# Supplementary material for: Strategies for Monitoring Serum Protein Degradation With an Antibody Array‐Based Technology
Source: J Clin Lab Anal. 2026 Feb 13;40(5):e70173. doi: 10.1002/jcla.70173 (PMC13042801; doi:10.1002/jcla.70173)
Supplement: Supplementary file 1 — Table S1: Concentrations of 480 serum proteins analyzed over time using antibody arrays. [file JCLA-40-e70173-s004.xlsx]

## Sheet: Array map
ARRAY	No.	Protein name
REC1	1	4-1BB
REC2	2	ALCAM
REC3	3	B7-1
REC4	4	BCMA
REC5	5	CD14
REC6	6	CD30
REC7	7	CD40L
REC8	8	CEACAM-1
REC9	9	DR6
REC10	10	Dtk
REC11	11	Endoglin
REC12	12	ErbB3
REC13	13	E-Selectin
REC14	14	Fas
REC15	15	Flt-3L
REC16	16	GITR
REC17	17	HVEM
REC18	18	ICAM-3
REC19	19	Contactin-2
REC20	20	IL-1 RI
REC21	21	IL-2 Rg
REC22	22	IL-10 Rb
REC23	23	IL-17R
REC24	24	IL-21R
REC25	25	LIMPII
REC26	26	Lipocalin-2
REC27	27	L-Selectin
REC28	28	LYVE-1
REC29	29	MICA
REC30	30	MICB
REC31	31	NRG1-b1
REC32	32	PDGF Rb
REC33	33	PECAM-1
REC34	34	RAGE
REC35	35	TIM-1
REC36	36	TRAIL R3
REC37	37	Trappin-2
REC38	38	uPAR
REC39	39	VCAM-1
REC40	40	XEDAR
INF3.1	41	BLC
INF3.2	42	Eotaxin
INF3.3	43	Eotaxin-2
INF3.4	44	G-CSF
INF3.5	45	GM-CSF
INF3.6	46	I-309
INF3.7	47	ICAM-1
INF3.8	48	IFNg
INF3.9	49	IL-1a
INF3.10	50	IL-1b
INF3.11	51	IL-1ra
INF3.12	52	IL-2
INF3.13	53	IL-4
INF3.14	54	IL-5
INF3.15	55	IL-6
INF3.16	56	IL-6R
INF3.17	57	IL-7
INF3.18	58	IL-8
INF3.19	59	IL-10
INF3.20	60	IL-11
INF3.21	61	IL-12p40
INF3.22	62	IL-12p70
INF3.23	63	IL-13
INF3.24	64	IL-15
INF3.25	65	IL-16
INF3.26	66	IL-17
INF3.27	67	MCP-1
INF3.28	68	MCSF
INF3.29	69	MIG
INF3.30	70	MIP-1a
INF3.31	71	MIP-1b
INF3.32	72	MIP-1d
INF3.33	73	PDGF-BB
INF3.34	74	RANTES
INF3.35	75	TIMP-1
INF3.36	76	TIMP-2
INF3.37	77	TNFa
INF3.38	78	TNFb
INF3.39	79	TNF RI
INF3.40	80	TNF RII
GF1	81	AR
GF2	82	BDNF
GF3	83	bFGF
GF4	84	BMP-4
GF5	85	BMP-5
GF6	86	BMP-7
GF7	87	b-NGF
GF8	88	EGF
GF9	89	EGF R
GF10	90	EG-VEGF
GF11	91	FGF-4
GF12	92	FGF-7
GF13	93	GDF-15
GF14	94	GDNF
GF15	95	GH
GF16	96	HB-EGF
GF17	97	HGF
GF18	98	IGFBP-1
GF19	99	IGFBP-2
GF20	100	IGFBP-3
GF21	101	IGFBP-4
GF22	102	IGFBP-6
GF23	103	IGF-1
GF24	104	Insulin
GF25	105	MCSF R
GF26	106	NGF R
GF27	107	NT-3
GF28	108	NT-4
GF29	109	OPG
GF30	110	PDGF-AA
GF31	111	PIGF
GF32	112	SCF
GF33	113	SCF R
GF34	114	TGFa
GF35	115	TGFb1
GF36	116	TGFb3
GF37	117	VEGF
GF38	118	VEGF R2
GF39	119	VEGF R3
GF40	120	VEGF-D
CHE1	121	6Ckine
CHE2	122	Axl
CHE3	123	BTC
CHE4	124	CCL28
CHE5	125	CTACK
CHE6	126	CXCL16
CHE7	127	ENA-78
CHE8	128	Eotaxin-3
CHE9	129	GCP-2
CHE10	130	GRO
CHE11	131	HCC-1
CHE12	132	HCC-4
CHE13	133	IL-9
CHE14	134	IL-17F
CHE15	135	IL-18 BPa
CHE16	136	IL-28A
CHE17	137	IL-29
CHE18	138	IL-31
CHE19	139	IP-10
CHE20	140	I-TAC
CHE21	141	LIF
CHE22	142	LIGHT
CHE23	143	Lymphotactin
CHE24	144	MCP-2
CHE25	145	MCP-3
CHE26	146	MCP-4
CHE27	147	MDC
CHE28	148	MIF
CHE29	149	MIP-3a
CHE30	150	MIP-3b
CHE31	151	MPIF-1
CHE32	152	MSP
CHE33	153	NAP-2
CHE34	154	OPN
CHE35	155	PARC
CHE36	156	PF4
CHE37	157	SDF-1a
CHE38	158	TARC
CHE39	159	TECK
CHE40	160	TSLP
CYT4.1	161	Activin A
CYT4.2	162	AgRP
CYT4.3	163	Angiogenin
CYT4.4	164	ANG-1
CYT4.5	165	Angiostatin
CYT4.6	166	Cathepsin S
CYT4.7	167	CD40
CYT4.8	168	Cripto-1
CYT4.9	169	DAN
CYT4.10	170	DKK-1
CYT4.11	171	E-Cadherin
CYT4.12	172	EpCAM
CYT4.13	173	FAS L
CYT4.14	174	Fcg RIIBC
CYT4.15	175	Follistatin
CYT4.16	176	Galectin-7
CYT4.17	177	ICAM-2
CYT4.18	178	IL-13 R1
CYT4.19	179	IL-13 R2
CYT4.20	180	IL-17B
CYT4.21	181	IL-2 Ra
CYT4.22	182	IL-2 Rb
CYT4.23	183	IL-23
CYT4.24	184	LAP(TGFb1)
CYT4.25	185	NrCAM
CYT4.26	186	PAI-1
CYT4.27	187	PDGF-AB
CYT4.28	188	Resistin
CYT4.29	189	SDF-1b
CYT4.30	190	gp130
CYT4.31	191	Shh-N
CYT4.32	192	Siglec-5
CYT4.33	193	ST2
CYT4.34	194	TGFb2
CYT4.35	195	Tie-2
CYT4.36	196	TPO
CYT4.37	197	TRAIL R4
CYT4.38	198	TREM-1
CYT4.39	199	VEGF-C
CYT4.40	200	VEGF R1
CYT5.1	201	Adiponectin
CYT5.2	202	Adipsin
CYT5.3	203	AFP
CYT5.4	204	ANGPTL4
CYT5.5	205	B2M
CYT5.6	206	BCAM
CYT5.7	207	CA125
CYT5.8	208	CA15-3
CYT5.9	209	CEA
CYT5.10	210	CRP
CYT5.11	211	ErbB2
CYT5.12	212	Ferritin
CYT5.13	213	FSH
CYT5.14	214	GROa
CYT5.15	215	hCGb
CYT5.16	216	IGF-1R
CYT5.17	217	IL-1 RII
CYT5.18	218	IL-3
CYT5.19	219	IL-18 Rb
CYT5.20	220	IL-21
CYT5.21	221	Leptin
CYT5.22	222	MMP-1
CYT5.23	223	MMP-2
CYT5.24	224	MMP-3
CYT5.25	225	MMP-8
CYT5.26	226	MMP-9
CYT5.27	227	MMP-10
CYT5.28	228	MMP-13
CYT5.29	229	NCAM-1
CYT5.30	230	Nidogen-1
CYT5.31	231	NSE
CYT5.32	232	OSM
CYT5.33	233	Procalcitonin
CYT5.34	234	Prolactin
CYT5.35	235	PSA-free
CYT5.36	236	Siglec-9
CYT5.37	237	TACE
CYT5.38	238	Thyroglobulin
CYT5.39	239	TIMP-4
CYT5.40	240	TSH
CYT6.1	241	2B4
CYT6.2	242	ADAM9
CYT6.3	243	ANG-2
CYT6.4	244	APRIL
CYT6.5	245	BMP-2
CYT6.6	246	BMP-9
CYT6.7	247	C5a
CYT6.8	248	Cathepsin L
CYT6.9	249	CD200
CYT6.10	250	CD97
CYT6.11	251	Chemerin
CYT6.12	252	DcR3
CYT6.13	253	FABP2
CYT6.14	254	FAP
CYT6.15	255	FGF-19
CYT6.16	256	Galectin-3
CYT6.17	257	HGF R
CYT6.18	258	IFNab R2
CYT6.19	259	IGF-2
CYT6.20	260	IGF-2R
CYT6.21	261	IL-1 R6
CYT6.22	262	IL-24
CYT6.23	263	IL-33
CYT6.24	264	Kallikrein 14
CYT6.25	265	Legumain
CYT6.26	266	LOX-1
CYT6.27	267	MBL
CYT6.28	268	Neprilysin
CYT6.29	269	Notch-1
CYT6.30	270	NOV
CYT6.31	271	Osteoactivin
CYT6.32	272	PD-1
CYT6.33	273	PGRP-S
CYT6.34	274	Serpin A4
CYT6.35	275	sFRP-3
CYT6.36	276	Thrombomodulin
CYT6.37	277	TLR2
CYT6.38	278	TRAIL R1
CYT6.39	279	Transferrin
CYT6.40	280	WIF-1
CYT7.1	281	ACE-2
CYT7.2	282	Albumin
CYT7.3	283	AMICA
CYT7.4	284	ANG-4
CYT7.5	285	BAFF
CYT7.6	286	CA19-9
CYT7.7	287	CD163
CYT7.8	288	Clusterin
CYT7.9	289	CRTAM
CYT7.10	290	CXCL14
CYT7.11	291	Cystatin C
CYT7.12	292	Decorin
CYT7.13	293	Dkk-3
CYT7.14	294	DLL1
CYT7.15	295	Fetuin A
CYT7.16	296	aFGF
CYT7.17	297	FOLR1
CYT7.18	298	Furin
CYT7.19	299	GASP-1
CYT7.20	300	GASP-2
CYT7.21	301	G-CSF R
CYT7.22	302	HAI-2
CYT7.23	303	IL-17B R
CYT7.24	304	IL-27
CYT7.25	305	LAG-3
CYT7.26	306	LDL R
CYT7.27	307	Pepsinogen I
CYT7.28	308	RANK
CYT7.29	309	RBP4
CYT7.30	310	SOST
CYT7.31	311	Syndecan-1
CYT7.32	312	TACI
CYT7.33	313	TFPI
CYT7.34	314	TSP-1
CYT7.35	315	TRAIL R2
CYT7.36	316	TRANCE
CYT7.37	317	Troponin I
CYT7.38	318	uPA
CYT7.39	319	VE-Cadherin
CYT7.40	320	WISP-1
CYT8.1	321	ANGPTL3
CYT8.2	322	bIG-H3
CYT8.3	323	CA9
CYT8.4	324	Cathepsin B
CYT8.5	325	CD23
CYT8.6	326	CHI3L1
CYT8.7	327	CTLA4
CYT8.8	328	Dkk-4
CYT8.9	329	DPPIV
CYT8.10	330	EDA-A2
CYT8.11	331	Epo R
CYT8.12	332	FGF-6
CYT8.13	333	FGF-9
CYT8.14	334	Gas 1
CYT8.15	335	IGFBP-5
CYT8.16	336	IL-1 F5
CYT8.17	337	IL-1 F6
CYT8.18	338	IL-1 F7
CYT8.19	339	IL-1 F8
CYT8.20	340	IL-1 F9
CYT8.21	341	IL-1 F10
CYT8.22	342	IL-1 R5
CYT8.23	343	IL-17C
CYT8.24	344	IL-18
CYT8.25	345	IL-20
CYT8.26	346	IL-34
CYT8.27	347	IL-5 Ra
CYT8.28	348	IL-10 Ra
CYT8.29	349	Layilin
CYT8.30	350	Leptin R
CYT8.31	351	Marapsin
CYT8.32	352	Mer
CYT8.33	353	MMP-7
CYT8.34	354	P-Cadherin
CYT8.35	355	Prostasin
CYT8.36	356	PSMA
CYT8.37	357	SIGIRR
CYT8.38	358	TGFb RIII
CYT8.39	359	TF
CYT8.40	360	TWEAK
CYT9.1	361	ADAMTS13
CYT9.2	362	Aggrecan
CYT9.3	363	Angiotensinogen
CYT9.4	364	B7-H1
CYT9.5	365	BMPR-IA
CYT9.6	366	BMPR-II
CYT9.7	367	Cadherin-11
CYT9.8	368	CD27
CYT9.9	369	CD6
CYT9.10	370	Ck beta 8-1
CYT9.11	371	CNTF
CYT9.12	372	DNAM-1
CYT9.13	373	EMMPRIN
CYT9.14	374	FLRG
CYT9.15	375	Follistatin-like 1
CYT9.16	376	Fractalkine
CYT9.17	377	Galectin-1
CYT9.18	378	GITR L
CYT9.19	379	Granulysin
CYT9.20	380	IL-1 R3
CYT9.21	381	IL-15 R
CYT9.22	382	IL-17E
CYT9.23	383	IL-32 alpha
CYT9.24	384	L1CAM-2
CYT9.25	385	LRIG3
CYT9.26	386	LRP-6
CYT9.27	387	MEPE
CYT9.28	388	Nectin-4
CYT9.29	389	Periostin
CYT9.30	390	Persephin
CYT9.31	391	Renin
CYT9.32	392	RGM-B
CYT9.33	393	ROBO3
CYT9.34	394	S100A8
CYT9.35	395	Siglec-7
CYT9.36	396	Syndecan-3
CYT9.37	397	Thrombospondin-2
CYT9.38	398	Thrombospondin-5
CYT9.39	399	Tie-1
CYT9.40	400	ULBP-2
CYT10.1	401	ADAM8
CYT10.2	402	ADAM12
CYT10.3	403	B7-H3
CYT10.4	404	BMPR-IB
CYT10.5	405	Cadherin-4
CYT10.6	406	Cadherin-13
CYT10.7	407	CD48
CYT10.8	408	CD58
CYT10.9	409	CD84
CYT10.10	410	CD99
CYT10.11	411	CD155
CYT10.12	412	CD229
CYT10.13	413	CEACAM-5
CYT10.14	414	CF XIV
CYT10.15	415	Cystatin A
CYT10.16	416	Cystatin B
CYT10.17	417	Cystatin E M
CYT10.18	418	Desmoglein 2
CYT10.19	419	DR3
CYT10.20	420	ErbB4
CYT10.21	421	ESAM
CYT10.22	422	FGF-21
CYT10.23	423	Galectin-2
CYT10.24	424	Galectin-9
CYT10.25	425	ICOS
CYT10.26	426	JAM-A
CYT10.27	427	JAM-B
CYT10.28	428	Kallikrein 5
CYT10.29	429	Midkine
CYT10.30	430	Pentraxin 3
CYT10.31	431	Pref-1
CYT10.32	432	Siglec-10
CYT10.33	433	SLAM
CYT10.34	434	SP-D
CYT10.35	435	Syndecan-4
CYT10.36	436	Testican 2
CYT10.37	437	TIM-3
CYT10.38	438	TLR4
CYT10.39	439	TRAIL
CYT10.40	440	ULBP-1
CYT11.1	441	ALK-1
CYT11.2	442	B7-H2
CYT11.3	443	BLAME
CYT11.4	444	BMP-8
CYT11.5	445	CD28
CYT11.6	446	Common beta Chain
CYT11.7	447	Contactin-1
CYT11.8	448	Desmoglein-1
CYT11.9	449	Desmoglein-3
CYT11.10	450	EDAR
CYT11.11	451	EphA1
CYT11.12	452	EphB6
CYT11.13	453	Ephrin-B3
CYT11.14	454	Epiregulin
CYT11.15	455	FGF-12
CYT11.16	456	FGF-17
CYT11.17	457	FOLR2
CYT11.18	458	Galectin-8
CYT11.19	459	GHR
CYT11.20	460	Glypican 1
CYT11.21	461	Glypican 5
CYT11.22	462	IFN-gamma R1
CYT11.23	463	IL-22 R alpha 1
CYT11.24	464	IL-22BP
CYT11.25	465	IL-23 R
CYT11.26	466	IL-31 RA
CYT11.27	467	IL-7 R alpha
CYT11.28	468	Integrin alpha 5
CYT11.29	469	MDM2
CYT11.30	470	Nectin-1
CYT11.31	471	NKp30
CYT11.32	472	Nogo Receptor
CYT11.33	473	Notch-3
CYT11.34	474	OSM R beta
CYT11.35	475	Prolactin R
CYT11.36	476	RELT
CYT11.37	477	Ryk
CYT11.38	478	Semaphorin 6D
CYT11.39	479	Semaphorin 7A
CYT11.40	480	Siglec-11

## Sheet: Raw conc. of all 10 samples
	Sample A					Sample B					Sample C					Sample D					Sample E					Sample F					Sample G					Sample H					Sample I					Sample J
(pg/ml)	0 h	6 h	12 h	24 h	48 h	0 h	6 h	12 h	24 h	48 h	0 h	6 h	12 h	24 h	48 h	0 h	6 h	12 h	24 h	48 h	0 h	6 h	12 h	24 h	48 h	0 h	6 h	12 h	24 h	48 h	0 h	6 h	12 h	24 h	48 h	0 h	6 h	12 h	24 h	48 h	0 h	6 h	12 h	24 h	48 h	0 h	6 h	12 h	24 h
Activin A	680.294	750.21	694.656	511.887	501.276	240.033	233.126	224.501	237.096	118.552	546.626	538.885	442.863	505.822	510.291	725.6	812.472	569.296	565.406	639.735	669.329	538.262	550.227	726.514	688.251	494.918	581.52	572.404	617.801	328.602	385.695	351.57	271.353	376.521	345.152	266.251	233.318	244.799	261.155	223.65	1354.85	1300.1	1211.21	1521.01	1488.99	113.44	492.988	466.913	558.499
AgRP	646.437	626.253	690.767	683.884	629.965	1002.36	1027.34	952.953	1074.53	1125.19	1051.71	882.939	971.16	999.977	1015.67	561.996	514.066	410.503	375.867	441.116	769.972	790.015	829.115	880.754	880.015	496.417	466.241	473.672	421.866	530.289	976.791	1114.33	748.17	1040.59	839.731	1869.05	1261.24	1545.06	1093.96	1391.49	2266	2443.67	1886.93	2170.36	1739.32	701.202	530.222	626.932	665.19
Angiogenin	3062.19	2435.46	2541.26	2679.27	2966.18	2601.13	2918.16	2592.38	2372.75	2609.02	4323.15	3375.76	3950.55	2960.04	3594.83	2048.85	2668.49	2122.21	2349.02	2613.74	2265.32	2264.54	2423.4	1800.87	2111.97	2430.73	2487.92	2447.4	1621.33	2233.11	2502.33	2939.83	2808.85	2662.14	2230.98	3205.36	2940.59	2979.83	2789.62	3305.09	3013.63	3176.39	3198.32	2908.08	2868.82	2667.36	3007.91	3688.32	3135.08
ANG-1	112646	83108.5	86852.7	64132.9	67663.2	98001.7	79492.1	87211.3	78454.2	76113	155370	121138	110691	102123	98199	67062	61293.5	58105.1	54801.6	53127.1	44389.6	33713.4	44750.8	36988.8	33242.2	48102.8	54298.5	48469.1	45971	40785.4	73819.4	84560.9	38366.1	60932.3	49584.8	52722.9	48142.9	39723.8	45393.8	38464	57955.5	61097	43576.6	37358.6	39877.4	48469.8	44275.6	41889.6	48795.9
Angiostatin	34459.3	34562.7	34575.4	33438.6	34360.6	43424.4	53001.9	48316.7	47318.6	45455.4	44369.9	45462.8	41243.3	44332.1	47937	34276	34324.3	36978.8	31575.6	40575.5	42943.9	46431.2	44238.1	47129.6	54449.6	35555.4	44717	36948.3	38451.7	38295	40114.2	37879.7	41490.5	37784.2	41904.5	43567.1	45391.7	40946.3	40161.8	41379.8	38638.4	41999.3	37107.3	40488.3	40422.5	46049.5	45408.9	50980.9	48748.4
Catheprin S	227.168	146.914	112.973	188.596	110.488	129.571	81.1783	112.272	120.926	86.0012	289.754	191.722	197.105	253.791	125.92	138.441	222.046	132.584	254.762	157.76	260.532	282.94	223.868	236.569	154.913	149.88	191.691	177.943	189.432	174.95	166.163	162.131	135.506	148.993	79.3045	186.944	207.085	202.269	185.046	237.108	213.249	370.776	205.325	343.721	180.676	178.946	145.437	157.412	211.809
CD40	328.891	507.7	701.311	928.055	979.398	500.679	667.606	818.065	1017.77	943.792	574.162	847.931	975.03	1503.55	1528.36	277.083	317.577	463.944	476.062	515.674	425.305	599.092	912.371	1153.51	1542.74	333.003	436.38	625.903	671.79	994.47	375.73	573.726	1041.62	750.834	716.277	379.037	473.638	615.155	755.537	982.363	593.239	861.909	921.639	1060.25	1409.67	526.556	867.958	1046.89	1328.33
Cripto-1	187.893	186.53	234.032	357.166	350.96	420.091	426.967	561.608	467.83	518.703	334.701	303.124	389.428	327.233	702.1	150.821	198.215	196.71	201.135	197.815	164.602	206.968	364.22	534.257	665.805	602.628	746.253	626.89	785.059	789.838	120.661	141.084	276.679	231.177	212.555	152.824	203.274	235.648	285.845	371.384	366.324	572.652	546.902	574.972	652.646	505.347	855.621	646.66	931.093
DAN	1785.69	3717.68	4121.33	4687.43	3233.04	2058.83	1862.69	2958.36	2595.38	2434.33	1829.68	2243.69	5416.77	2284.22	4335.73	818.578	968.82	1071.76	882.892	1121.07	2643.36	3576.99	4505.3	5466.37	3856.34	2564.62	2506.46	3733.4	3324.89	3370.12	1643.77	2332.04	3218	2608.78	2545.1	1570.52	1211.45	2496.03	1737.17	1878.17	2190.62	2427.28	2124.47	2420.33	2413.08	5582.46	3014.88	2957.87	3732.06
DKK-1	37920.8	42014.4	52854.5	39518.7	38340.9	48060.3	40720.4	51878.4	64401.9	40377.5	51742.2	44346	43810.1	37997.4	34762.9	17694.8	20524.8	18608.6	23822.2	20170.5	26334.9	40416.7	47225.6	53066.2	43951.2	40558.4	44390.6	46401.3	50075.4	51414.1	38058.1	51284.3	34930.2	40614.1	38861.6	33890.9	31654.2	36149.7	26868	48765.4	34182.9	61070.7	42153.4	52591.6	48743.8	43833.3	41687.6	56229.2	54347.3
E-Cadherin	1917.7	3783.12	4722.78	8021.52	6019.16	4366.23	6171.06	6042.46	7065.84	7458.47	3119.19	4655.37	5470.08	6697.63	9177.65	1504.97	1884.22	2274.96	1784.82	3236.26	2995.82	3656.67	5795.09	8215.25	10989.8	2408.25	3485.63	4335.73	5685.68	6506.38	1767.83	2513.18	7534.64	4366.37	4198.35	1782.16	2827.38	3546.89	4129.76	4903.02	3976.78	6105.75	5329.16	7826.51	9238.45	4451.89	7265.8	6732.09	10267.4
EpCAM	55.4412	92.1509	126.477	99.5157	87.2224	149.448	115.326	154.551	179.051	121.666	110.304	136.109	112.108	105.718	116.406	116.191	118.58	139.159	160.768	146.794	98.9314	130.501	156.196	192.771	135.616	135.407	138.682	130.326	144.681	128.291	67.1262	72.6895	124.055	71.403	100.035	60.8997	66.8066	96.8544	62.3124	80.0457	189.161	191.622	212.451	150.997	169.143	134.62	143.127	150.641	175.324
FAS L	149.576	142.207	252.891	142.493	131.257	89.2942	148.726	124.885	201.932	91.3262	169.549	164.707	213.16	151.69	190.684	67.5184	59.3232	76.8067	111.347	70.6462	187.256	204.42	320.728	285.785	212.318	242.073	203.66	183.873	265.247	256.059	123.887	163.551	125.281	140.909	193.854	107.211	76.4323	111.663	120.433	135.688	154.916	233.013	210.682	184.955	255.013	170.684	255.11	203.352	236.163
Fcg RIIBC	358.214	401.76	488.049	613.516	670.323	349.3	497.987	343.504	495.199	372.025	490.081	606.799	606.155	708.656	777.028	298.88	305.19	342.026	256.49	473.179	277.543	303.787	337.374	403.937	471.495	188.029	252.722	254.358	291.295	329.064	210.585	227.066	435.011	318.017	299.158	438.509	461.464	451.888	414.855	456.656	514.017	535.206	408.715	548.242	578.231	560.024	404.337	409.449	611.013
Follistatin	506.153	442.903	411.1	498.118	291.23	501.389	410.419	304.038	387.25	259.147	571.367	546.316	477.691	347.727	386.478	384.857	380.033	335.936	259.935	312.224	533.668	518.975	536.396	585.955	535.933	279.776	256.814	270.383	199.704	247.682	375.486	352.5	393.413	359.95	354.237	497.519	428.803	485.214	297.719	480.078	569.123	611.075	425.477	431.478	444.498	180.725	266.925	223.507	310.269
Galectin-7	32049.2	18702.8	24111.3	15143.2	16008.1	14514.3	19948.3	10492.3	25910.2	4011.65	35320.1	35371.8	37357.6	22628.5	43651.8	24167.4	22214	12468.5	35939.9	21541.7	35398.7	46552.4	42845.9	30102.8	28882.2	42117.3	31900.1	38877.7	32978.9	40989.1	40286.5	46828.7	24115.3	32903.3	25418.9	142683	233947	163203	145136	93374.4	23156.6	43011.5	18185.2	23294.1	15716.1	188290	149648	175671	207770
ICAM-2	14352.2	11217.8	11331.6	9468.13	11276	7096.19	8139.47	5767.59	7421.7	4556.89	22041.1	12809.5	14671.2	9595.1	13105.9	8830.72	13842.2	11913.6	9824.3	9015.81	10273.8	7266.86	7008.97	6362.26	6737.21	6269.02	7030.01	6170.74	5939.95	4990.16	6437.4	6118.45	4968.09	5884.51	5262.19	9217.92	9749.31	8151.45	7834.87	9345.35	11771.4	17660.7	12532.8	18709.6	16194.5	8314.55	7188.4	9693.3	6994.92
IL-13 R1	689.022	1555.93	1793.22	1575.79	1468.45	2133.09	2145.38	2693.45	2178.6	2120.36	1943.19	1624.88	1809.73	2015.29	2307.94	455.406	371.477	758.38	632.305	828.756	1101.82	1268.79	1368.14	1980.75	1906.48	1172.92	1248.26	1051.13	1479.31	1581.46	654.467	628.25	901.832	931.919	1157.89	1330.76	1754.18	1195.28	1326.28	1780.45	3541.05	3072.65	3632.75	2384.08	3267.34	1011.07	2057.39	1168.31	2982.79
IL-13 R2	7633.13	6432.45	9853.02	7104.01	9277.13	22788.3	17882.3	21942.7	38586.6	21994.7	14685	14473.9	18665	15707.2	22478.1	3951.26	4494.21	4711.71	7534.86	7851.94	10761.3	18885.1	17400.4	30056.5	29301.1	8055.96	10438.1	9350.8	21024.4	19404.1	16973.3	19904.9	21803.1	15297.2	17165.3	36462.8	22534.5	36691.1	25143.7	34488.5	42744.8	51154.8	44130.3	42619.2	44950.5	9445.22	16119	18526.6	25080.5
IL-17B	105214	78247	89740.7	89283.3	79829.2	88382.1	90462.9	74924.7	109796	55658.9	205317	130463	96484.2	98497.9	91423.9	28706.7	24892.9	22573.4	20308	17438.4	53993.2	50446	67517.6	69617.9	85615.4	60438.4	60423.5	53726.1	49329.4	37848.8	70672.9	59779.2	53105.1	58253.3	61306	47504.2	53219.3	37456.4	30337.9	32574.3	75226	59498.1	71712.2	66835.7	49222.6	46003	63686.9	36680.7	49911.3
IL-2 Ra	571.509	519.226	609.434	463.049	448.283	828.779	850.885	559.067	813.593	610.844	842.395	686.167	834.028	740.11	723.081	231.925	291.046	282.305	205.68	267.923	565.212	562.242	683.447	562.295	596.661	256.539	230.139	249.91	247.661	268.132	655.956	616.465	467.23	489.59	444.151	1484.94	886.538	1145.28	586.674	907.227	1451.47	1725.62	1139.35	1229.62	932.563	459.147	464.206	301.214	477.123
IL-2 Rb	6366.63	3774.52	5883.14	4994.8	4512.18	7350.73	7714.47	7786.72	7708.3	6673.69	7521.93	6074.6	6321.94	5599.7	5032.16	3143.84	2821.75	2382.11	1931.87	2354.78	5040.03	5972.48	5446.25	6659.28	6411.36	3370.46	2699.95	3049.92	3031.93	3782.63	7799.53	8061.27	7916.66	6541.95	5330.02	14611.3	9806.27	12388.3	8684.28	10137.4	14297.9	13855.7	12000.5	11315.4	10550.9	4047.63	4395.31	3152.05	4370.07
IL-23	10840.7	13649.2	13214.5	12964.6	11574.2	15004	14712.7	12115.6	12855	12333	8549.32	9406.34	8046.3	8033.26	7521.17	8820.85	10219.4	7134.15	8488.52	8726.54	9061.44	10188.4	9459.38	9131.37	10006.3	6190.54	5025.39	5611.49	4911.51	5605.64	13420.5	14321	15971.9	14919.1	16339.8	17488.1	17665.4	16567.5	14467.6	13750.4	15263	12312	12742.2	12387.9	11304.6	4762.02	5708.7	4842.44	5640.39
LAP(TGFb1)	22820.6	12872.3	18303.2	18122.8	16546.5	16718.1	16395	12955.5	19191	13069.3	27680.2	23241	20105.1	24490.1	20498.7	12330.2	12646.3	12098.7	11345.5	14076.6	15697.4	14556.1	14315	11391.6	15369.8	7082.29	9274.17	7705.13	7310.65	8414.52	16614.3	15641.4	18250.2	13211.1	12093.9	16477.6	16783.4	13836.3	12225.6	14588.5	19088.9	20507.6	16117	16056.3	15701	13455	10517.1	10139.4	13388.6
NrCAM	604.01	835.507	683.971	850.545	993.182	813.978	1021.36	1316.62	1662.43	1432.1	1234.02	1056.44	1106.02	2071.49	1957.94	270.084	394.669	302.91	843.939	883.878	502.405	1343.21	1786.82	3000.81	2576.17	1909.19	1388.83	2681.48	3385.57	4316.31	1443.37	1987.68	2943.52	1916.03	2585.67	1186.86	861.388	968.816	1853.52	2034.53	1679.37	2573.06	1468.25	1477.08	3591.43	1446.13	2083.65	1760.01	3752.78
PAI-1	135656	81058.8	99589.7	52650.2	66171.6	82509.2	86745.7	52577.6	70048.5	67882	112911	78429.3	126651	69978.1	86575.8	38148.7	55077.8	47918.1	45398.5	47870.1	46342.1	63709.8	46295.8	72759.9	66282.7	26582.9	35778.3	30384.7	26569.7	27067.1	71061.3	70614.7	55779.5	39324	54595.5	82468.8	74783.2	79108.5	58552.9	65881	112622	105337	49797.1	85076.1	58287.6	103510	51957.4	68590.7	59916.5
PDGF-AB	124746	81518.3	89655.6	71773.9	95706.4	89657.8	103724	84518.5	109918	107137	117272	103014	100910	100209	110473	58019.7	70406.1	82738.6	77031.6	80829.7	90396.2	107516	67940.4	98444.1	110874	85918.6	90442.7	89480.1	82759.1	101042	104448	119901	111065	93996.7	78942.8	91980.7	88860.3	97369.1	90714.5	88186.7	118207	138390	111400	124594	137977	117988	114917	99648.2	109839
Resistin	4796.47	3742.47	3904.52	3548.31	3105.91	3577.24	3376.77	2880.58	3441.64	3391.43	5324.12	3705.43	4852.98	4159.4	4999.19	2328.7	2640.43	3388.37	3201.08	3455.79	5443.25	6150.93	5108.23	5510.61	5154.4	6126.92	5249.76	6508.88	4971.37	7258.64	3173.73	3114.23	3358.38	2457.92	2725.13	3589.2	2562.78	3650.32	3000.7	4624.53	4530.42	3928.57	3797.08	3778.95	5266.41	6506.04	6664.31	5567.55	6398.83
SDF-1b	2563.18	3962.71	4445.92	3853.53	4353.95	6181.27	10121.6	6498.52	8551.89	7884.16	5156.63	4411.35	5523.86	4472.12	6036.29	3310.69	2551.6	2322.66	2707.14	3315.07	3473.35	4043.43	4608.52	6471.55	4510.49	5092.83	5493.5	5286.53	5466.14	4769.57	2800.33	2828.02	3390.14	2685.97	3796.72	4832.04	7045.59	6561.99	5535.04	6065.08	10943.1	16549.9	8303.91	10235.2	8795.5	5756	6586.55	5710.36	6976.97
gp130	21113.6	18360.6	21118.2	16223.8	20340	22024.7	23990.5	18033.8	23631.1	20765.1	26581.4	17400.6	22269.2	18947.6	25505.8	17514.3	19154	18767.2	19903.7	15470	18804.4	16831	19425.9	17048.3	20169.2	24633.3	20842.3	20641.8	18992	19567	23855.3	23694.6	19091.8	23351.2	21055	20919.5	23310.7	22572.1	20913.2	18378.9	23949.8	23400.4	19551.9	24667.2	23130.7	24720.8	23151.7	25630.2	24637.6
Shh-N	3834.79	3399.95	4761.43	3699.07	3664.05	5373.84	3936.4	3842.81	4656.02	4715.16	6153	4503.68	5284.96	4717.42	4963.34	2690.26	2919.27	2544.63	3329.11	2826.48	4025.02	6068.91	5465.87	7319.01	6629.45	4168.04	3588.22	4021.3	4155.49	4841.2	8436.67	13299	10976.7	9984.31	9881.22	11663.7	8879.1	9322.47	6680.74	8672.42	10035.3	10215.4	7202.3	8927.23	7053.6	4937.66	3499.65	4278.33	5004.43
Siglec-5	80534.5	68588.3	69716.2	76164.7	67455.6	2955.8	3142.15	2687.41	3220.3	2983.92	81344.3	78404.9	80776.7	80096.9	82946.3	1418.56	989.493	1321.82	945.673	1154.9	63875	74066	63874.2	63351.2	62333.1	57132.7	66923.4	70372.3	50147.4	62055.6	65909.2	66006.8	67867.7	61917.5	65339	72663	86906.5	76032.6	65936.8	75203.1	69107	79350.9	56559.5	76191.9	61254.2	1246.79	1349.2	1528.94	1944.05
ST2	74.5584	88.9905	78.2607	79.0947	83.2301	134.433	119.702	169.374	139.655	149.269	65.387	45.3039	43.3753	36.7663	37.53	44.5749	37.3735	44.6781	38.0845	24.507	145.214	151.639	101.244	127.902	114.744	33.3226	34.9168	35.5728	33.4703	31.1622	7.30505	9.81538	5.39815	5.14643	4.54414	58.6015	43.486	53.8159	38.0132	35.0583	73.7559	98.3815	78.5586	101.163	85.9334	60.0995	68.2702	69.2857	72.1797
TGFb2	170.452	100.763	166.824	108.858	100.099	364.179	215.562	302.8	356.688	416.287	174.919	152.137	170.039	115.852	144.416	48.801	60.5748	58.6654	65.7532	79.1845	153.679	220.793	87.2017	182.276	113.347	156.112	103.63	109.412	53.9357	108.98	124.776	162.746	112.574	101.183	108.893	155.997	59.6302	141.819	57.0331	59.7078	211.701	258.573	173.977	178.396	151.113	227.694	219.454	201.477	287.758
Tie-2	528.166	369.949	410.136	382.298	267.174	475.495	259.689	324.839	211.904	409.676	611.314	424.742	442.669	330.803	328.742	481.578	360.462	341.112	260.991	356.447	209.852	224.403	228.492	207.487	232.538	491.663	546.489	421.592	343.151	280.393	215.67	240.651	165.023	181.454	317.196	337.801	230.808	267.399	100.439	178.136	1157.7	2339.34	1552.31	2014.39	1414.56	295.238	298.178	178.295	198.234
TPO	132966	92989.5	103503	103261	99222.1	168023	145423	149196	150207	153551	143875	129889	115647	116211	109852	62154	58704.5	58249.1	62508.1	65795.8	87870.2	109751	112549	121037	123791	84392.3	75938.6	77677.5	72161.5	87166.1	108014	129028	104726	101593	101167	124428	107483	101018	86484.6	112194	124325	147476	125746	133574	119044	73971.6	93122.2	98340.8	105923
TRAIL R4	556.878	232.271	324.873	167.124	123.114	454.722	430.487	430.036	325.185	268.122	1142.19	651.565	598.432	307.541	260.267	352.74	611.671	287.281	431.629	395.269	182.908	249.481	219.146	267.379	191.164	535.206	472.682	487.706	375.557	352.023	221.6	265.365	167.04	258.179	242.81	257.956	259.247	328.079	241.833	191.682	847.347	721.856	799.305	864.454	813.373	316.417	266.324	208.559	260.149
TREM-1	1128.66	1264.4	1448.18	1832.52	2356.14	2964.07	3295.16	3006.37	4687.78	5042.4	1763.91	2163.89	3077.31	4236.81	5571.75	1298.68	902.486	1095.59	1164.63	1248.12	869.026	1051.38	1845.71	2716.59	3866.21	1218.45	1337.18	1685.55	2089.43	2692.26	1949.13	2423.98	3307.56	1849.27	1759.1	5822.19	5066.22	6660.78	4377.13	7229.41	5745.53	7455.46	6768.36	8104.35	7440.62	2019.62	2348.16	3299.18	4417.31
VEGF-C	1427.36	1385.39	1320.37	1366.74	1407.06	1564.32	1632.12	1361.46	1389.39	1754	1653.09	1384.84	1741.52	1562.65	1835.33	944.791	976.695	1089.38	1221.62	1179.14	680.269	769.619	889.768	983.518	1246.29	1320.12	1474.66	1483.8	1391.4	1374.49	1027.47	1191.43	1526.5	1505.98	1468.99	900.917	998.673	1027.11	948.613	1209.61	1280.78	1475.12	1355.08	1522.05	1665.49	1510.22	1426.13	1413.62	1846.17
VEGF R1	7242.74	5982.31	7191.87	4292.61	4867.16	11610.3	11039.9	8010.64	9120.66	7386.41	18458.7	10312	14521.3	8536.31	9708.68	5918.12	7035.71	4034.6	4192.9	5811.83	4466.86	6076.21	5495.81	8734.08	4953	12619.7	11946	13740	9206.27	8300.47	6159.44	6784.41	4316.74	7362.35	6576.98	8082.31	7310.04	7640.83	8394.69	8259.72	36435.8	40274.8	39669.8	24869.9	38308.7	9811.11	5702.16	6842.23	8185.23
Adiponectin	195661	161471	147264	119857	175082	102332	90334.4	67686.5	74192.1	79618.4	170605	227961	121192	99871.7	110209	161488	172404	151306	140810	153654	164166	163453	154691	129365	130995	115127	126989	115006	140144	148463	73348	50079.9	65321.7	58570.4	75157.5	199092	195189	181662	232453	160083	198016	165226	186579	163962	164560	55574.4	59641.6	54956.3	62753.8
Adipsin	10402.8	7122.45	7098.59	7181.93	8245.1	7777.02	7436.75	5157.4	7997.37	7312.62	10528.2	8116.49	7724.08	7448.96	7219.96	6450.58	5756.99	8406.75	5637.02	7188.15	9448.4	7440.84	8318.42	7599.01	6440.57	6636.65	5675.71	6893.97	6886.9	6665.74	5291.85	4302.15	4598.79	5450.22	5943.42	6628.63	8236.98	7755.18	9494.28	6540.23	7654.02	7962.05	7752.13	7465.04	10831.6	4555.12	5504.08	4260.56	4779.96
AFP	1348.76	774.476	778.707	753.053	843.037	455.571	757.722	420.784	588.23	402.19	884.532	697.911	606.385	300.351	234.146	523.04	346.138	489.02	460.027	390.433	860.541	891.296	686.191	850.884	728.347	210.607	243.274	271.55	208.113	266.22	378.067	288.197	231.009	270.585	250.129	1099.9	790.747	951.309	820.338	717.541	784.17	672.811	574.121	660.466	591.062	261.763	250.529	184.822	242.772
ANGPTL4	73910.6	54870	65413.6	64455.9	76593.4	200770	233022	245321	250343	157708	184953	344284	152510	311408	130946	516667	398866	557100	318856	663598	43604.3	64122.1	37504.6	74459.4	45723.2	69551.4	89234.9	124067	104579	130931	116121	86444.7	69011.6	169758	111011	544499	315135	456943	571958	389516	58921.5	165431	101351	354987	95573.4	82349.2	153374	150226	165123
B2M	937.665	385.691	406.434	305.186	295.376	311.651	355.712	164.255	336.913	383.875	721.325	715.423	249.167	302.733	217.899	640.747	399.102	486.54	281.278	692.108	1664.82	960.518	1349.7	819.575	1219.34	426.243	309.039	510.034	378.932	447.396	741.822	555.333	373.707	493.12	642.009	918.728	735.005	771.443	1282.16	565.24	963.735	795.415	1016.07	1353.31	949.82	260.562	231.52	261.755	172.011
BCAM	19.9991	43.7993	28.3722	39.8972	80.1207	9.93904	14.8317	20.246	19.936	37.2712	10.9328	11.1041	20.0515	11.2833	26.4293	5.11151	12.7495	14.9159	10.9693	21.2626	6.1622	7.19736	10.8089	16.821	31.6013	11.8133	21.1979	19.4721	22.2694	16.7846	0	0	0	0	0	1.02514	1.67974	2.05479	3.26125	5.98134	22.3949	68.352	19.6331	34.0138	70.2041	2.59835	2.7895	4.8425	7.1515
CA125	1329.78	1598.59	1651.82	1664.98	1300.9	1381.01	2118.76	1372.4	1269.88	1939.8	1813.04	1249.99	1550.39	1232.66	1621.55	812.291	952.686	1044.93	704.609	1624.14	577.295	830.417	304.522	1056.43	859.206	2586.15	1931.06	2125.62	1803.21	2013.91	317.77	248.269	158.665	632.379	564.885	1388.47	1218.64	775.857	1678.95	1614.19	2638.27	4083.49	3982.42	3468.05	4657.54	1216.62	1377.35	1348.94	1807.92
CA15-3	36.672	31.9601	33.8046	26.2765	132.248	30.6061	29.1065	78.5349	37.1299	14.1037	595.154	386.554	651.774	362.365	351.478	179.215	97.3575	49.0739	258.654	283.251	30.4236	9.65802	42.9914	7.69597	14.8484	1.93507	5.23944	2.80655	8.86945	5.97531	3.80095	2.58904	2.68971	5.46379	1.702	36.6266	32.636	27.2362	42.7616	24.0087	189.965	188.185	395.528	337.68	177.601	649.173	1000.39	727.27	1048.13
CEA	102.819	65.2946	93.9178	74.5347	134.342	15.3487	21.4501	3.50856	14.1865	21.1281	92.8716	71.846	94.139	114.908	128.317	94.7722	86.1602	113.684	94.3703	154.04	9.80358	17.1034	20.3344	17.6771	17.3356	23.4017	29.5719	47.4024	26.9519	36.505	3.18307	0	7.3292	0	0	89.4645	70.2912	75.8646	92.4292	105.773	27.8455	17.2039	28.3274	20.3242	51.8125	22.442	14.2829	30.0253	18.7855
CRP	7686.11	4111.58	4199.76	4152.39	4634.93	3736.14	5271.38	3643.11	5455.09	4979.38	7278.87	7344.04	5347.18	3375.63	3633.68	4184.63	3961.36	3485.45	3915.16	3040.91	3464.13	4847.75	3435.01	5168.31	4117.85	844.865	983.987	1087.13	1189.63	1469.82	2833.58	2178.63	2655.35	1724.22	2737.79	3154.19	2416.63	3058.75	3494.04	3029.76	3027.27	3863.78	2210.27	3424.81	4182.15	2472.46	2609.41	1399.07	1854.96
ErbB2	3.61502	2.33361	0.427075	5.93018	6.98807	4.14212	2.35082	1.46865	9.45924	11.5538	0.97151	0.491301	0.189017	2.63396	3.5415	0.352249	0	0	1.11268	2.49931	2.27503	3.3683	0.963173	3.95296	5.44688	0	0	0	0	0	1.20023	2.1801	0.924546	3.31202	5.7843	0	0	0	0	0	2.07137	1.26647	0.0274805	4.27768	6.41724	0	0.901741	0	2.17956
Ferritin	192730	149365	125596	158616	111383	67265.6	98980.9	130767	74066.8	79440	184276	99668.6	115182	79972	76891	194451	110620	205266	297161	224556	116207	154376	120230	98201.5	136315	70407.2	52304.8	54179.6	55911.8	75320.6	99251.3	122852	113069	180748	196331	98857.7	82690.1	88657.9	91600.3	69579.3	118081	151531	145009	233295	222257	44881.9	55715.9	48900.3	55037
FSH	221.351	192.324	195.945	245.367	191.081	431.121	595.211	460.331	444.483	597.811	753.016	651.202	652.317	477.798	516.79	249.583	181.042	203.812	245.338	240.718	134.809	144.907	148.907	190.619	163.555	252.224	270.054	305.535	210.103	354.128	376.306	300.368	292.642	315.599	309.886	475.007	426.645	475.181	554.172	694.433	661.929	728.54	557.075	672.934	902.516	465.423	486.614	439.6	535.673
GROa	2146.6	2336.58	1883.86	2398.82	1789.36	1455.02	1391.32	1299.68	1774.28	1087.45	1061.77	852.853	1102.35	1006.46	900.392	2874.98	1956.2	2632.06	2185.22	2251.33	1365.06	2048.43	1815.77	1552.37	1542.02	836.467	795.198	605.04	789.541	986.757	1149.66	955.929	781.66	664.86	1165.11	2321.52	1508.98	1894.91	1516.33	1526.2	1844.03	2258.1	2232.8	2583.37	2985.62	541.603	609.766	568.547	886.993
hCGb	294.084	414.805	205.452	242.429	365.524	163.271	170.509	92.3576	106.948	99.3259	259.146	225.964	329.027	284.696	239.49	289.528	252.446	376.369	457.988	342.172	71.0419	51.0166	75.3098	57.7421	41.134	694.683	449.114	873.942	535.502	364.173	244.073	162.931	62.8814	105.236	195.279	563.666	687.808	634.313	601.666	532.617	977.808	503.683	1046.41	1062.8	1522.96	191.967	282.677	230.181	429.141
IGF-1R	557.644	728.328	490.045	358.142	794.928	176.688	213.687	145.483	115.449	224.282	155.565	158.277	116	94.8916	191.88	193.011	183.324	153.068	88.5732	266.413	362.771	384.717	216.655	149.957	444.967	245.225	326.222	304.702	139.244	298.905	380.031	105.275	303.209	201.407	363.67	444.597	591.251	413.697	331.775	588.253	888.302	1010.89	696.118	500.119	1607.2	93.1766	188.642	138.358	89.8288
IL-1 RII	1904.45	2336.85	1734.14	1784.15	1195.76	985.392	702.473	818.729	883.857	862.777	1296.58	718.195	888.387	751.592	622.783	1331.49	1015.14	1088.5	748.314	699.824	1049.87	1256.8	1118.53	872.504	690.846	908.908	584.595	840.698	619.483	863.119	927.815	767.184	652.15	661.192	697.09	2201.64	1442.69	1509.66	1316.75	822.316	1803.42	2144.18	2045.15	1883.71	2051.4	83.768	105.243	189.26	204.761
IL-3	2106.62	1726.35	1752.11	1767.2	1566.97	1225.91	1036.33	1011.29	1112.36	1000.65	668.338	432.103	483.16	458.366	432.055	766.377	602.369	722.192	668.216	658.646	583.632	528.002	432.831	468.833	455.862	1254.79	721.535	867.821	791.342	655.291	468.088	342.796	383.177	411.16	323.987	455.74	530.003	356.191	410.942	281.784	1891.95	1879.44	1657.68	1801.64	1748.75	2129.66	1792.34	1508.03	1816.61
IL-18 Rb	54.7183	39.2014	19.9284	31.893	31.6295	94.3622	85.4173	66.5872	49.9367	79.0821	28.6058	19.7581	13.0519	0.20119	15.8251	53.5515	37.1769	34.698	37.7413	35.3678	65.5652	40.0589	27.233	24.5108	41.1878	37.5236	4.91541	23.535	30.0306	45.4259	26.3424	28.7473	20.6129	17.3565	30.0755	56.1253	42.4353	49.0603	25.809	41.5965	102.886	91.0938	63.357	67.6718	87.9186	0	0	0	0
IL-21	2228.5	3022.99	2149.17	2550.49	1977.25	2110.62	2258.37	1851.67	1856.58	1453.19	1917.33	1927.02	1962.13	1665.29	1520.61	2422.64	2120.2	2431.13	2131.1	2053.28	2376.67	2882.28	2639.15	2315.74	2226.45	1468.33	1358.22	1177.77	1244.99	1411.61	2089.01	1584.06	1886.28	1431.44	1995.76	3982.89	3098.97	3843.2	2857.67	3278.95	2172.62	2286.36	2163.28	2052.17	2403.76	1548.41	1282.2	971.147	1469.75
Leptin	1012.87	700.223	636.274	670.215	747.457	1754.82	1471.31	1561.26	1387.04	2476.36	3379.25	2526.29	2473.77	2206.68	2108.05	657.339	569.584	423.383	350.568	552.531	1801.92	1364.66	1160.44	1002.17	1125.12	4254.69	3183.61	3852.63	3270.63	3176.67	2963.94	2963.13	2938.2	3297.04	3687.97	3016.07	2509.75	1355.8	1827.64	1284.46	1496.47	916.881	1069.84	1167.71	1187.6	2818.84	2105.02	1760.77	2186.29
MMP-1	221525	233433	161531	167281	210693	139481	153004	120534	124260	126333	89062.6	70602	79710.1	58927.8	77402.8	86560.2	64177.3	56305.6	56703	65580.2	99308.7	96010.7	80077.5	135914	95688	190578	183220	200046	195380	201561	136238	98296.6	108776	99028.1	80910.8	272100	264081	245030	229868	257651	128315	157977	160065	170756	158696	86190.2	64941.4	63164.8	69716.8
MMP-2	1333.54	4255.66	2722.06	1912.72	3169.08	873.01	2129.05	1104.85	562.813	1213.91	446.079	601.319	445.844	351.436	519.311	1242.64	1629.3	2057.3	1138.02	1758.02	347.253	602.993	565.678	353.981	491.781	2056.14	3399.82	3499.88	1589.34	2502.85	1819.38	3837.8	2674.68	1532.21	2701.01	841.492	1740.74	1129.81	654.247	1009.48	451.693	1024.99	918.41	574.74	903.439	939.612	2165.17	1851.03	1130.61
MMP-3	48700.1	41520.6	41413.3	31032.6	41414.7	29707.1	19298.2	25936.8	19949.4	29903.1	47406.6	45389.8	51999	33354.5	46575.9	27342.2	23359.8	36337.4	30172.6	32798.2	68619.9	61283.4	53609.1	53901.5	42792.3	23995.3	19613.5	24365.9	22669.4	22662	13141.1	11339.9	9255.35	8916.58	11826	23753.1	28988.3	25220.3	26867.2	27350.7	22004.8	15505.2	24845.3	23473.5	18143	13041.2	13544.5	12777.7	9928.59
MMP-8	1589.99	1504.53	839.477	939.466	1010.68	1318.59	1599.58	730.053	848.134	991.639	1126.78	694.972	1191.51	1299.03	1542.74	170.569	126.774	634.554	411.689	760.438	1041.97	311.24	926.552	412.526	1677.31	105.632	128.019	260.152	287.035	58.9575	1042.32	1146.19	757.512	605.587	1614.39	1183.51	1635.95	765.944	1595.71	625.061	315.285	581.587	1323.75	1721.37	965.936	381.884	243.949	279.568	213.97
MMP-9	111657	104292	68656.8	68043.2	65258.5	101785	94172.2	80948.8	87209.5	85759.2	98061.5	99404.9	101013	97564.1	97759.3	45752.9	46748.4	98173.5	82987	97826.4	134993	126838	124112	111955	124604	40961.1	70947.3	61555.6	38874.5	29376	98611.5	70429.3	46669.6	46999.4	74397.8	99678	92173.7	99998.6	93814.1	89059.5	46223.5	84997.1	86081	112917	85155.8	74569.8	48223.3	63335.3	48058.4
MMP-10	1632.08	1415.66	1785.03	949.681	2111.86	239.812	214.673	219.451	145.817	409.685	642.504	417.975	559.804	276.008	396.836	374.026	252.852	467.986	253.836	667.185	629.594	353.068	406.883	225.861	325.893	576.628	410.416	813.701	406.227	658.466	703.542	472.541	394.976	196.835	421.707	12766.1	16844.6	15245	12415.7	20340.9	2118.66	1611.07	3132.2	1496.08	3900.26	678.523	848.368	692.956	340.091
MMP-13	271.003	241.193	564.444	244.98	560.917	131.73	184.051	221.899	205.072	123.009	354.497	182.263	453.065	245.903	290.623	391.945	388.709	601.524	267.584	499.292	190.185	179.765	236.971	209.502	157.253	270.258	433.697	536.377	540.269	590.725	189.311	174.917	155.447	253.353	270.374	114.874	159.249	180.686	120.662	188.189	530.29	365.384	689.467	412.757	768.865	475.869	551.701	676.806	488.662
NCAM-1	52083.8	43913.7	40869.1	41793.1	42115.6	36719.7	30905.3	34009.6	30767.8	37465.3	63431.9	54800.3	57682.3	47698.4	51197.6	37159.7	32184.9	34530.2	28115.7	33297.7	50691	40414.6	46823.4	37995.7	47094.1	32410.5	33984.5	31919.8	50563.7	35061.4	40195.8	40718.1	37461	40021.3	43608.1	31706.7	35620.4	28261.3	37819.3	32981.1	16358.9	14876.7	30511.5	30374.8	21883.4	17017.7	15701.8	14398.6	18005.3
Nidogen-1	37694.9	30569.5	31178.8	25302.5	30443.4	32787	21690.9	28172.3	26734.8	30524.5	35595	27761.9	33528.8	30980.2	25931.6	34351.1	27252	33625.8	29027.8	25179.3	33233.6	34308.4	29505.7	32791.3	31398.6	26379.4	28221.9	27115.4	26415.1	26522.3	23559.7	23684.5	19791.8	19327.1	21730.8	28836.2	27749.3	24190.9	26045.7	23843.9	36527.2	27817.3	34300.6	35961	31461.7	21893.5	17148.3	19326.9	18543.7
NSE	29033.3	10294.9	9575.59	7597.5	5146.36	4822.4	5054.43	2726.84	3106.63	4845.12	16700.1	3322.06	6036.3	3149.55	2013.16	8627.58	11198.1	12863.7	7762.23	10825.1	17932.6	18439.3	10621.9	10731.1	11489.9	7362.17	7181.33	5666.15	5631.61	3891.2	9268.48	10014.6	6822.84	8868.45	7052.24	10479.3	9705.5	12745.6	5324.24	7156.27	10273.5	12617.6	9412.39	13262.1	9015.95	10096.2	6426.5	6126.78	6505.28
OSM	0	73.7321	10.7012	0	0	0	0	0	0	0	0	0	0	0	0	0	0	0	18.3949	0	0	0	0	0	0	0	0	0	0	0	0	0	0	0	0	0	0	0	0	0	0	0	0	427.662	0	0	0	0	303.313
Procalcitonin	3495.48	3373.73	3454.18	2981.48	2847.49	2109.95	2356.15	1617.68	1789.04	1529.22	1705.1	1405.38	1897.1	555.43	889.248	1754.01	1145.54	1830.37	998.264	593.13	3369.29	3284.76	2641.45	2614.29	2882.48	1489.64	1124.3	1019.42	464.341	899.159	1812.17	2224.66	1765.57	2199.2	1389.74	4799.01	2751.42	5046.26	3089	5088.57	1420.21	2681.38	1187.73	2362.3	2652.73	724.601	957.507	562.178	797.625
Prolactin	159344	133148	140797	141199	96335.5	48052.3	31663.6	24677.1	34436.6	33743.7	48683.3	39848.7	24363	38974.4	16815.4	75620.1	56495.4	46679.8	50798.2	37390.2	80763.3	63723.4	56006.2	61894	77025.8	41065.6	27661.6	21460.5	21891.5	20654.9	77809.1	89122.9	59442.4	63273.2	26470.8	85572.9	86926.1	62413.9	75863.4	36802.4	258639	171028	149995	24162.5	165136	59454.9	47084.6	38143.5	32554.9
PSA	64.0811	84.9972	92.0436	54.2106	128.862	27.0299	36.3806	26.82	30.0796	49.3901	37.7556	27.0349	46.0859	30.0088	41.1807	14.3929	22.3532	29.6083	24.0186	35.9802	32.8184	44.7567	23.7497	62.8615	59.6545	23.4939	27.2764	27.3007	16.9734	40.9361	10.4656	18.5239	15.3292	17.474	25.6677	35.727	39.6456	39.1549	48.4492	56.5295	21.8165	22.6076	30.5508	32.7099	31.9835	0.668338	0	11.8658	11.8553
Siglec-9	83.6322	77.5886	80.6172	72.8698	94.2736	32.6644	50.5436	30.6755	31.4705	51.0471	38.8741	46.2457	49.9103	35.8111	45.2967	21.5997	30.4182	27.8449	5.77396	26.7402	22.6605	20.8968	20.9743	19.0075	17.595	6.79216	7.16954	5.62243	0	6.64522	22.6971	43.4275	26.4782	36.8574	42.7106	16.5122	18.9698	24.4024	18.0723	22.6706	82.5889	88.5692	76.2291	78.7713	93.5582	24.3664	23.7644	34.8755	26.4967
TACE	4714.54	5492.44	6986.72	6434.96	5296.61	1704.58	1479.53	2111.11	1593.09	1716.02	3449.16	2719.27	4411.55	3387.71	2867.54	7162.16	7061	12682	9324.08	6348.27	803.86	828.934	1150.84	903.823	572.963	9039.93	7936.6	7736.08	11012.9	7392.77	3860.43	3754.18	3817.85	5161.24	4209.42	3619.39	2980.98	4089.05	4351.61	3904.13	18595.2	14687.4	23817.4	19931.9	20251.5	1278.24	1409.56	1672.19	1530.92
Thyroglobulin	7169.89	6609.95	8438.51	5125.6	7175.19	3100.86	4349.95	2647.52	3190.01	2304.03	2864.02	1948.9	3389.08	1404.69	1482.42	2985.92	1289.72	2004.28	1203.66	1055.69	4579.07	6582.22	5175.43	7090.19	7273.48	1099.91	1347.15	2228.46	191.259	1029.42	3285.7	4365.22	2790.01	2371.88	2946	3973.83	3032.3	3153.11	3449.5	2420.75	2904.2	5237.78	5135.14	5585.55	2841.1	1488.71	1440.99	254.871	315.916
TIMP-4	621.612	674.939	421.957	522.177	525.586	223.796	328.875	164.669	272.013	223.56	395.142	373.657	388.774	274.726	344.808	711.741	467.778	701.781	377.372	551.215	715.891	601.446	545.402	594.764	582.791	379.407	300.226	331.266	472.592	357.231	452.639	436.346	406.548	400.89	407.396	694.226	850.897	899.739	950.567	734.962	563.438	525.173	847.196	778.606	658.939	369.082	217.866	194.061	216.9
TSH	1508	1187.59	1344.31	770.612	1140.31	736.276	856.321	521.615	373.206	294.382	490.272	582.704	523.048	289.77	340.288	946.527	603.456	777.299	455.835	609.367	750.106	898.554	711.182	761.289	605.429	412.824	404.742	235.949	299.175	280.713	648.801	839.555	549.064	780.811	518.553	1448.88	1177.97	1220.72	1216	1114.89	733.79	1032.17	793.274	1267.47	759.964	845.274	574.414	587.229	587.38
2B4	200.857	154.267	148.554	93.1795	125.685	88.9293	103.769	59.5295	65.0058	112.964	155.216	119.987	102.346	107.271	121.883	547.843	398.913	287.307	369.993	483.467	73.8677	88.632	88.7908	62.9433	81.5826	88.5549	47.0351	60.9463	52.0047	49.1707	76.4598	83.4581	48.1878	56.3522	31.8032	161.822	255.58	215.956	201.953	158.094	1189.3	484.095	499.55	1255.01	534.573	61.9027	59.4633	139.326	98.7689
ADAM9	2865.99	2464.29	1818.65	1456.69	775.711	1843.27	1445.85	1025.42	812.146	607.213	1577.49	1216	942.448	990.859	834.307	1544.7	1431.11	1386.37	1342.78	1151.23	1185.12	1283.2	1237.12	1029.86	895.391	770.668	795.543	918.095	893.066	737.733	1442.87	1108.87	631.327	459.151	319.151	1582.17	1175.89	1569.87	1106.92	1138.1	3505.77	2616.01	2631.05	2187.36	2450.21	487.881	469.1	382.439	554.75
ANG-2	362.317	261.989	308.656	202.592	233.763	229.542	197.141	183.248	206.543	193.622	279.552	264.936	223.112	257.686	236.986	305.584	254.62	213.382	191.757	178.199	179.224	201.492	175.162	188.621	153.048	327.606	140.91	236.047	160.664	324.079	333.78	316.743	203.146	300.401	175.764	271.265	184.706	264.853	156.025	193.195	705.859	642.417	635.712	583.654	499.3	132.275	117.919	132.904	132.517
APRIL	184.397	137.811	89.8519	95.1516	61.2062	101.323	68.2128	42.8637	38.9337	23.7329	102.642	111.175	78.225	71.2251	48.7194	92.2417	77.6773	68.1551	57.3446	49.1471	108.909	89.0322	60.882	52.1078	42.9644	106.118	70.6381	62.389	56.9606	41.8492	66.9165	54.4453	43.3991	39.6431	29.1998	73.572	68.0621	44.3527	43.8657	36.3297	200.794	158.639	112.024	80.1839	54.1491	164.048	132.764	100.427	103.578
BMP-2	11096.2	9271.52	8889.45	6655.52	4431.06	4956.58	4174.85	3064.51	2899.73	2748.29	9202.34	6222.95	3495.78	3338.07	2026.75	4294.17	2636.79	3319.52	2048.6	698.721	7582.59	7247.85	6346.4	5598.12	4929.11	3047.28	1879.5	2400.52	2405.72	2510.81	6332.57	5331.62	3592.84	2883.04	2035.97	7225.28	4233.82	4017.53	3551.89	4397.48	8426.35	8719.32	6276.91	7775.67	3640	3824.94	2741.47	2739.98	2702.98
BMP-9	52.3087	33.0177	38.603	43.8456	32.8789	32.9996	18.6994	20.3629	15.5614	13.9573	28.1313	11.4322	12.4497	12.4845	4.98104	10.0822	7.04169	6.21361	3.9186	2.56033	41.1011	33.323	26.6117	48.9333	30.2071	14.7278	6.93867	4.0933	3.47	5.95246	53.4292	37.0529	21.8901	14.9891	8.05922	64.6196	34.0804	25.9296	18.2118	20.102	36.0355	31.7295	32.4156	35.9033	22.1346	6.9874	3.20561	4.16444	3.02095
C5a	575.262	535.925	381.809	472.671	499.399	738.809	906.293	596.045	866.612	861.059	750.084	487.653	931.459	596.071	1031.42	1008.78	793.647	823.651	682.423	1030.48	560.811	491.628	568.244	596.12	515.556	676.482	576.819	578.554	260.366	678.737	771.447	731.097	746.356	702.572	615.217	724.437	660.307	853.316	429.182	511.617	906.016	602.381	901.058	807.72	978.769	589.135	542.457	854.365	889.38
Cathepsin L	4737.18	3770.31	2737.11	1947.97	1997.84	2214.51	1399.3	1389.02	1056.91	1000.04	2001.69	2897.72	1712.25	3121.09	2271.95	3172.54	2746.19	3562.67	2245.62	2359.58	1830.96	2282.8	1638.01	1267.45	1295.04	1355.5	1067.56	1290.69	735.913	1247.76	1657.11	1655.69	590.997	860.814	595.381	2055.79	1386.59	1745.47	1504.49	1922.48	3698.44	6542.53	5971.32	7337.8	7875.12	741.426	831.65	928.051	1150.55
CD200	5544.23	3557.87	3198.52	1309.24	2558.94	2285.2	976.072	1497.18	1346.82	1068.41	2697.03	2124.16	2248.5	2208.41	2339.91	1983.15	1567.65	1986.56	1484.36	1443.68	2408.16	2542.65	2289.16	2681.94	1655.24	2555.37	1508.19	2755.16	2119.52	3050.21	3394.22	3014.95	1921.43	2433.51	1744.19	3578.06	3038.9	4028.13	2613.33	2966.46	4114.98	3617.56	4040.03	3631.47	3430.69	1277.42	1792.57	1552.66	2270.45
CD97	9950.18	5595.34	5232.77	4518.7	4916.5	4265.65	3875.16	2647.11	3258.25	4060.06	6276.92	4384.59	4995.23	5664.25	4558.13	4224.85	3299.64	2053.05	3020.82	5595.01	3539.25	3326.76	2783.29	2903.03	2479.68	3063.94	3038.48	2635.78	2698.48	2165.67	3374.32	3168	2241.56	2869.52	1955.34	1973.18	2725.41	2573.39	2249.01	2270.38	4854.05	4596.9	4584.66	2445.69	1873.85	1625.98	2187.35	2361.57	2738.47
Chemerin	12558.9	8758.89	7282.55	7403.75	6291.6	6993.2	4570.5	5485.68	5126.7	5138.29	6036.05	5389.89	4128.21	5104.14	3152.66	6473.14	5283.36	6363.35	5984.77	6656.24	6816.56	7504.5	5553.58	6403.31	7181.79	7038.75	5265.85	6781.21	5480.65	9530.94	7055.57	7451.25	5207.33	5019.01	4853.54	8389.12	6992.67	9421.25	7095.33	9396.48	9057.01	9803.06	9081.08	7531.36	7130.23	4537.73	4190.32	5098.85	3877.12
DcR3	526.081	456.459	430.738	281.144	313.87	230.102	207.183	122.243	109.832	91.131	298.295	396.536	285.51	233.268	211.255	261.656	226.232	215.126	155.569	120.074	244.282	359.934	116.031	313.444	222.818	126.245	105.527	90.626	79.3496	73.1953	335.653	260.025	273.564	205.406	182.93	458.355	431.708	372.76	342.155	230.645	182.575	175.325	170.607	116.862	114.012	521.44	372.128	385.109	288.039
FABP2	2892.3	1655.65	1224	1399.69	939.818	1013.79	595.855	388.804	277.651	389.069	1596.81	1281.42	861.777	858.122	374.618	869.244	547.56	478.911	572.683	302.507	1733.41	1233.12	1657.56	1151.43	1216.33	990.098	775.986	872.595	707.206	624.702	1090.22	768.94	411.586	345.71	263.015	1422.96	1334.22	933.244	946.887	656.528	2224.43	2649.05	3192.01	1087.11	1363.38	295.466	159.547	202.472	262.082
FAP	12338.5	2763.75	4102.61	3902.38	9441.85	3638.81	4253.38	3979.51	4661.07	4484.33	4273.8	1458.98	4252.66	4509.61	3861.37	6906.11	4054.65	7006.59	6223.37	6609.06	3218.59	5915.19	1926.47	4020.57	3477.83	5710.82	2971.49	9227.64	2481.95	7724.75	4245.04	9571.39	3739.11	5706.86	4953.5	4229.89	7349.44	7597.25	3906.01	8344.86	3900.55	11397.2	6368.56	9221.97	5510.44	9736.84	4081.31	5883.67	7142.54
FGF-19	3522.6	2045.29	2028.65	1242.23	1243.05	2383.89	1383.22	838.298	571.417	673.602	1749	1836.72	940.506	1026.12	553.933	972.422	737.199	554.021	474.745	258.97	1911.69	1770.33	1607.54	1549.49	1314.43	1297.71	964.509	1339.44	1053.21	910.324	1690.56	1091.89	396.935	669.429	72.3348	1699.58	1448.91	964.903	826.144	489.921	2860.67	2751.6	3474.92	1892.82	1862.62	273.021	200.165	226.181	238.709
Galectin-3	1449.15	895.765	1013.21	956.997	680.352	749.27	611.364	699.929	531.906	219.653	1374.69	696.859	687.797	393.413	515.954	545.765	266.224	312.156	250.688	554.562	963.449	1163.18	990.628	1544.77	829.654	129.507	125.293	169.773	128.561	91.7956	813.079	1462.4	743.695	1021.66	430.038	1026.45	603.585	1128.23	498.749	618.912	974.732	692.935	666.083	655.263	431.6	439.242	289.68	571.281	326.483
HGF R	19021.6	6770.4	12135.2	12835.5	16807.5	7647.42	9556.06	11099.6	8408.67	11909.5	9281.07	5824.41	10841.7	13188.8	10885.6	12387.2	13925.7	12373.3	14515.2	12353	11563	11234	8311.09	8948.99	10663.9	12190.8	9478.09	14064.2	6855.14	14064.1	10902.9	15399.1	10602.7	13004.5	12550.1	13321	14386.5	15818.8	11419.4	13498.2	9231.9	15276.7	9871.68	13448.7	11152.7	13966.6	11270.3	13627.6	11550.5
IFNab R2	50672.4	46546.7	48045.6	40122.9	37008.4	30936.6	27796.1	29427.5	28374.9	24307.4	27054.2	30689.8	23836.1	23552	17404.8	23398.7	25496.2	24314.2	21384.3	16097.7	25984	27355.8	27859.6	25484.2	24387.7	19688.2	19482.7	19936.2	14409.7	14750.5	21034.1	18938.8	17143.1	19055.2	15963.2	31451.6	33676.5	34651.2	30629.7	25544.3	33022.2	30396	28259.6	23503	25580.2	16000.2	18377.7	19191.1	16211.3
IGF-2	750.933	781.368	452.502	554.863	441.009	248.023	249.753	133.979	153.259	97.5125	303.327	170.194	141.743	128.016	98.9035	153.231	156.856	144.755	165.203	128.077	302.04	243.056	178.833	97.4497	153.076	228.889	159.985	126.838	93.1082	92.5199	218.092	184.556	109.976	114.748	90.8519	171.947	228.892	149.257	146.646	78.1906	686.392	593.271	463.327	416.261	383.667	808.002	772.294	555.939	621.237
IGF-2R	1148.47	693.054	786.298	793.563	302.864	637.177	469.492	261.947	349.451	167.947	492.943	208.591	172.364	95.8153	128.788	68.897	76.2589	36.8703	28.373	26.7843	434.747	354.17	204.452	212.956	202.288	88.1371	83.9747	27.168	41.5416	44.6763	500.838	491.438	206.936	201.309	62.7649	945.223	270.476	480.206	301.68	247.832	371.958	474.759	150.704	177.945	62.0591	62.5242	32.2445	25.3109	15.6028
IL-1 R6	11522.5	10527.5	10274.9	10047.6	7787.9	6457.94	5521.74	5960.42	5148.78	4472.46	6907.22	7393.22	6217.45	4912.06	3454.63	5049.46	4298.18	4510.54	3036.02	2311.48	6054.44	6364.48	5891.62	5586.23	5359.09	2334.22	2926.3	2755.45	2033.38	1626.78	6685.08	5535.02	4134.03	4593.76	3368.94	8813.16	8654.06	9331.02	7743.06	6748.1	9214.97	8909.62	7365.61	6661.53	6679.95	3718.04	3455.01	3443.87	2972.44
IL-24	1967.69	1884.15	1641.28	1262.48	815.941	839.589	444.566	380.544	286.31	349.162	1063.98	702.436	655.605	445.836	296.38	574.91	426.815	415.351	369.604	185.303	1136.94	968.591	891.977	624.422	385.389	586.745	454.525	429.974	254.833	243.168	667.464	479.899	412.644	299.076	202.473	791.57	550.081	463.797	347.253	298.44	846.908	561.225	412.167	434.9	473.873	1335.65	920.855	651.714	598.493
IL-33	216.804	148.771	100.265	96.6353	59.612	85.2632	41.3008	46.7821	23.6766	22.7111	125.056	80.5762	106.027	77.8649	41.0847	179.051	134.315	152.829	118.817	107.704	113.941	98.9574	84.8429	72.8387	76.2962	76.0648	47.2369	37.5381	59.263	41.8678	107.863	68.2176	30.2683	35.9024	14.4931	170.98	116.002	114.126	116.109	90.6079	472.608	625.685	572.348	692.377	449.867	29.7455	56.9493	44.501	25.5786
Kallikrein 14	859.426	552.221	534.923	475.667	232.406	407.613	234.709	285.717	189.254	151.042	336.528	312.76	224.45	237.7	154.841	447.132	288.676	477.19	297.058	384.464	375.071	288.815	278.064	273.923	252.692	156.295	73.4344	142.428	109.904	177.843	315.592	289.582	170.024	131.98	107.433	611.797	504.41	477.724	352.402	260.465	1061.35	1121.1	964.37	914.011	940.493	138.822	111.257	165.265	156.175
Legumain	950.87	724.829	782.313	642.425	396.765	1111.64	1256.64	1632.05	974.072	1381.25	1642.51	1533.01	1364.61	1482.39	1811.71	1191.9	1016.43	896.17	857.168	1004.35	976.613	750.347	983.747	929.087	1009.59	1842.26	1772.76	1633.33	1176.14	1817.89	1341.37	1209.95	691.217	527.176	719.962	1052.71	731.615	834.926	697.413	633.476	674.313	969.471	1057.77	691.903	810.334	308.113	372.384	544.575	531.317
LOX-1	1119.42	612.432	442.698	448.019	292.067	187.911	133.575	135.973	75.4107	92.2104	343.519	191.867	80.276	99.7062	61.1469	84.6779	85.1116	47.4199	63.5418	31.8714	430.772	371.797	268.181	191.932	305.304	146.39	110.645	64.9148	131.606	114.53	326.715	225.797	77.8616	73.089	25.5684	284.862	126.781	105.641	118.731	82.2362	662.959	754.363	455.894	231.245	193.637	33.1689	34.1257	21.0065	26.774
MBL	3144.23	3137.15	3083.98	2582.65	2561.1	2493.97	2587.27	3069.9	2983.67	3080.06	2376.3	2558.36	1847.1	2619.65	2821.19	2745.72	2868.32	2967.71	2704.59	2925.15	2202.54	1880.08	2042.09	2282.24	2287.4	2098.07	2360.77	2256.31	1816.26	2035.73	2381.49	2466.4	2091.89	2038.69	2045.78	1478.11	1871.32	1668.63	1656.52	1766.64	2335.98	2817.57	2363.38	2690.95	2529.38	2444.49	2309.89	2943.98	2779.04
Neprilysin	3013.4	1805.42	1704.2	1465.57	827.952	1259.7	945.126	888.664	685.37	641.888	1859.19	1615.28	1733.94	1622.16	1063.93	2632.28	1939.99	2040.57	1465.06	1244.28	1764.29	1555.55	1332.69	1459.35	1083.08	887.581	608.117	844.898	604.32	456.37	853.73	969.928	453.419	543.274	227.496	1654.25	965.288	919.387	536.864	475.978	3385.73	2974.74	4056.92	5376.86	2958.36	353.336	852.596	356.002	803.327
Notch-1	1265.18	852.404	790.788	629.309	622.97	590.568	645.08	612.289	599.279	575.597	842.249	602.199	631.945	487.982	546.193	382.879	308.436	219.696	207.913	218.254	592.272	583.522	538.271	492.723	520.57	502.034	311.562	345.303	357.975	544.421	758.743	522.121	440.827	494.571	396.556	999.05	595.683	641.419	610.485	372.138	1206.37	928.121	900.038	801.786	690.394	214.025	259.598	211.505	319.082
NOV	2078.67	1702.89	2105.9	1706.59	1949.43	1479.14	1446.18	1966.14	1652.34	1825.16	1605.08	1858.69	1772.54	2149.14	2271.21	1729.99	1571.63	1749.89	1851.68	1911	1261.66	1122.33	1179.42	1521.36	1561.6	1442.63	875.751	1544.16	1094.81	1468.86	1067.18	1142.18	902.686	954.497	933.362	1021.52	1037.37	994.863	1027.72	1011.59	1193.23	1423.49	1474.98	1654.76	1737.66	1034.32	1111.74	1246.05	1514.42
Osteoactivin	551.45	463.778	500.975	373.767	439.745	445.951	488.07	581.998	607.478	613.632	718.73	700.301	868.541	892.747	1000.95	837.115	675.844	876.509	751.765	965.47	301.265	262.293	249.867	281.453	249.842	391.22	299.794	413.894	324.771	391.424	235.847	303.206	262.119	270.034	199.973	648.075	553.818	569.563	544.166	515.396	761.645	537.322	781.361	1008.43	1019.48	151.485	315.648	261.564	305.235
PD-1	1497.94	1070.05	839.408	734.924	557.741	617.352	436.547	450.349	295.104	276.772	978.351	941.751	834.376	793.482	545.392	952.676	886.212	865.362	892.808	761.409	745.686	709.601	614.472	516.741	661.945	507.464	403.406	351.917	446.133	424.036	763.514	509.998	342.511	317.079	165.151	1094.93	665.652	626.098	682.864	319.882	2659	1765.84	2391.62	2670.96	2371.56	345.341	359.315	383.503	349.017
PGRP-S	616.049	528.556	676.319	500.545	606.476	559.273	567.305	685.733	621.186	708.612	477.916	623.476	531.089	709.824	843.236	555.344	557.141	621.877	723.409	713.99	456.435	339.045	458.964	485.107	540.972	486.482	452.944	575.21	389.576	540.76	371.405	421.905	328.847	253.677	338.294	568.555	638.893	526.257	668.288	697.191	428.242	548.358	597.298	726.516	697.175	386.797	473.636	560.073	634.406
Serpin A4	2738.64	3058.34	3547.13	2694.81	3471.32	3681.44	3495.03	4450.75	5261.12	6595.33	4634.17	2063.08	3364.11	3384	3940.28	3510.12	3892.94	4006.3	3694.29	4024.81	2499.51	2055.15	1756.17	2561.53	2144.76	4749.96	4288.14	3667.21	3138.7	3460.84	3103.48	3246.41	2782.87	2698.22	2820.69	2597.5	3997.12	3166.56	3093.55	3500.23	2382.24	2890.56	2050.52	3580.25	2952.25	2177.93	2496.7	3625.62	2953.53
sFRP-3	2508.02	1787.48	2143.42	1844.17	2017.37	1166.62	987.035	1347.13	1234.53	1089.56	1714.41	942.957	1023.16	960.198	882.244	921.864	1003.1	715.188	582.244	795.605	1645.46	1445	1497.34	896.886	1235.93	1125.61	829.714	729.881	695.048	1477.48	1430.88	1305.35	741.517	545.48	459.427	2112.17	1575.35	1428.35	1534.75	1367.02	2982.96	2096.89	2453.47	1871.36	1817.13	273.149	51.2331	240.401	292.035
Thrombomodulin	5785.46	4202.06	4188.46	2900.91	3599.61	2620.24	1842.62	2665.75	3017.18	1908.2	2988.89	2323.67	1511.29	1875.96	1912.46	1500.06	2043.46	1053.32	900.417	1232.78	3563.51	3305.07	2384.53	2900.33	2743.95	1124.98	1024.98	1303.69	1207.13	1075.89	3124.62	4113.69	1759.09	2238.23	1034.42	5422.44	3149.02	3205.48	1230.78	3063.26	6247.59	5734.51	5616.07	4628.23	3965.58	643.047	200.56	583.978	946.44
TLR2	1680.1	1370.74	1166.72	974.371	684.381	912.012	665.928	592.291	495.363	341.325	1051.31	803.843	599.322	739.633	536.476	1277.75	1053.74	1216.37	927.852	980.377	910.091	674.803	851.254	743.056	712.673	559.182	522.137	717.253	614.481	496.826	961.109	664.468	569.459	508.96	307.006	1357.25	1034.95	918.221	576.212	439.833	1368.38	1274.45	1992.24	1860.86	2110.07	137.576	203.862	158.532	226.156
TRAIL R1	883.371	758.63	726.425	473.951	364.072	715.033	559.553	489.899	368.576	283.291	674.664	508.939	330.496	262.022	175.793	260.449	224.029	261.143	158.093	87.1016	550.416	654.255	585.476	487.029	413.333	153.477	83.5989	96.6766	51.7169	48.5808	381.603	515.24	206.972	172.316	117.697	1315.45	1091.38	1026.46	766.262	658.127	952.508	918.604	904.195	715.658	475.369	142.453	104.354	108.035	63.6613
Transferrin	3826.76	3170.22	2709.57	2290.5	1772.63	1827.86	1243.19	1111.73	1159.58	939.78	1732.42	1506	483.697	1099.11	868.669	1225.84	824.261	940.792	647.124	466.976	1748.87	1574.28	1368.81	1560.85	1091.6	809.763	781.876	815.579	905.165	591.152	2284.86	1288.76	592.724	890.922	311.523	2297.93	1413.16	1451.44	808.42	656.138	3657.16	3172.46	3621.78	2180.26	2130.82	274.695	121.296	351.778	196.373
WIF-1	1461.57	1107.17	808.589	850.666	637.926	614.699	558.314	554.429	524.418	500.272	724.637	565.584	465.879	426.104	418.119	561.222	624.965	566.114	491.49	494.393	1128.03	1118.45	1043.67	721.755	888.771	375.891	417.623	352.888	291.924	345.514	529.484	764.904	326.218	424.971	244.661	1030.1	799.249	690.402	489.631	393.969	1482.43	1657.9	1931.66	1648.23	1545.95	157.094	196.078	206.35	132.627
ACE-2	18223.8	7942.73	12142.7	11840	9652.23	19044.8	9449.05	10024.7	10924.3	7257.04	20396.3	11869.7	18085.7	16227.5	9537.05	11767.3	6854.38	8803.41	7913.55	8636.93	23243.7	11719.6	14927.9	14933.9	15016.2	7945.69	5092.14	6035.81	7397.2	7236.04	5973.94	3228.05	4142.83	7673.92	5063.98	9622.61	2761.37	12372.6	11438.6	7600.28	21963.1	10164.9	21282.6	17466.2	17501.3	15756.8	3977.35	6348.41	7526.42
Albumin	47837.8	89787.8	31760	12568.6	39052.5	6696.76	9773.52	5848.53	8663.83	14155.9	14481.5	24083.6	15179.8	27185.1	14209.6	43905.9	12854.6	43269.6	20629.3	35579.9	6684.27	10435.3	14136.4	37575.7	19971.5	39977.9	29151.5	23615.6	28527.1	34455.5	18524.5	46710.8	29567.5	40029.1	21738.4	15869	7065.8	9862.74	5451.23	9087.54	12967.5	12917.3	25799.1	13546.1	25622.2	22311.3	15433.1	15303.7	14134.9
AMICA	7823.93	3905.19	3638.45	3039.49	1997.65	3763.65	1443.57	3642.99	1296.29	3157.44	19854	14316.7	18848.5	15531.2	7126.46	12556	16250.5	16155.4	12224.4	10002.8	3050.11	3539.26	1687.69	2239.23	2435.1	1981.68	1719.15	2587.39	1164.08	2104	4207.36	2682.66	1138.85	1140.45	536.601	2220.6	2762.69	2349.78	3490.4	2369.26	13616.9	20307.2	13372.2	18703.7	15567.8	872.281	1231.78	1566.89	3191.54
ANG-4	863.087	458.29	626.015	1211.15	1453.71	808.678	308.232	582.521	520.413	764.116	494.049	904.389	843.981	1519.15	408.281	254.499	321.485	722.152	583.626	1428.81	535.846	880.89	478.977	1749.39	1462.05	111.825	104.498	169.922	372.429	260.989	299.539	118.481	167.284	308.232	150.05	289.4	616.974	802.836	861.402	607.194	521.444	325.997	872.371	1486.97	1125.16	311.033	265.057	298.645	636.595
BAFF	648.579	432.057	587.9	615.589	812.316	103.972	48.4252	131.515	70.7716	75.1163	136.929	123.352	66.5014	174.19	138.221	354.095	143.398	338.951	295.333	179.889	913.749	1082.52	1311.26	591.834	1482.23	42.2942	25.8914	34.5156	23.2183	78.6291	65.8029	55.7278	13.1165	12.7077	14.7948	88.0811	94.2072	50.8781	129.692	73.2269	120.811	134.881	140.665	66.0845	190.139	6.52612	3.02977	2.27142	9.51542
CA19-9	41524.1	29133.5	26423.8	30074.8	18776.2	22542.3	17326.4	17198.8	11891.3	10187.7	30002.9	23768	23882.3	22824.8	14437.6	15163.9	11902.9	14150.9	13656.5	16213.4	24543	21801.9	31545	26933.8	33945.7	8841.67	6913.32	8773.74	5597.45	8369.19	23033.6	22481.5	11341.9	13117.6	8925.95	31213	23041.2	18033.2	18556.5	13317	29485.2	28622.9	23593.6	23724	23548.5	4550.12	8497.46	7073.03	20333.9
CD163	8682.94	9562.97	11882.9	9571.83	15511	1349.8	785.093	1524.95	1117.33	1862.49	5637.37	7121.9	4967.99	5107.59	5329.76	11670.3	9597.52	14197	12028	13554.7	1491.98	2355.52	1937.85	2813.43	2160.96	12829.7	10011.4	13727.9	14358.7	13929	6413.62	7241.29	8884.58	12218.5	7558.1	1493.2	1325.35	847.514	1512.24	1250.72	3798.32	5113.53	6424.31	4819.67	5161.95	462.665	460.307	903.693	902.242
Clusterin	380.054	222.436	235.859	190.089	163.497	226.376	161.291	228.451	175.876	206.032	234.294	249.746	203.12	203.785	210.57	243.151	220.155	241.628	178.366	167.981	291.998	256.343	237.287	225.427	181.826	183.237	90.6186	159.516	197.093	244.33	299.284	265.8	163.464	247.274	199.583	254.163	230.17	116.537	231.859	181.803	250.534	217.644	223.94	200.104	219.372	194.113	157.002	140.316	137.62
CRTAM	1714.1	825.212	1278.16	779.503	686.051	1035.71	1117.4	1593.96	1104.6	1216.81	4791.77	4209.63	4569.29	4864	4061.11	3455.9	2016.91	3869.58	2893.65	4064.27	1222.9	1251.41	985.577	999.368	567.933	648.864	420.19	362.999	526.929	758.955	731.801	1000.52	332.371	334.294	263.152	1715.81	1110.93	1124.84	1665.92	1166.47	4145.92	4941.4	3812.02	4646.66	5239.95	447.512	361.797	588.235	248.244
CXCL14	1125.37	983.438	1265.97	1142.97	1216.79	972.766	690.718	1532.48	1200	1397.84	1317.8	988.164	1162	1109.13	1072.65	1199.24	1122.8	1220.91	1322.84	1270.81	940.481	1456.4	999.506	1116.33	1426.72	704.888	1079.26	1082.54	1061.37	1308.54	1181.3	1191.8	1088.08	1303.01	977.064	1361.82	1010.82	1050.09	1585.72	1313.42	1795.58	1316.55	1062.37	1166.2	985.816	900.601	705.599	1003.37	819.96
Cystatin C	2041.94	1910.78	2198.62	1905.45	2267.52	1459.98	1582.35	1612.62	1623.2	1632.3	927.705	628.41	985.399	847.931	881.198	1737.85	1645.03	1440.56	1623.64	1695.75	2074.5	2138.3	1849.16	2301.39	1735.89	1519.02	726.015	1551.81	1176.86	1909.16	1495.97	1727.79	1246.38	1347.99	1426.37	1528.27	1428.2	1569.68	1592.79	1603.56	598.137	904.243	623.628	949.523	861.108	1390.44	1201.77	1470.63	1225.58
Decorin	5691.86	2880.15	2688.24	2179.18	2655.57	2652.81	2655.11	2355.99	2715.43	3763.16	3756.81	2034.04	1967.65	2653.13	2356.85	5057.24	3692.57	5599.48	3481.46	6541.53	5405.81	6432.13	5850.74	6525.36	4937.14	4625.62	2208.28	4559.47	3146.25	5164.54	2657.79	4317.18	2363.7	2258.12	2766.47	3308.87	2576.02	2711.13	2447.75	2746.8	2680.76	3884.52	1947.31	2200.36	2420.8	3447.3	2533.63	2547.04	2678.29
Dkk-3	3519.63	3900.21	3909	4688.6	4357.9	3975.94	3917.47	4999.2	4971.23	6779.98	4426.76	4544.13	4733.79	5613.11	5128.02	4196.92	4417.73	4873.08	5408.37	4464.46	2923.72	3786.05	3660.78	3204.64	3745.01	3391.01	3918.42	3708.03	3822.04	4041.89	3844	3524.19	3684.91	3637.18	3618.88	4003.82	4450.96	3858.04	4834.08	5421.87	4636.73	4361.15	4400.84	4965.64	6232.7	2409.8	2465.65	3201.08	3334.77
DLL1	11772.8	5836.43	13791	16013.3	13551	2559.46	2527.46	2414.55	2819.32	2716.99	1032.34	739.104	594.33	1228.34	694.373	5729.03	4635.33	4194.31	6684.99	6286.68	11466.8	10841.9	11676.6	9504.28	11161.9	255.793	564.7	389.998	372.596	2085.96	658.952	477.898	414.066	251.711	42.8739	3090.26	2426.04	2460.79	2833.4	2901.83	1059.45	710.94	765.648	300.893	1131.57	163.201	146.796	367.241	116.949
Fetuin A	58095.3	73509.2	86488.2	55508.7	28137.5	31918.6	36586.3	58131.8	28698.7	61322.9	29334	61674.2	51257.8	38052.9	43293.9	32254.5	39002.6	31638.6	35994.6	33206.5	41482.8	34919	32091.4	42016.8	30989.5	24702.7	12083.2	21020.1	17099.3	23518	45446.2	73660.5	25142.8	40028.5	20204.2	44878.9	24187.4	40668	56336.3	23134.6	39152.9	27769.3	49177.5	50209.4	33011.3	25427.5	23680.7	26048.2	17882
aFGF	929.85	660.804	560.781	540.211	401.476	374.788	286.621	372.121	217.909	189.889	365.023	423.249	271.249	342.96	126.026	308.576	207.896	311.126	263.863	197.489	589.101	422.947	414.396	335.183	518.892	224.071	169.592	175.438	132.887	211.054	481.399	402.422	228.806	262.852	145.658	559.727	378.42	309.533	337.512	226.713	622.292	361.758	452.454	284.845	380.546	77.065	41.8554	53.3695	54.1633
FOLR1	51133.4	24337.1	22394.2	11547.8	7098.2	7011.09	5907.03	10027.3	3814.45	3620.49	23753.4	11054.6	8018.62	11578.9	9707.14	29458.7	6969.47	19257.6	11768.7	12104.6	25901.9	17080.5	12582.6	12443.8	12411.7	8727.45	8929.6	11234.4	5531.85	6879.15	26436.8	16606.9	4402.19	2812.23	4209.11	10801.9	7407.94	6038.4	10684.3	4298.35	27198.1	21778	9256.61	8533.76	11135.1	3101.49	434.543	888.095	811.919
Furin	6112.19	3230.02	3430.33	2116.71	2576.09	1492.36	1049.71	874.009	744.543	975.136	3828.96	2030.08	1898.49	1874.64	2197.95	4415.05	3412.31	3705.26	3212.44	3404.69	1983.06	1628.95	1100.8	1368.89	1197	1956.82	1730.01	1595.81	1505.96	1903.54	3601.16	2076.68	1193.35	1100.7	826.334	1705.65	1368.04	1658.37	1218.41	1035.72	3559.82	3010.26	2138.69	2098.76	2245.58	1609.68	1190.39	1207.78	715.726
GASP-1	1192.37	1023.16	1429.56	1135.35	841.488	1075.6	987.111	1069.88	993.229	1106.62	903.642	921.041	901.978	1018.07	949.929	857.457	958.003	906.332	963.356	755.214	549.538	562.152	621.377	507.918	535.168	1006.69	995.108	1115.84	996.724	1022.82	999.531	1016.97	977.632	973.37	875.161	1023.1	1056.72	996.177	1056.83	999.401	910.729	859.301	883.738	877.91	1024.63	833.686	778.748	942.694	896.521
GASP-2	3663.72	4216.12	5382.67	4895.51	5361.28	887.711	510.207	1105.05	943.723	863.618	1593.11	1307.05	876.17	1369.83	853.256	3464.51	2473.48	2129.09	3328.08	2474.77	6103.97	4409.04	7085.36	5680.46	5235.72	696.722	478.591	763.938	695.83	757.933	1608.95	1235.32	630.117	305.465	333.373	1181.48	851.065	484.048	1089.15	1031.2	1839.31	1390.84	1112.35	890.227	1398.45	670.795	332.54	459.368	210.604
G-CSF R	357.727	100.971	144.245	63.6181	79.6001	163.725	104.867	106.977	52.1291	57.079	205.337	91.1446	118.034	78.053	101.996	124.36	46.053	101.612	64.854	95.4773	141.142	173.075	181.703	161.675	101.576	51.3749	27.3544	67.2311	33.6324	59.1864	97.5722	79.0783	40.2353	17.3187	14.6022	313.656	150.854	116.678	105.512	50.3694	136.26	186.995	78.6724	109.284	74.1336	15.1956	10.9837	14.6994	6.81726
HAI-2	214.885	138.444	124.779	112.044	60.073	25.0513	21.3111	34.0107	17.2119	43.8428	114.302	103.361	93.7721	93.6372	58.1095	174.869	104.76	103.926	89.5922	78.2223	106.253	82.269	85.1802	63.6265	45.7053	69.4787	48.6794	52.392	69.106	62.8611	123.728	74.4176	61.1473	39.0997	31.5985	48.8064	29.0945	20.714	38.8037	21.459	159.779	101.573	109.933	89.2159	101.326	25.427	11.3124	15.3895	11.7129
IL-17B R	13451.9	16538.9	14029.4	15565.5	18995.6	3945.59	2625.77	3982.74	4676.01	4444.26	2021.4	1879.1	1448.98	4657.62	2214.63	6259.74	7615.02	6479.37	8011.33	6162.69	15210	11951.2	20547.5	13834.6	21479.7	587.593	500.37	715.807	866.656	1270.48	1202.67	915.241	576.995	573.613	276.472	5478.71	3791.97	2770.2	4043.21	4090.95	984.376	1859.18	1036.92	1177.24	1719.01	48.968	80.5516	155.297	170.036
IL-27	577.453	245.924	298.344	200.489	118.636	874.127	1392.11	859.396	741.51	422.847	11752	7210.92	6742.15	5774.6	11562.8	3317.59	4150.35	2830.85	4020.63	2168.92	420.545	285.444	290.679	201.902	248.045	319.633	175.567	738.3	254.587	592.12	289.484	116.424	86.3339	128.247	37.6427	1368.04	847.477	1416.43	727.341	741.736	6488.6	10822.8	7130.78	7671.57	6728.57	1527.08	1093.47	1927.28	1513.22
LAG-3	82.4021	829.242	685.916	492.254	406.422	17.4362	472.126	323.668	343.654	226.91	1.70595	655.296	560.26	453.247	259.968	0	553.251	306.329	374.928	153.066	102.049	1138.57	895.717	1004.78	550.443	22.1475	1204.09	891.944	931.806	421.292	0	357.168	253.715	335.62	145.553	10.1854	754.028	578.454	481.976	236.798	131.284	830.425	424.923	493.631	280.394	329.043	1347.41	1283.34	1177.7
LDL R	604.876	649.34	800.84	616.708	632.988	217.365	164.254	229.414	156.481	228.196	196.541	174.645	157.571	170.006	235.341	550.891	502.437	630.579	389.322	454.575	131.505	100.634	148.852	118.59	130.124	695.846	622.516	789.169	374.244	547.935	283.399	429.026	266.588	433.796	299.425	225.121	214.979	168.423	219.212	161.388	153.173	184.366	163.209	145.467	172.81	350.412	347.678	486.114	364.53
Pepsinogen I	804.76	820.01	1081.48	1003.63	943.399	781.968	841.108	848.441	861.786	822.565	674.684	585.651	580.825	574.626	661.613	803.208	1113.29	848.297	797.268	764.957	955.166	678.773	1027.33	721.985	1084.96	875.832	1029.57	999.03	1086.98	1152.36	780.82	279.715	1109.58	849.095	1228.23	737.264	823.457	868.473	888.686	940.024	298.177	631.003	619.526	596.092	537.534	925.208	902.289	911.471	1032.69
RANK	748.11	1631.84	854.594	568.468	688.974	483.191	495.827	807.836	397.711	405.307	179.807	350.569	308.492	195.727	208.493	180.358	473.289	234.082	327.966	441.066	333.931	303.761	509.452	298.837	239.408	78.0714	164.14	128.328	27.4432	63.8647	1182.27	2764.2	1739.31	359.355	923.338	578.504	902.936	896.362	342.537	468.536	164.623	227.185	312.874	54.6633	172.533	418.299	690.406	704.504	380.004
RBP4	48499.5	34308.2	57449.9	46349.1	44095.1	31729.8	40125.8	30274.5	37199	43419	39101.8	37640.8	31309.5	16304.3	39782.4	42845	42546.7	48893.8	39685.7	33344	30966.8	28081.2	32511.4	26516.3	35679.8	34220	45599.2	57703.5	39182.9	54662.4	36441.9	52600.8	30336	47942.1	38172.7	41551.7	31906.2	40086.9	30217.9	38098.5	16515	36119.2	34406	31010.8	16164.4	43861.5	34074.1	36354.8	41037.1
SOST	479.386	751.876	370.74	440.421	411.961	129.916	207.492	136.109	208.348	186.833	73.4734	45.4381	63.386	33.225	128.67	130.102	238.015	156.09	102.898	94.4708	334.072	138.404	384.209	130.313	516.543	47.0587	23.5456	33.5652	47.3827	67.8856	61.6013	62.7894	68.6748	76.9354	28.3514	253.355	120.761	209.339	139.332	210.251	76.1325	62.6878	37.0609	74.7605	32.5324	22.5904	16.5743	25.5471	24.087
Syndecan-1	2795.55	1348.7	1783.56	1215.24	1229.67	2569.44	5071.58	3458.97	4395.72	3412.69	29026.1	20798.2	32455.1	15329.6	13949.5	6134.89	13316.8	7340.52	8573.14	3855.13	474.128	349.478	421.089	389.385	370.678	1579.21	1066.01	2001.53	1448.3	2262.58	707.208	856.545	277.164	575.539	285.089	5542.32	2627.76	5390.99	4340.16	5107.36	13909.1	25414.1	16114	27111.6	16090.8	1848.03	1046.9	1550.83	1602.48
TACI	10626	2555.73	4688.76	2885.76	1133.03	603.645	508.978	1072.45	457.282	399.64	3230.58	3805.15	2043.91	1187.93	2151.31	2633.72	884.341	1299.16	1743.8	716.452	1833.47	1830.13	980.259	1446.23	1775.55	3419.94	2115.74	4510.81	1782.7	3258.48	5200.15	3870.39	1442.58	2837.45	1204.47	1022.33	475.494	459.152	1084.5	432.655	1878.55	2806.96	3544.15	2034.71	1138.32	578.095	1032.7	780.175	1838.21
TFPI	4781.94	3383.45	5036.98	4833.5	5298.36	2368.38	2462.02	4267.94	3565.53	4068.66	4001.67	2435.45	2878.85	2914	3789.21	5265.6	4546.89	6250.46	5422.25	6065.46	4020.3	3911.59	3930.91	3160.21	4208.63	3071.08	2841.99	3335.12	3461.87	3965.51	5056.81	5600.79	3400.53	3554.84	4046.77	2550.51	2349.87	2522.76	4184.51	3567.84	3006	3745.6	2252.07	2805.52	2932.43	2280.67	1303.08	1695.01	1554.73
TSP-1	41725.9	49004.4	56214.7	56987.1	47807.4	52245.4	49412.8	54949.4	53184.7	54409.9	51031.7	41934.2	43848.7	51276.6	46502.3	54612.8	55767.4	53602.6	60199	53764.5	45306.2	40656.8	52842.7	41913.7	48143.9	46661.4	51603.8	47336.9	49802.7	53151.7	59561.8	56186.5	54903.6	46157.3	53205.6	46098.1	50143.7	49106.6	52816.1	51670.4	46059.7	47168.3	38201	41855.9	50981.1	49938.3	44974	50946.8	46767.3
TRAIL R2	85.8515	86.3769	63.018	76.3315	57.1919	16.7872	38.4278	17.7089	36.7187	21.6725	58.7082	34.9409	100.474	43.5914	70.5761	38.3302	66.5965	57.5519	111.214	21.291	39.1095	17.5779	48.0705	60.6271	100.773	8.58259	11.0822	11.4197	15.9659	26.3909	9.97605	23.5861	6.05875	7.50022	6.17054	41.2905	15.125	38.973	17.7798	38.0469	26.6443	50.0197	32.304	96.0151	49.1964	4.96549	7.21498	20.1609	11.8143
TRANCE	5928.48	7597.26	4204.74	5773.65	3293.92	948.241	2033.18	954.647	2974.44	3404.64	6554.37	1188.51	2367.85	4429.01	6936.26	1007.55	3195.76	777.018	3174.66	969.2	2596.66	2419.2	4201.09	2922.86	7627.91	1041.48	759.733	1395.03	695.519	3532.5	524.443	329.764	369.164	1077.34	72.18	2636.16	904.989	2103.64	947.738	3022.67	3937.46	4506.9	1236.73	2544.72	4491.27	123.779	685.21	1460.74	263.794
Troponin I	13580.3	7431.21	8706.18	4547.38	4290.5	6682.91	4849.81	5504.45	3364.85	2379.25	8910.35	4340.63	4008.45	4675.03	2665.52	5431.22	2653.05	4105.94	3186.9	1726.93	8415.58	5242.07	5801.52	6210.47	5724.97	2562.3	2250.36	2305.41	2483.28	1624.85	9564.28	8475.81	2230.83	3064.8	2360.3	9795.48	6195.51	5151.61	5839.08	3922.57	8732.18	8478.47	4004.57	4153.49	5083.97	1701.79	1209.93	1354.58	836.143
uPA	869.747	429.232	459.156	570.817	435.614	144.919	198.766	226.873	267.394	529.985	288.338	68.5877	355.143	171.446	333.832	280.635	193.922	377.112	460.494	173.284	102.092	195.336	184.534	228.9	537.86	380.744	522.48	538.728	344.001	833.671	496.39	381.317	268.939	203.662	638.374	159.965	145.839	199.249	227.29	268.989	227.813	250.443	55.5949	313.449	134.154	105.071	198.066	386.576	37.8712
VE-Cadherin	4394.62	1342.23	1321.23	1697.77	657.935	1446.21	1272.77	1147.52	627.387	489.556	133.038	43.6432	89.3291	275.459	408.364	882.221	359.417	653.033	662.778	222.311	1797.2	2764.53	1536.59	1377.55	1629.06	404.037	443.553	330.648	370.483	377.311	2255.53	2193.42	219.844	260.126	394.97	2328.05	1416.58	1290.94	1131.85	723.186	324.636	114.576	67.3402	75.3468	344.563	555.768	332.848	793.204	456.141
WISP-1	3517.31	1853.82	694.643	2646.3	2341.12	2290.74	1398.3	0	2202.83	1897.66	2112.37	1732.77	1058.11	2544.85	435.051	2681.01	1719.93	988.063	2305.33	1384.34	686.358	433.559	253.788	739.735	418.46	3090.39	1357.29	145.426	2452.43	1614.48	753.63	530.122	316.605	880.164	587.61	933.849	758.216	480.926	922.002	678.285	2872.92	1968.91	1242.32	1946.87	2556.44	1018.61	832.854	502.919	1238.24
ANGPTL3	4296.36	731.577	4519.79	4613.09	2647.51	4211.31	4063.36	2469.37	4135.93	3525.91	3501.94	3662.1	3717.93	4899.98	3647.18	87.124	158.485	109.336	124.303	133.22	2850.52	1608.15	1737.96	1369.18	1149.66	2530.22	1076.5	1873.85	1592.84	1581.68	5576.34	5169.5	3254.35	3465.58	5853.08	2516.38	1395.31	1500.02	1795.34	1073.97	2953.38	3297.11	2724.32	3304.26	2309.14	1333.86	693.856	1014.72	1929.76
bIG-H3	7087.73	7131.91	4830.74	8102.18	4210.99	2125.72	4586.88	2525.76	3813.69	3607.25	4074.24	4089.6	3845.16	3668.19	3023.5	4909.54	4830.63	5511.95	3734.14	4273.49	4028.37	4066.46	3161.77	4500.34	3804.3	3213.65	3549.03	3237.9	3110.4	2175.64	3915.02	4367.49	3494.81	3412.96	3888.1	3531.62	2791.38	2434.85	2758.51	2659.87	3176.94	2908.29	3156.15	4005.05	2965.7	4548.51	3993.1	2690.61	5007.5
CA9	1228.92	865.907	534.409	822.654	306.134	162.361	90.5386	142.213	51.3447	66.6842	214.804	97.0552	87.6957	45.48	16.66	261.462	96.4909	149.875	42.1684	42.8798	296.405	557.295	255.368	462.247	149.48	120.342	129.185	97.4379	127.899	99.7084	199.263	332.533	108.094	162.442	64.1463	133.258	87.3431	89.8398	137.714	50.1803	170.692	272.625	146.754	54.371	72.676	42.1781	32.0098	65.2542	34.9718
Cathepsin B	663.285	261.931	353.342	302.405	348.565	552.757	554.465	260.538	315.976	429.04	242.854	425.229	444.68	503.694	625.465	119.713	227.851	182.931	214.214	174.623	69.0545	51.8915	128.925	35.6783	150.661	191.579	102.163	132.682	93.0484	152.207	13.2848	7.23551	9.852	3.74189	11.0429	249.324	159.918	142.607	143.867	144.583	273.475	244.807	594.386	404.759	354.992	89.7902	164.227	124.781	388.292
CD23	369.346	453.89	387.776	410.891	368.622	635.798	466.315	541.742	378.944	611.495	518.126	648.041	465.412	582.373	531.548	493.213	803.926	535.631	809.868	541.681	114.008	143.193	173.456	131.841	211.687	400.171	369.742	477.218	397.035	463.122	171.177	139.653	255.681	148.443	311.194	593.26	740.433	579.243	817.595	661.481	1479.27	1198.59	1882.7	1429.66	1699.35	268.098	495.974	305.094	571.232
CHI3L1	6565.05	3440.02	4340.24	5732.66	5711.79	523.816	599.854	510.864	500.427	795.348	6073.06	6714.75	4331.4	4571.29	6741.46	3654.37	3295.53	3515.72	3152.78	3570.72	4429.66	5443.74	4323.41	4790.73	5579.11	3975.83	3865.49	3595.25	3668.93	3810.03	3861.8	2805.44	3490.51	2270.9	3741.06	4877.61	3898.52	3950.91	3880.27	5552.12	6199.06	5140.95	4190.35	7964.81	4095.06	5175.21	4377.85	4558.49	4803.24
CTLA4	1187.27	1017.13	900.05	1166.12	959.076	955.077	800.562	897.235	657.764	731.192	761.644	837.437	703.324	717.259	576.468	815.213	876.244	780.931	668.081	636.137	871.357	954.011	889.137	799.317	793.309	502.998	582.246	515.154	538.41	395.486	855.915	840.357	630.1	716.139	588.196	950.651	1008.32	1057.11	1074.59	983.434	1005.68	1038.09	965.566	856.709	842.513	458.123	501.165	464.094	431.856
Dkk-4	2548.91	2144.57	1838.67	1409.25	985.862	469.887	234.178	302.797	88.5549	121.129	475.101	193.226	146.094	88.3387	62.3687	555.573	384.975	317.772	125.979	143.89	1145.94	971.666	820.271	944.322	478.611	323.829	406.223	147.495	204.946	96.0219	549.663	844.919	267.578	259.599	170.11	622.049	523.982	442.269	326.945	183.798	1107.95	868.567	465.774	404.779	160	210.284	223.72	202.104	130.621
DPPIV	44160.1	24830.1	38870.2	104189	15090.3	27594.5	88345.7	49303.9	66557.8	65451.1	196974	58490	51650.8	177893	92861.7	35109.9	26016.2	92794.6	44101.6	42573.8	35378.3	73277.9	30021	47494.1	57454.8	4794.68	2408.12	3660.88	2198.94	6574.48	8864.55	4109.95	3131.68	1411.24	3739.14	39483.9	7074.61	33752.2	22909.6	60421.7	84892.5	31694.4	26011.2	281613	15117.5	8414.19	3139.05	3990.87	3054.54
EDA-A2	170.549	104.483	82.808	116.74	53.0412	102.316	59.3058	51.5269	44.0809	23.399	56.8875	33.6594	23.0136	23.2625	7.11388	71.4826	40.2535	31.3518	12.4362	12.7457	131.068	93.0029	59.6627	83.7542	18.9376	66.0346	54.1435	38.7	51.754	12.1768	47.7128	37.5674	24.134	14.4472	11.3212	59.488	42.7464	37.4135	42.0157	14.2029	52.4437	59.0262	28.5025	42.3102	12.6036	36.9906	24.7365	15.1405	16.0315
Epo R	9316.27	8098.36	6686.77	5926.89	4493.54	2606.87	2236.2	1847.06	1346.37	1250.19	4587.91	2234.01	1858.67	1091.68	802.13	2836.04	1704.56	1972.06	986.179	894.684	6009.22	4971.1	4576.04	5220.25	3383.35	1703	2513.89	1590.37	1466.78	1738.74	4468.12	5210.84	1911.11	2577.72	1735.82	3674.51	2906.74	3595.02	2024.7	2136.94	4669.94	5640.06	3613.45	2994.39	1804.16	1220.58	1419.48	1549.24	1051.39
FGF-6	242.753	86.5032	37.8835	56.7536	29.8371	69.3078	27.1348	17.4382	17.5627	5.76013	61.4314	26.1997	25.1895	24.5104	15.2189	56.0604	16.9526	12.1229	10.3615	6.29172	208.128	92.4674	29.9636	32.4595	21.1272	57.1635	42.8916	6.11125	11.1992	6.48407	50.9507	22.6958	9.74393	7.68108	7.04011	5.99651	0.572263	0.400476	0	0	244.646	159.995	48.5398	28.1917	29.8595	3.25691	0	6.28255	0.463754
FGF-9	12.2058	0	0	0	0	0	0	0	0	0	0	0	0	0	0	0	0	0	0	0	0	0	0	0	0	0	10.3857	0	0	0	0	0	0	0	0	0	0	0	0	0	0	0	0	0	0	0	0	0	0
Gas 1	396.962	404.591	165.227	215.381	83.6424	140.196	193.678	57.044	59.8218	35.5618	179.266	167.917	68.5528	52.8682	0	112.758	102.233	63.2436	56.4831	39.8132	452.213	497.221	178.674	306.452	79.9746	94.283	147.912	68.0805	73.939	57.0124	144.333	130.66	81.1096	55.7851	40.3254	142.512	118.118	83.7625	66.2062	34.9296	264.196	494.481	200.671	212.994	124.142	127.237	111.376	80.4936	65.6402
IGFBP-5	962.921	1228.03	527.842	515.823	524.44	277.437	288.15	201.648	218.633	179.266	627.408	487.438	367.768	440.063	312.171	582.802	813.217	424.958	521.637	484.334	1029.01	1232.27	788.488	767.468	873.091	187.497	268.191	126.817	152.242	135.334	1120.46	1594.37	779.55	1365.98	842.529	1171.87	1320.17	635.546	787.855	691.446	712.108	786.173	522.249	599.448	419.432	480.204	602.3	226.417	608.928
IL-1 F5	16821.9	1774.36	2251.33	629.374	3909.68	5845.8	1468.7	1565.34	960.706	1814.9	9248.43	1361.74	1256.36	650.788	2272.37	8678.73	3601.51	6656.47	2210.41	7512.28	13693.9	2544.53	3638.42	1402.34	3809.53	2954.58	1041.54	1178	778.597	1823	13244.7	7702.87	9483.62	4009.62	9577.79	3602.04	1191.68	1382.53	1007.3	2847.45	23764.2	16215.6	9552.51	3353.12	11932.6	1140.08	559.971	626.12	191.802
IL-1 F6	3351.05	2950.69	1282.68	1926.03	1664.04	367.152	373.338	186.922	265.033	297.72	654.974	169.943	491.421	668.003	0	371.009	417.32	83.7262	35.4931	0	2548.42	2726.59	1696.4	2217.57	1183.06	1514.93	1472.99	499.037	1143.55	962.54	1313.56	1200.8	460.257	425.231	660.583	1010.2	980.804	559.196	822.105	0	2717.62	3370.61	1612.54	2138.57	157.005	10085.2	10763.6	3371.87	4949.91
IL-1 F7	0	0	0	376.27	0	187.145	0	132.126	452.618	50.6022	0	0	0	0	93.2805	0	0	0	0	0	0	0	0	0	0	0	0	0	0	0	0	0	0	0	0	0	0	0	0	0	0	0	0	0	0	0	0	0	0
IL-1 F8	332.596	287.493	261.761	272.641	244.79	282.854	160.634	224.024	137.862	165.947	228.262	188.486	146.627	119.174	89.9697	239.242	186.364	178.898	124.216	120.4	286.465	262.627	259.463	237.05	210.39	102.434	117.443	116.464	96.9954	84.148	223.267	274.684	136.655	184.757	125.657	234.941	267.035	249.195	225.346	176.971	233.134	244.975	193.245	190.487	134.714	105.557	95.3823	120.666	96.9528
IL-1 F9	1559.83	1782.29	1288.43	962.027	721.696	593.645	458.039	544.803	450.554	37.8903	596.123	415.834	307.03	582.634	122.671	673.713	772.295	760.801	651.344	228.436	3124.13	4247.72	1942.35	2141.85	1711.08	926.597	844.422	556.295	843.456	702.27	2282.13	2466.59	810.855	1114.65	480.535	756.143	825.708	458.025	585.175	396.2	1296.41	1880.6	950.788	1015.1	257.283	325.074	611.782	183.165	193.119
IL-1 F10	66495.1	63000.2	51146.2	48459	33549.5	18443.1	19612	13431.5	13960.3	5492.46	19144.7	16050	14164.3	7041.63	955.471	20062.7	16051.9	7980.12	3242.45	4849.57	43279.2	39178.1	26482.3	42375.2	15710.3	3563.33	2872.74	1232.44	1568.04	0	43288.6	22336.3	20338.2	13103.2	7279.88	12972.8	11940.1	12052.2	8565.03	3187.44	15563.3	16109	6687.84	4992.97	359.172	12129.7	16090	6762.78	3969.34
IL-1 R5	9.68307	9.01451	3.01854	5.45773	0.879617	4.7751	2.75956	2.31069	1.04575	2.12042	3.46942	3.35554	1.50198	1.63821	0.188454	2.8193	1.04894	0	0	0.982914	11.0496	6.40495	2.31959	4.93188	4.11993	4.89114	6.91214	2.24957	2.68189	2.62106	0.898512	6.69858	0.753768	3.29643	0	7.53049	7.59276	1.9048	0.727209	4.87731	13.6519	14.2536	4.89038	6.20085	5.7325	4.81589	6.513	2.95254	2.57111
IL-17C	43.8684	48.0108	0	20.7921	0	0	0	0.544697	0	0	0	0	0	3.43926	0	0	0	0	0	0	0	0	0	0	0	0	98.3095	0	0	0	0	0	0	0	0	0	0	0	0	0	0	42.2996	0	0	0	0	0	0	0
IL-18	2901.16	2859.01	2138.79	2057.37	1449.22	1630.68	856.234	1499.62	568.833	934.175	1761.51	829.403	684.877	670.192	375.647	720.41	488.582	551.848	342.422	224.507	2319.64	2365.17	1730.49	1511.98	1140.65	639.112	508.391	528.759	483.408	307.679	1581.63	1971.35	746.849	987.456	483.125	1311.9	1022.72	977.055	626.196	526.537	896.072	1200.6	694.002	683.656	412.684	922.387	797.792	922.362	582.658
IL-20	720.917	602.423	190.15	262.135	202.973	737.979	434.219	131.27	151.574	156.012	434.523	284.202	92.5402	212.997	142.242	299.881	164.496	51.1315	147.329	73.6884	852.18	736.755	165.056	307.155	255.624	604.955	573.128	115.792	181.497	181.963	467.459	288.658	89.9412	84.9569	64.2282	358.461	285.672	117.665	139.343	92.7694	715.68	388.766	102.861	186.641	151.314	1136.21	787.507	237.943	216.685
IL-34	491.143	386.847	173.433	313.279	227.728	507.565	623.947	229.049	407.327	89.5824	130.347	161.641	88.2895	97.773	24.8648	812.232	705.89	330.144	489.483	213.697	685.839	908.806	351.046	391.376	170.629	519.748	595.8	321.893	324.824	214.647	479.831	399.788	168.92	246.033	0	32.5783	175.056	92.8224	114.613	37.0371	871.234	1009.32	390.015	587.534	214.965	251.885	221.798	120.249	161.777
IL-5 Ra	2744.05	2698.34	3840.42	2524.4	3512.38	3179.95	1237.67	1731.11	527.312	215.162	2365.38	980.45	870.626	386.459	33.5427	2729.65	30.6923	806.447	168.477	422.691	1704.28	9214.68	1907.32	4747.33	1425.15	2361.83	1159.81	760.721	433.833	430.697	776.768	3616.96	296.717	2359.23	355.587	5970.82	1603.12	4806.18	1471.41	1735.99	1120.59	2111.92	948.56	2614.72	263.83	341.906	683.565	1865.31	506.866
IL-10 Ra	64133.6	49191.2	38844.1	42110	28735.6	38590.9	15744.4	25448.8	7717.8	9733.9	21406.5	12212.3	8091.62	4213.2	1697.55	25407.8	13550.9	15702.7	6734.33	6628.11	48471.2	47621.6	33202.8	31663.8	21095.5	17611.9	15500.3	13175.3	10511.4	8230.13	35091	45562.1	21470.7	25602.2	15660.4	41904.1	33172.6	37142.7	26980.4	20662.8	34033.2	38827.5	24086.2	21696.3	17822.8	13685.5	10934	11412.1	8932.5
Layilin	8.54512	14.0545	6.10083	12.2611	8.09729	12.5167	12.3518	12.0004	10.8558	12.3258	2.69272	4.95871	2.61065	2.77832	1.55985	3.49383	0	0	4.58948	2.73465	4.20677	8.87896	1.58271	5.37992	0	8.59651	11.6541	3.909	9.41544	6.25603	3.28554	5.55379	2.15337	4.32072	0	3.43816	3.80473	2.78114	3.73021	2.42723	3.49398	5.90525	1.25444	3.83167	2.88284	1.65939	0	0	2.10739
Leptin R	906.211	678.613	183.481	316.637	173.935	146.773	103.038	251.216	206.024	58.0444	73.0943	48.4556	39.8251	33.86	17.032	195.005	17.7097	64.8608	4.68998	34.2146	444.542	621.403	162.551	355.518	77.1451	164.992	276.754	118.805	187.5	165.306	234.638	189.618	138.827	140.013	128.335	56.2695	46.7291	41.6347	87.9497	17.7069	354.643	708.641	183.353	148.242	81.8724	46.8378	50.0084	69.2789	35.5458
Marapsin	9918.84	8661.95	7727.86	7301.54	5957.56	7370.82	4286.52	7279.76	3055.02	4648.67	7132.53	5105.97	3813.31	3393.9	2906.28	6460.81	5229.02	5066.19	4460.64	3602.02	6459.56	7343.6	5661.52	5452.31	4597.75	2368.29	3546.44	3004.02	3343.58	2080.62	5577.82	6580.07	4954.57	4810.89	3387.55	6762.75	6778.84	6096.46	5644.36	4532.95	9910.01	9048.92	10039.1	6299.78	9857.67	2718.18	2534.93	3112.03	2522.17
Mer	4621.12	4897.78	3377.73	3968.51	2735.15	1158.5	634.486	804.498	259.475	200.266	2807.13	1662.11	1403.75	800.985	566.029	1313.16	643.262	889.772	432.532	442.748	3955.09	4656.76	3043.12	3053.05	2272.17	595.577	700.685	522.605	523.148	392.667	1971.04	2417.14	1307.28	1216.27	488.041	624.539	379.575	479.966	21.8833	24.7691	2831.71	3025.98	1134.87	1749.99	766.138	496.969	426.683	559.075	343.948
MMP-7	3226.45	2981.82	978.064	1469.93	851.606	1854.87	653.288	2240.72	491.731	1237.01	713.12	121.034	110.705	165.247	208.582	1259.2	885.955	584.304	575.511	662.168	503.627	1127.41	145.114	809.896	180.728	1335.9	2195.11	1492.96	1835.62	1391.07	767.903	676.682	509.197	364.554	187.75	1034.44	2253.91	1265.14	1737.37	914.491	1665.25	2705.15	1202.77	996.923	516.011	721.142	763.908	1182.04	1162.38
P-Cadherin	22250.1	13183.4	25086.5	16332.2	15289.9	26679.9	14440.6	24808.3	13328.7	29128.6	13463.9	14446.7	9062.47	17820.6	16858.3	20100.3	14450.5	14377.9	18110.9	16429.2	19855.9	22836.3	15944.3	25569.9	10627.6	18680.7	18326.6	29367.1	22968.9	26011.4	4504.26	5244.57	5394.96	6583.8	4981.57	25048.7	26176.1	21620.7	25754.4	25870.9	22542	14807	28978	18079.3	29054.3	16816.3	7706.15	21770.7	18553.6
Prostasin	7598.43	7168.54	4531.12	4873.13	3733.28	1184.44	473.621	1055.81	231.042	279.055	1896.16	944.503	660.903	338.724	181.246	992.121	430.513	404.465	387.849	345.463	3136.85	4624.33	2101.58	2961.23	1111.07	320.484	140.518	290.842	111.889	61.3566	1293.2	3434.16	956.83	1106.71	782.213	795.622	388.841	368.443	29.9003	42.4524	1016.83	2143.53	295.326	983.768	162.465	145.53	108.997	154.018	85.4683
PSMA	1120.29	1483.31	337.798	410.606	107.023	540.095	737.378	396.543	198.863	112.097	111.061	129.247	107.256	51.4925	0	337.597	385.521	171.979	150.749	75.4167	207.523	617.426	176.137	86.9672	73.4188	568.032	864.049	304.538	281.961	91.2303	242.056	419.877	177.646	10.6423	0	473.635	612.792	285.953	189.317	129.159	469.493	655.932	327.669	205.673	93.8225	262.338	193.096	152.019	78.8358
SIGIRR	0	0	0	0	0	112.115	0	0	0	0	0	0	0	0	0	0	0	0	0	0	0	0	0	0	0	0	0	0	0	0	0	0	0	0	0	0	0	0	0	0	0	0	0	0	0	0	0	0	0
TGFb RIII	1513.52	1665.13	1639.27	1437.32	1487.81	2646.3	1692.98	2860.63	1325.63	2311.58	1523.78	1658.8	1787.68	1990.71	1383.93	2647.75	2948.48	2360.78	3300.25	2218.6	1686.81	1869.55	2056.42	1767.73	2268.07	5829.14	4048.98	6181.39	3875.76	6515.52	813.455	876.916	1355.13	824.456	641.08	1312.98	1210.39	1368.44	1620.97	1115.72	1071.81	1451.51	1659.48	1324.78	1544.86	1339.99	2701.89	1321.19	3174.57
TF	131.929	103.641	58.4936	51.5882	26.048	30.1868	13.7612	20.2189	4.54402	6.55506	39.8792	28.3143	37.2101	23.6197	14.3453	164.898	162.276	146.225	155.391	124.302	58.6332	61.1014	35.0004	49.4102	24.187	18.8288	17.1503	19.7734	17.6896	10.244	14.502	26.7524	8.07017	10.7308	0.980745	18.301	21.9638	9.86792	18.1131	7.68992	110.365	114.67	110.928	47.6484	138.931	17.9155	9.63445	9.0101	13.3429
TWEAK	2081.67	2148.77	1321.15	883.237	935.505	2851.74	2233.78	2097.75	1056.11	1767.08	2125.51	998.21	550.388	1019.66	736.324	1904.62	1628.39	1418.55	1177.3	1133.46	2303.38	2280.32	1709.8	1801.15	1531.41	1411.41	1451.67	878.509	832.432	938.722	1231.43	1482.56	1107.52	976.742	729.74	896.561	1145.91	750.761	884.833	699.261	2737.88	2874.19	1571.5	1698.7	1747.37	1133.87	1478	1063.62	1171.87
ADAMTS13	102427	85460.8	48573.2	42807.4	46265.7	94318.3	85325.9	74978.6	58024.7	60383.7	85066.7	69118.7	49103.4	16415.5	18326.9	78985	62563.3	54414.3	62220.2	56776.8	64806.2	71022.5	50551.6	70166.3	56819.4	74645.6	57160.2	74073	51657.6	66151.8	56889.7	51994.3	2623.2	9811.9	18074.3	54620.8	46996.2	45565.6	34920.9	50879.4	105325	106181	56865.9	49889	53832	82665.4	89023.6	19745.5	22265.6
Aggrecan	125.225	127.011	84.3282	84.5614	105.863	76.6583	144.16	73.9934	105.968	96.6421	92.488	101.859	41.0551	70.5735	74.9173	72.4292	52.5282	73.5185	62.9853	87.0188	165.551	126.078	106.713	154.604	128.445	127.559	141.653	71.5787	93.1122	90.9284	121.125	83.9969	83.7511	34.2275	86.0347	49.6563	23.2502	48.2822	37.4433	44.675	42.1008	33.5508	49.072	5.17417	40.5755	112.821	92.5439	68.4842	74.5397
Angiotensinogen	16580.3	14514.8	14108.8	13269.9	9830.96	9617.25	14092.5	6967.14	13946.9	6520.24	16506.9	14041	10693.6	7695.79	11904.7	19148.7	8615.17	15339.9	9604.46	4540.19	18092.4	12964.3	17890.1	22195	13460.3	6222.07	4205.96	6584.09	3768.96	2891.82	13816.5	11832.5	8989.23	12084	7807.45	20150.1	18170.3	16310.1	12871.8	12146.8	21822.4	22782.7	19083.1	16964.1	15640.4	3553.84	3509.22	3698.15	1840.86
B7-H1	35865	34545.6	33317.8	33391	23190.8	24645.8	27586.3	17509.3	21671.5	12700.9	32457.9	23358.7	18812.8	11443.5	7180.95	21983.2	13607.2	12827.7	12186.8	5440.27	22081	24654.1	22441.9	23915.5	17779.4	6242.13	5278.74	3316.53	3271.03	2993.46	26763.5	17694.5	14581.6	13504.6	5327.39	30579	29176.8	28268.2	20446.5	20599.3	36909.5	41925.8	32606.3	34309.1	23156.3	3549.76	3638.26	3978.78	2872.56
BMPR-IA	196.046	208.501	94.1798	154.35	125.879	346.529	397.749	343.473	369.229	469.545	132.555	131.889	119.228	110.225	95.2432	27.8862	27.8978	13.3897	24.7242	26.5171	135.125	144.849	147.774	110.891	125.726	55.7353	105.981	42.0313	43.1586	59.6314	36.1756	47.8517	38.8158	36.7174	33.5586	80.2439	95.9055	54.0382	132.805	113.367	294.959	338.738	40.2241	18.7529	77.6185	157.295	159.015	152.327	131.823
BMPR-II	216.951	61.8022	25.4785	43.9032	112.041	618.042	316.771	127.609	362.083	699.972	183.202	114.461	52.8602	85.6723	104.916	236.924	168.741	102.931	133.046	215.312	169.775	61.3162	39.4624	44.9777	93.1941	120.62	70.9089	33.0416	64.9607	66.6352	194.374	64.5984	20.0567	35.4405	82.5193	58.5117	40.0314	6.15799	32.2695	36.2532	224.999	186.027	52.4312	108.496	127.7	53.6831	36.8286	17.6944	30.1485
Cadherin-11	3968.87	1266.22	1470.89	192.309	592.017	2800.24	1209.67	1401.8	1686.76	899.685	840.048	205.241	303.113	27.0125	265.13	810.436	411.689	513.546	54.4862	289.231	1933.91	647.887	578.61	93.5333	395.534	1823.22	980.179	1037.2	112.003	278.828	904.12	426.405	472.222	65.1832	244.31	803.853	351.581	521.375	63.7169	172.495	1702.44	674.272	570.633	88.3697	359.708	1159.56	532.693	734.424	81.3815
CD27	140.361	118.993	83.0032	52.8351	26.6174	37.5895	33.0709	12.0674	8.43123	11.4874	43.4856	43.7619	17.9951	11.8511	9.5418	45.35	13.3986	19.5119	27.492	14.2949	117.844	78.4446	53.6056	50.7228	50.9169	60.4353	46.3139	36.9743	12.7373	25.7402	64.9821	44.9257	34.8025	18.7921	14.0691	70.8537	47.0288	27.3529	18.8651	20.9514	135.773	106.768	81.7919	68.3332	74.6999	25.2771	21.4499	14.7713	10.1386
CD6	23086.6	17196.1	19979.7	14465.7	11218.4	23836.5	19967.3	16430	16028.2	14668.5	35120	30429.9	24391.2	18653.7	12151	22719.1	17938.5	16515.3	16183.8	9754.76	14871.3	15190.9	9216.17	15677.5	11374.8	13914.2	9164.13	9212.56	5882.96	9799.29	32047.6	26009.6	24959.4	15188.8	11425.9	39813.1	33412.8	31389	28191.9	26033.3	25854.5	30522.1	24924.6	27759.9	19081.3	7549.86	5820.82	5379.2	3623.03
Ck beta 8-1	656.574	443.576	368.071	250.252	185.771	283.944	211.374	208.466	187.566	130.146	366.693	132.399	107.912	98.4843	131.912	342.891	213.816	230.39	208.208	136.076	553.698	455.637	360.927	374.291	236.174	311.037	231.871	161.692	145.206	154.676	562.453	236.429	262.482	129.218	113.403	305.582	234.816	180.283	131.929	96.4096	646.998	440.591	359.188	391.32	314.292	347.725	286.918	183.984	121.557
CNTF	0	0	0	0	0	0	0	0	0	547.198	0	0	0	0	0	0	0	0	0	0	281.09	0	0	0	0	0	0	0	0	21.3633	0	0	0	0	0	0	0	0	0	0	0	5.52598	0	0	0	0	0	0	0
DNAM-1	0	0	0	0	0	0	0	0	0	0	0	0	0	0	0	0	0	0	0	0	0	0	0	0	0	0	0	0	0	0	0	0	0	0	0	0	0	0	0	0	0	0	0	0	0	0	0	0	0
EMMPRIN	204.95	210.114	180.047	122.332	159.787	166.066	154.862	153.428	190.52	179.263	226.361	252.112	282.372	263.324	263.704	158.044	150.654	147.936	171.491	205.049	109.139	107.914	95.5392	109.196	73.5947	174.99	132.155	150.369	132.298	328.601	116.992	124.839	112.356	116.712	109.246	142.113	99.8245	133.11	115.777	164.85	121.95	121.775	181.006	135.846	178.65	80.6755	105.182	95.4937	98.0944
FLRG	3794.09	3311.36	3266.26	2808.97	2136.59	2482.21	2679.92	2093.46	2210.31	1669.97	2682.94	2741.48	2085.8	1389.45	1084.82	2513.55	1751.37	2027.91	1648.68	903.269	3411.91	3073.88	2906.41	2949.08	2373.38	2203.51	932.18	1408.26	613.914	860.957	3739.67	4901.36	2928.98	2571.19	1678.5	4987.19	3612.18	3231.02	2859.51	2440.59	3507.42	3875.8	2496.35	2505.36	1788.96	582.954	702.964	510.442	480.403
Follistatin-like 1	0	0	0	0	0	0	0	0	0	0	0	0	0	0	0	0	0	0	0	0	0	0	0	0	0	0	0	0	0	0	0	0	0	0	0	0	0	0	0	0	0	0	0	0	0	0	0	0	0
Fractalkine	55534.9	38826.7	18092.1	15603.3	4804.76	21252.1	15426.5	8456.5	5873.98	5207.91	22125	7919.99	2749.31	2116.41	2140.45	9626.92	6646.82	3426.25	1554.04	1187.01	34420	15837.7	10240.3	10188.5	6824.25	15732.3	8557.98	5532.17	2915.99	2613.02	25114.5	11857.7	10526.8	4978.64	4820.93	9542.57	4819.6	3404.21	3880.98	2170.71	42701	32166.6	18612.4	15145.7	9294.78	16580.7	9274.87	4808.72	3217.33
Galectin-1	5100.79	4561.34	2931.94	2571.19	1557.2	2187.97	1648.37	1392.8	1172.08	1046	5663.88	6033.39	3884.38	3238.87	5225.11	8910.59	6655.52	7537.95	5734.58	6902.2	4669.75	2901.67	2721.54	2058	2268.91	2619.14	2324.31	2203.46	1321.78	1971.56	3352.03	2959.62	1689.23	1330.42	691.037	5336.3	3172.7	3145.84	3924.77	2536.79	19567.5	17443.2	16003.3	12094.4	9016.44	2700.5	2171.65	1554.37	1443.79
GITR L	22307.1	23743.9	21904.4	22095.4	15831.9	19737.1	17633.6	15530.4	14176.7	11193.2	21312.1	17815.3	15168.8	12573.7	8906.53	15083.3	12260.8	9579.54	10728.2	7259.72	20974.8	20326.7	18445.3	19252	16046.8	8271.11	7126.06	6860.41	5867.56	5910.98	25324.2	24433.7	20554.1	15661.2	12833.5	28105.5	23064	20724.2	16717.6	13755.3	20875.8	22262.9	18058.3	15876.4	13233.2	6261.58	6029.07	4228.74	3910.51
Granulysin	675.435	664.863	511.157	607.705	436.904	888.511	639.124	659.676	724.571	861.9	435.632	352.929	347.229	342.217	377.201	1289.43	1367.33	1185.26	1384.48	927.223	459.077	377.398	280.21	358.199	253.918	592.769	530.444	411.085	667.309	913.959	647.259	634.755	552.899	461.793	504.959	811.024	607.546	902.488	547.977	617.125	1467.47	1601.58	1749.72	2233.28	1925.44	658.619	880.244	686.775	749.389
IL-1 R3	15530.5	15211	15753.7	17414.5	10403.8	14215	12009	10167.1	7696.87	5047.37	17101.6	15826.7	12744.7	10673.7	8278.39	15746.2	10975.7	11003.9	10214	6605.59	16074.3	16786.2	15653.9	15088.6	12415.6	4937.57	4571.4	3570.22	2386.1	3820.28	15232.6	16154.1	11366.3	8571.68	6147.99	20222.1	17556	16953.3	13117.2	11218.3	19030.6	20894.2	16222.4	16088.9	11895.2	3965.32	4017.83	3439.51	2927.61
IL-15 R	7.97686	2.45505	2.18509	2.29234	1.92767	5.90301	4.10663	1.81801	0.521424	2.42052	12.2273	2.74876	0.964735	2.42668	0	6.35261	1.75542	2.48208	2.82339	1.84901	7.01509	1.01794	0	1.33097	1.81161	10.6981	4.57185	2.77692	7.16114	3.01216	4.09166	0.59145	0	0.382348	0	16.4332	4.3087	6.30275	8.43837	11.0112	15.0055	5.98153	5.83787	7.02537	10.0264	9.74178	3.08747	2.24848	4.12086
IL-17E	8371.75	6624.23	6870.33	6251.88	4040.32	4331.45	3449.95	2803.54	2855.46	2132.05	6992.86	4860.15	3464.67	2487.37	1273.48	3762.12	2278.51	2634.16	2212.99	1049.2	6202.89	7310.66	5005.91	5342.97	4332.9	1614.34	1197.95	1233.63	427.992	812.518	5162.1	4385.61	2318.48	1286.94	835.597	10956.8	7951.52	8280.09	4619.31	4120.47	9004.19	11089.2	8124.3	8241.46	5921.21	483.19	491.039	607.57	448.206
IL-32 alpha	119.253	107.407	90.7165	78.2006	34.6905	45.9988	42.8569	31.8157	24.0408	12.1701	71.7103	41.9872	30.4387	18.4733	28.5816	60.8118	41.345	38.0986	51.5957	23.9653	146.642	140.012	100.899	115.303	97.1245	102.266	73.5429	95.527	70.1401	85.608	161.621	114.84	87.8827	34.9152	35.7078	101.577	57.8943	71.8126	62.2623	63.2647	319.752	390.787	234.107	249.257	236.935	30.6534	28.6327	30.6821	22.6712
L1CAM-2	8441.25	6956.44	7260.91	6914.89	6626.76	7944.23	7247.82	5301.48	6845.31	6492.79	7294.47	7460.66	7655.19	6226.7	8534.59	9286.08	8065.79	8919.87	8402.71	7803.62	3966.53	7434.98	4814.95	6532.43	5455.2	6039	5368.49	7275.82	5637.3	6472.24	4318.23	4094.81	3841.49	3036.97	2367.07	6162.63	5075.4	5381.33	4509.37	4611.3	6864.43	6851.01	6112.79	3584.7	5113.67	1690.6	1611.9	1527.44	1268.3
LRIG3	138.708	100.277	130.704	108.025	110.791	240.587	158.268	230.285	171.214	184.48	87.374	61.959	76.4642	74.3592	78.977	158.344	96.5739	138.105	158.661	123.728	257.827	198.18	190.421	202.997	215.757	187.427	4.11498	156.316	148.339	151.97	207.815	172.092	205.29	187.049	192.525	94.5102	81.7453	109.967	94.4809	84.6323	250.63	138.694	208.336	244.576	213.291	42.467	0.564919	39.6154	28.3175
LRP-6	11276.1	12121	8253.06	8832.04	2947.24	3855.06	3598.18	2074.07	1963.88	672.238	23707.5	12911.9	10281.1	6732.34	5547.33	22266.3	28083.5	17483.5	30179.7	24217.1	6265.25	6791.19	5351.67	6371.2	5215.06	9033.72	5900.33	7014.17	6537.21	4988.33	5373.54	4984.91	4646.01	2314.19	1856.97	9604.24	9322.96	6727.16	12487.2	2505.73	108504	60490.3	89272.1	80783.9	81799	8462.37	6851.07	8240.33	8045.33
MEPE	1693.63	1289.26	630.48	313.436	514.306	789.56	724.01	462.132	231.862	365.692	1856.54	844.097	412.871	210.29	473.935	1189.91	462.813	274.226	91.2293	175.768	1468.25	1515.11	841.89	580.466	569.472	393.997	324.057	237.955	132.427	139.796	2414.57	1661.61	1582.53	484.825	780.529	689.162	724.677	430.791	220.608	255.092	1502.44	1304.95	659.733	457.937	477.376	464.421	324.129	316.684	96.8417
Nectin-4	0	0	0	0	0	0	0	0	0	0	0	0	0	0	0	0	0	0	0	0	0	0	0	0	0	0	0	0	0	0	0	0	0	0	0	0	0	0	0	0	0	0	0	0	0	0	0	0	0
Periostin	261578	195560	30823.9	278910	28863.1	242733	19314.3	27454.5	25098.1	32429.2	119652	79397.3	111166	120375	180423	424619	343314	427230	378590	579980	129893	171311	176751	148469	209003	128391	59809	147162	131391	100719	12921.7	9236.54	30328	7281.4	8946.18	143015	104276	208634	167002	300882	200918	136483	183910	174466	299991	183740	144935	168875	191877
Persephin	698.19	422.371	419.691	276.747	454.116	2255.94	1425.28	1240.06	1343.69	1463.3	730.143	505.253	452.633	369.541	403.974	3456.45	1893.28	1913.41	1709.69	2030.88	3102.46	1290.24	963.126	808.96	1014.85	1136.54	777.307	751.775	655.748	893.605	4555.58	2928.51	2035.1	2210.49	2222.82	1210.84	447.766	384.457	336.495	369.648	2636.53	2382.94	1601.76	1708.21	1568.7	2708.56	1721.56	1548.26	1118.52
Renin	9471.75	7459.13	7221.05	6425.45	4041.35	6040.68	4768.04	4042	3041.12	2390.45	8859.03	8196.39	5431.57	4289.8	2776.99	3990.8	4017.85	2710.1	2543.51	1090.59	6863.71	6600.68	6046.06	6564.43	4964.55	2811.31	2067.36	1966.7	869.842	1081.39	6506.24	5838.11	3300.44	3021.02	1783.56	12793.5	10125.3	9754.71	6578.63	5743.87	9924.7	10710.9	8011.79	8326.42	5866.09	840.722	726.331	782.437	422.13
RGM-B	21817.2	21430.8	12873.3	11191.3	6861.47	14353.1	13302.1	13367.1	12612.2	11652.1	10286.4	6988.62	4562.37	2205.68	3695.41	4591.76	4291.83	2180.72	1474.87	633.777	6247.41	5157.64	4120.92	5121.31	3939.6	3230.34	2570.42	2212.21	1733.27	2143.7	9934.91	6469.05	7046.1	4190.01	2564.32	4353.11	2705.88	2436.57	2127.69	1652.13	21622.8	14031.1	10571.6	8694.47	4665.43	4651.6	2576.99	1742.34	1879.9
ROBO3	498.731	430.177	330.091	318.595	141.697	209.805	123.552	60.8964	59.7638	24.3013	441.871	668.222	431.041	233.388	577.967	471.389	619.756	318.411	651.89	395.592	164.053	185.133	146.382	124.137	185.504	318.678	251.137	244.281	197.729	229.229	273.132	185.852	219.86	90.1228	99.1187	402.857	372.057	130.641	298.783	83.1323	2304.82	2032.1	1868.66	1075.28	2616.28	265.625	239.708	288.614	248.4
S100A8	1077.6	988.564	783.388	754.227	430.714	1103.11	883.052	700.675	558.66	395.565	1489.74	1097.51	790.436	575.798	309.034	303.189	252.201	205.029	206.658	121.038	696.126	687.17	644.43	612.093	478.119	695.294	454.682	484.656	323.419	377.509	935.365	789.873	581.735	397.968	250.985	1341.39	850.745	597.695	483.226	457.605	738.076	811.274	533.122	397.336	323.549	121.584	169.797	100.519	98.623
Siglec-7	297.856	522.202	578.546	646.048	668.25	509.404	584.855	782.91	870.687	882.326	438.822	478.602	780.341	582.482	972.258	288.144	593.467	611.213	806.878	902.41	425.399	518.157	532.97	685.555	658.478	408.687	509.986	801.962	595.811	965.286	574.296	697.017	856.752	893.674	933.798	610.602	745.993	934.557	1022.25	1020.86	533.507	839.313	829.683	1040.63	1013.63	147.764	255.7	376.184	397.56
Syndecan-3	12410	11272.1	8252.62	7909.24	4481.99	6895.77	4554	3315.33	2625.31	1385.7	6675.83	3578.85	2664.17	1846.46	1861.5	4869.53	4585.1	3146.87	5183.27	2516.37	10131	6544.5	6062.36	5851.74	5239.45	5458.58	4633.67	4863.99	2916.1	3436.54	9477.31	7130.45	7678.03	3627.25	3195.13	9102.19	6380.05	4881.47	4413.34	3514.03	13098.8	13779.1	8560.96	8860.59	6603.42	1442.92	1782.12	1479.83	1497.46
Thrombospondin-2	1021.72	1155.51	909.451	939.171	992.396	465.692	348.15	414.46	443.05	495.161	546.443	601.803	575.42	680.038	641.541	809.811	666.442	675.083	932.753	821.515	453.072	530.046	500.71	802.071	699.921	368.269	599.913	295.458	216.052	567.29	450.508	537.275	563.602	513.072	563.305	1028.47	315.457	505.364	567.082	847.361	1249.53	1489.62	1389.27	1773.79	1956.51	423	454.906	446.182	523.784
Thrombospondin-5	7252.74	5432.47	4648.66	2914.38	1404.9	4094.74	2208.47	3146.91	1912.57	2684.41	5471.03	2394.22	2242.5	1288.67	1432.37	2154.07	765.187	1099.58	1887.2	867.981	8988.74	4421.84	2736.36	2703.81	3321.55	774.314	379.451	678.437	123.399	357.671	3558.85	2604.35	1939.91	772.341	532.261	7075.15	3032.71	4335.55	2174.59	3003.45	9410.17	7647.06	3469.33	4181.92	2080.03	712.592	686.125	717.249	719.318
Tie-1	109.332	51.9544	47.6818	75.6519	122.385	284.506	102.96	152.698	185.557	230.504	77.3211	12.8125	41.483	44.0947	51.1452	179.136	78.1893	97.376	70.5515	107.654	131.986	95.5869	95.3302	79.0069	160.557	45.159	23.9079	27.0257	33.6745	39.0149	165.872	78.9473	138.559	96.9162	102.737	0	0	0	0	0	26.4432	18.5155	22.6689	23.4211	18.5325	188.043	109.918	158.934	143.775
ULBP-2	0	0	0	0	0	0	0	0	0	0	0	0	0	0	0	0	0	0	0	0	0	0	0	0	0	0	0	0	0	0	0	0	0	0	0	0	0	0	0	0	0	0	0	0	0	0	0	0	0
ADAM8	5561.47	3322.91	2449.67	1371.91	923.628	6417.03	1599.21	1291.03	1645.32	3076.12	742.909	563.992	1526.47	937.353	381.453	714.045	345.947	665.401	322.5	446.627	2369.6	2141.52	1230.71	2345.01	779.492	1706.29	1600.15	1728.7	4990.94	2348.48	4979.13	3861.95	3112.64	1206.95	1399.65	1615.31	1245.85	1389.45	562.716	1160.75	4837.27	3931.54	1711.31	1929.2	2054.33	534.829	637.462	133.503	307.875
ADAM12	4219.27	3680.71	1383.72	2723.43	834.604	3562.36	5382.69	1264.63	2662.24	728.487	4159.75	4027.26	1133.01	2016.88	574.954	1318.37	1212.37	723.752	783.557	449.391	1984.71	1993.29	853.177	2478.31	387.922	2943.46	3974.31	1642.75	1936.31	820.563	1437.89	972.714	986.845	1615.15	641.583	1975.91	672.82	1233.97	2670.71	955.141	2720.04	2024.26	1055.68	1793.15	619.688	1318.02	1344.21	874.477	944.344
B7-H3	1363.24	750.343	731.718	542.746	639.744	698.373	507.622	412.817	342.062	628.908	557.334	465.005	442.369	327.374	490.39	1025.9	452.277	689.234	539.057	597.8	666.812	728.707	532.926	730.509	461.546	717.384	614.536	602.527	634.306	534.703	377.648	380.708	221.532	335.182	240.999	811.608	523.893	685.181	548.7	567.955	1120	802.021	657.13	477.127	509.965	307.689	288.762	307.878	203.056
BMPR-IB	1087.48	248.237	154.983	167.942	92.119	350.879	266.71	107.942	155.117	53.1874	258.221	107.327	74.8608	111.381	62.4123	357.544	211.331	161.487	85.9152	98.745	533.006	448.266	319.47	365.8	152.03	369.028	274.003	183.235	207.547	164.336	193.759	141.232	84.0098	46.1938	51.6284	336.906	173.977	156.512	176.331	137.166	643.384	338.215	191.854	162.789	167.336	182.962	101.632	68.5087	17.71
Cadherin-4	1876.83	888.133	622.661	405.805	209.736	846.84	576.008	232.381	355.955	217.855	813.237	961.819	971.887	1108.89	1303.67	2202.83	960.686	1580.74	1116.85	1104.96	843.372	1089.97	392.356	1036.99	198.003	421.916	597.376	594.149	482.45	384.122	322.818	362.092	151.468	140.639	39.9849	1010.87	284.674	546.075	284.915	469.559	3833.44	1450.99	3652.41	2221.93	1916.9	330.266	370.678	287.989	387.045
Cadherin-13	116915	58894.2	32811.4	25389.4	11919	53482.5	38089.7	16010.3	18176.3	5640.62	30422.8	20068.5	8244.84	9814.75	3819.08	87887.9	21608	42213.3	16099.2	21227.1	51449.4	64252.9	25487.3	58716.3	20942.2	31752.8	36690.5	31464.7	24324.3	18048	38885.8	28443.1	15003.2	13275.8	10955.8	72559.4	23892.3	39454.3	19203.6	32354.6	113372	58404.5	42213.6	31492.4	30693.7	19226.6	11296.3	8804.29	6992.72
CD48	65788.4	27357.4	25144.3	20255.2	14528.6	34511.6	26240.1	13803.3	16895.2	9158.13	20798.6	17741.3	8358.77	16364.4	9081.55	30229.7	10151.1	20490.9	10944.1	11451.9	30061.8	34692.9	15329.3	36622.4	15481.5	22066.2	25266.7	22218.6	20074.7	17773.4	15991.4	15445.8	12663.3	9838.39	10437.7	22830.8	10790.1	16203.3	10246.9	18703.3	54142.1	25394	20625.3	16185.1	19237	10859.3	7325.44	4588.58	4524.01
CD58	119427	79641.2	55661.4	51543.7	18064.3	82548.5	77463.8	55252.2	65132.6	56385.9	62263.2	47900.3	52814.8	40475.1	43471.3	17129.8	22995.7	13217.4	19146.3	15904.9	75786.4	41008.1	39779.3	38203.5	19910.7	34437.8	41075.9	45947.7	46727	47281.9	79212.2	87880.7	57899.4	37283.3	36000.1	58119.9	58889.2	38430.3	36615.8	40207	83067	54689.1	60472.1	51507.9	47030.3	23887.7	32518.2	23775.8	35777.7
CD84	4609.13	2878.23	2618.76	2952.72	1804.75	2940.85	2772.95	1684.19	3081.99	1773.56	3442.27	2015.16	875.196	2017.57	1551.54	5069.63	1802.92	3306.05	1620	2762.63	5700.1	5885.99	1649.06	5783.01	2363.67	7448.96	5192.6	4705.74	4742.98	4586.38	2787.52	3056.68	1676.12	1745.57	2155.62	4457	3948.13	2932.12	2392.62	3858.17	9632.15	3750.62	4125.83	2657.7	3469.87	1832.6	1323.33	1234.89	1823.82
CD99	339.472	188.001	196.345	174.478	172.038	221.824	174.65	150.47	133.536	216.941	253.288	194.015	253.408	169.565	329.729	358.855	245.304	204.699	182.705	255.268	197.384	191.96	138.906	165.992	138.396	208.145	172.739	136.054	170.479	158.929	159.844	153.722	151.015	140.65	144.989	223.651	136.687	205.155	148.945	227.442	449.08	273.037	449.19	376.984	282.825	205.908	191.466	186.43	178.532
CD155	36534.3	24360.7	25705.2	28747.6	19488.6	25936.8	31273	22091.5	29987.8	30817.4	21316	23599	24419	22286	33193.4	49936.6	20674.1	35914.3	36748.2	42953	24918.9	29264.6	9165.22	29540.5	16487.3	31836.5	24096.6	29525.6	23338.1	25505.7	20723.7	27753.6	25876.2	23355.3	24562.4	45095	29881.3	26646.5	30586.8	46096.9	43812	40652.1	30911.4	44350.1	30975.8	27594.6	29567.8	30018	29512
CD229	836.115	522.349	428.053	335.896	258.494	460.148	452.707	296.25	390.448	388.37	682.235	285.908	230.103	292.781	359.055	490.767	253.122	368.484	284.939	327.254	501.634	624.334	265.303	330.643	241.567	389.913	290.527	263.958	327.222	237.835	336.667	318.401	272.937	302.406	221.479	454.572	308.806	343.978	281.417	253.261	711.788	445.089	377.929	313.645	371.332	266.054	151.469	163.751	129.396
CEACAM-5	15665.5	7820.18	4653.75	3636.4	2867.5	10073.8	7151.38	5595.47	5793.8	7269.56	6702.42	7394.26	5912.74	5316.6	5759.22	10629.2	4358.08	5719.91	3547.96	3126.6	10846.3	11142.2	4955.12	9842.21	2715.64	6353.14	8083.05	3638.11	6118.55	3678.72	6339.59	4376.47	3736.01	1561.81	2227.73	8555.85	3721.31	5596.37	2930.31	5060.47	15218.2	8085.01	5929.54	4541.85	4543.83	2265.49	1108.52	1277.94	827.619
CF XIV	4674.92	2251.18	2546.31	2522.29	1342.88	2481.3	1955.67	1320.84	1654.07	926.05	1618.99	989.101	589.913	716.963	538.089	3910.58	1199.72	2367.17	1256.21	1278.68	3315.91	4058.64	1812.91	4075.32	1061.36	2206.96	1946.2	1832.2	1652.35	1434.9	1809.77	1668.06	1362.01	764.095	590.442	3688.02	1288.5	1856.32	1044.33	1816.47	4595.11	3029.66	1842.11	2129.58	1715.64	1158.08	562.308	492.329	517.406
Cystatin A	6513.76	3117.42	4604.85	2681.85	1418.51	4360.02	3531.57	3454.23	9006.26	1497.87	1447.43	1233.15	1332.11	1345.19	1197.32	649.194	220.501	406.647	224.615	421.748	263.676	2228.8	620.92	2329.77	369.47	2336.38	7030.57	5582.05	5018.36	6763.84	16794.5	268.347	4415.21	2108.81	5111.2	7707.39	17798.4	4850.32	3582.88	5982.76	6512.14	3453.41	3535.31	1542.07	3031.33	736.979	282.02	626.911	929.529
Cystatin B	1187.07	781.973	944.695	716.349	808.156	532.929	528.037	501.508	511.06	933.06	609.559	628.751	704.664	432.845	919.218	779.546	826.037	987.728	651.827	752.241	712.258	1026.21	885.894	859.401	920.892	1361.29	734	1350.36	934.534	1201.67	792.495	1011.55	978.013	833.825	838.2	558.737	513.851	577.938	567.354	682.327	911.537	1076.64	1183.49	1174.96	1208.43	837.918	845.612	976.92	701.494
Cystatin E M	3031	1355.54	714.885	1078.58	596.159	1237.71	1154.68	306.144	687.836	705.001	1161.72	785.124	558.253	545.14	567.94	1868.34	861.433	1668.24	843.974	675.788	1963.22	4878.38	1345.44	2622.49	719.899	1133.13	5544.81	2084.62	875.645	1024.31	6161.55	991.4	2941.25	537.013	5151.57	1577.2	1494.94	1526.22	1305.48	820.063	3718.07	2052.39	5062.87	1994.15	899.954	3097.88	892.841	844.261	554.834
Desmoglein 2	8879.49	4401.84	4006.41	3724.08	1285.36	3221.19	3179.64	1965.53	2297.4	1393.07	2336.78	2432.74	1518.82	1065.57	723.312	2250.39	708.017	540.769	372.005	341.134	9602.08	3869.64	1419.77	4125.44	1629.94	2059.33	1927.46	2132.27	1386.6	1354.92	5563.86	3410.78	3938.49	2520.43	1953.34	8814.9	5016.59	4695.46	4318.95	4608.61	8220.44	5645.26	5383.9	4241.44	2073.64	271.281	195.203	189.163	161.448
DR3	101998	87394.3	85855.3	88730.2	46899.4	66274.8	50642.6	37291.8	40353.4	21320.8	50489.1	51479	29448.6	33843.2	11047.2	60804.7	58044	71320.6	23931.3	23784.9	59889.3	66645.5	51295.9	72537.2	38710.4	71315.6	41884.7	46123.4	29649.2	40554.7	71961.4	86454.9	65041.7	71365.5	41000.6	97819.1	107520	84918.5	92431.8	72388.8	82459.1	69057.5	67455.9	74740.7	56194.2	35298.2	46306.8	24063.9	38622
ErbB4	461.197	146.132	124.56	56.9409	72.6613	268.736	377.342	35.0222	361.256	30.7089	454.796	61.5293	153.27	30.1321	57.023	227.695	75.6498	112.981	49.0087	61.758	309.112	743.866	53.8934	323.963	67.9642	223.459	146.769	297.075	68.1108	64.7557	402.197	906.4	140.312	717.826	120.153	497.241	83.5137	491.845	347.714	134.919	421.532	506.327	105.942	346.64	85.994	399.963	26.5236	166.328	27.7011
ESAM	134876	80159.8	50273.2	45698.2	15459.2	39895.4	11596.7	17451.7	7372.61	8164.17	21111.8	26266.8	8572.8	12232.3	4045.44	60579.4	22705.5	24015.2	15533.3	8724.64	93703.1	70442.6	49944.9	70045.7	26999.2	6054.6	7817.38	7974.58	5265.65	2330.56	53614.1	37723.3	25420.5	15947	11109.1	83570.1	48540.7	44667.9	26754.1	13075.7	125306	63696.3	58349.2	38544.9	43311.3	6887.39	5066.12	3225.5	4021.77
FGF-21	1206.85	522.971	520.039	285.856	183.561	441.24	338.687	209.244	185.89	164.588	426.669	350.35	263.909	311.637	455.481	1302.51	741.757	924.399	543.951	717.212	463.774	458.339	219.589	492.017	164.511	399.178	346.063	346.448	231.074	338.76	641.575	683.457	567.204	477.754	454.171	683.133	363.296	501.837	197.987	382.101	1515.93	1635.38	1596.22	1861.1	1041.59	202.127	180.5	217.74	213.308
Galectin-2	1171.54	645.204	493.553	437.794	332.377	601.598	524.624	295.681	378.565	218.855	604.665	602.219	659.212	377.477	564.876	1728.03	776.719	975.866	769.862	800.608	591.329	812.379	317.923	857.403	286.936	573.507	508.447	475.123	394.039	427.058	553.425	565.206	333.819	266.692	209.791	782.743	414.797	476.23	371.207	451.989	2077.32	982.098	3176.51	1482.67	1327.42	540.671	454.872	391.222	523.084
Galectin-9	709.747	386.181	356.526	269.937	291.644	336.609	265.504	233.962	261.091	384.465	314.886	266.768	539.635	257.615	647.697	851.971	356.746	546.926	355.931	525.634	394.652	443.788	206.973	415.139	165.955	316.915	302.242	298.081	234.837	300.792	356.849	422.84	297.863	274.185	253.258	451.919	228.436	340.724	259.796	287.639	897.618	553.301	599.684	520.939	585.134	402.968	306.922	416.708	339.831
ICOS	20254.4	6892.03	6074.88	3065.96	1246.54	7928.23	6862.07	1670.61	3037.58	598.156	3308.49	2841.71	1248.34	2134.4	594.372	12583.3	4027.8	7779.75	3440.64	2508.17	9624.38	10224.5	4356.58	12425.8	2328.92	5601.48	6205.43	3457.51	2986.53	3055.05	5151.34	4277.47	1919.81	1769.03	1380.86	6900.68	2294.64	4812.26	1400.82	3255.63	12266.1	7867.79	3311.84	2549.06	3089.06	1283.79	454.66	651.37	1202.63
JAM-A	1526.09	629.421	532.973	328.853	215.787	768.064	586.44	314.483	380.274	121.129	496.094	356.944	182.13	157.474	101.227	1182.15	305.12	705.063	305.037	267.854	722.566	1047.3	289.965	1004.41	277.086	523.453	492.744	512.068	337.107	278.396	424.945	441.785	259.747	190.968	118.043	762.563	263.487	480.223	210.564	357.283	1098.47	731.45	445.624	337.779	399.367	268.3	111.689	70.2541	55.7988
JAM-B	1263.71	436.889	317.615	169.972	88.6178	489.984	307.21	270.477	238.7	118.47	191.574	167.59	77.8537	147.079	121.185	831.704	170.28	505.312	228.676	249.809	858.884	1051.57	259.762	1147.18	170.095	499.047	482.054	389.515	336.33	207.927	482.856	592.942	241.116	221.884	189.731	716.555	291.888	439.695	216.919	380.275	1056.68	720.932	300.683	316.017	389.667	148.037	4.42042	57.9813	64.1683
Kallikrein 5	266.955	124.041	91.3127	90.0314	64.7815	117.479	66.7256	36.0538	41.9106	56.5313	88.1975	81.4539	30.2742	54.0036	39.4956	213.826	75.4523	131.068	70.0753	95.0987	147.93	173.379	92.6424	204.915	91.6028	130.08	71.5415	88.7634	105.459	106.603	83.0314	93.22	80.5572	52.934	56.8266	140.573	97.379	121.662	80.5088	108.762	223.856	177.621	102.979	79.4684	93.7314	111.57	62.4618	66.2845	52.4421
Midkine	497.602	248.204	226.748	188.245	150.934	262.826	196.779	129.197	165.806	147.15	231.941	153.143	134.653	120.15	180.082	767.486	370.341	462.988	349.617	425.835	270.731	379.173	152.619	338.501	171.003	316.29	223.578	242.717	248.557	220.236	166.196	193.912	122.025	107.452	82.8312	326.061	204.323	252.354	212.182	270.29	389.885	308.055	624.214	558.816	447.783	189.684	123.195	194.189	221.442
Pentraxin 3	4470.73	2486.97	1930.79	1871.22	1517.8	2784.45	1782.27	1224.68	1808.93	1589.74	1414.74	1194.46	1146.02	1316.26	2486.81	4597.43	1714.32	3919.51	2382.19	3419.12	1913.5	2410.28	973.144	2760.44	790.966	2003.96	2008.3	1960.35	1266.62	1462.54	1549.58	1637.87	817.208	965.875	763.05	2155.07	1373.67	1604.24	1095.24	1498.96	2553.81	2633.28	2259.75	2588.16	2563.56	954.482	652.352	1201.18	914.786
Pref-1	37504.2	10603.7	28209	8623.22	9630.55	24182	20849.9	15547	8145.44	12183.7	7951.5	12897.2	9157.07	8208.19	3697.42	10349.1	5594.31	5605	2898.99	2903.62	36475.9	17002.2	11872.2	11639.8	13482.2	8397.89	12288.5	5220.41	9400.97	4458.77	23944.5	19467.1	17699.2	17017.6	16463.6	19371.2	13853.4	10350	5669.39	4109.62	18869.4	14976.8	16219.8	5708.97	6825.05	4469.65	4244.01	2982.92	1871.06
Siglec-10	9669.43	4439.95	3542.46	2200.86	1784.68	4990.29	4191.24	1995.55	2826.04	1182.15	3929.24	2401.24	1320.8	1304.54	692.915	6849.58	1663.9	3645.54	1654.46	1930	3915.73	6977.34	2025.49	6323.94	2209.1	3133.7	2867.62	2781.45	2433.26	1727.4	2618.54	2726.5	1460.49	1153.46	1076.62	4778.67	1977.99	3228.94	1610.34	2707.45	5497.79	4419.3	2642.52	2297.74	2422.61	1000.96	412.973	513.911	525.192
SLAM	17761	9073.03	6972.3	4909.76	2793.95	9151.96	5965.2	5224.65	4622.74	1755.75	5149.73	4145.69	1944.19	2361.62	1175.52	12764.3	3319.09	7170.81	3300.73	3463.13	9910.46	10992.3	5479.49	13245.7	3877.82	6278.96	6354.55	5677.15	5004.92	2730.09	5348.58	5899.15	3143.4	2803.59	2536.62	8911.93	4646.19	6071.23	3770.6	5118.36	12216.7	8986.17	6108.07	4310.8	6134.24	3255.2	1331.06	1801.57	1790.42
SP-D	2289.38	1270.68	987.234	1171.05	1019.17	1568.13	1250.15	1521.15	1315.88	1477.02	1463.45	1436.48	974.592	1484.57	1365.57	2298.07	2126.77	2404.07	2396.41	2559.48	865.752	938.469	690.834	1369.47	492.98	2269.05	2371.72	2113.13	2405.11	2421.41	3275.76	3800.26	3323.92	3701.18	3733.67	1095.91	687.562	849.177	709.142	846.7	2166.61	1812.83	1777.06	1564.61	2027.75	1118.58	695.138	845.202	909.042
Syndecan-4	54.9265	52.2352	54.1034	63.4074	53.4163	82.3942	64.8468	67.7935	76.8746	111.537	74.5729	86.0162	68.6339	91.4949	98.2417	126.038	112.528	146.864	120.613	165.691	45.6713	60.0261	47.6462	56.7075	59.2015	89.8088	81.4754	84.0209	89.6017	106.236	50.3421	59.7872	76.3466	68.3237	76.3124	67.9316	51.9259	66.5322	55.4422	65.2084	71.7216	78.7088	110.372	102.004	107.059	68.6104	56.5436	57.9062	67.0788
Testican 2	9425.25	4389.22	3681.79	2337.26	1642.47	5023.07	3188.27	2850.64	2727.07	2344.04	1770.85	1421.58	602.113	941.124	483.587	6021.51	1907.75	3800.87	1593.09	2124.3	6211.69	4947.98	3184.73	5670.17	1988.5	4576.55	3081.75	2215.82	2025.31	2247.92	2850.74	3974.97	2303.1	1823.25	1267.07	5297.4	2955.05	3600.67	2036.97	2744.18	6095.78	4277.92	2825.66	2512.11	2801.44	1994.55	1433.87	1359.48	1496.18
TIM-3	12905.7	7324.49	4863.48	3607.64	1867.74	6928.87	4050.19	2383.7	2187.11	984.684	4103.36	3143.63	1179.03	1922.37	642.496	8186.81	2373.61	4807.18	2317.45	1966.59	4936.25	6133.43	3716.02	7032.14	2308.01	3583.01	3975.94	2455.84	2941.8	2097.8	3573.57	3022.29	1956.68	1338.89	1360.83	6416.73	2626.71	3687.01	1993.87	2761.07	9061.15	5328.21	3558.15	2665.51	3234.87	1765.66	931.605	765.107	1033.85
TLR4	13994.8	4396.83	3703.62	2345.52	899.358	6570.32	2895.05	2264.59	1851.03	688.309	4365.21	4043.04	1910.44	1903.51	2420.06	12680.4	4012.79	9642.8	4274.44	9199.58	3827.33	13590.4	1748.07	7420.41	1151.01	3593.42	2333.76	2312.72	1728.42	1121.02	3869.61	3146.88	1312.7	1002.52	640.585	7452.14	1911.76	3110.13	1166.09	2750.14	11451.7	10639.6	11563	7562.62	9126.2	1953.15	536.471	1645.02	973.993
TRAIL	1352.27	607.195	476.216	423.343	162.286	682.736	336.49	337.017	272.758	153.304	383.706	362.013	117.824	168.693	178.903	1091.03	255.515	555.16	202.946	401.537	467.549	841.336	249.274	837.091	241.964	610.834	484.435	305.61	397.112	272.673	313.76	305.401	292.667	170.934	126.668	665.057	279.392	409.527	176.642	279.148	1046.56	612.941	450.168	327.23	516.614	385.917	161.99	181.464	270.343
ULBP-1	1671.33	795.928	610.909	405.729	311.158	1121.99	514.091	698.389	292.194	426.943	362.988	609.932	121.011	351.939	166.75	719.967	156.328	421.303	130.429	286.242	1427.11	951.793	681.519	1187.76	300.743	498.785	558.804	325.886	471.306	357.902	342.202	362.297	286.575	175.865	319.121	678.047	303.651	527.365	238.117	430.948	1172.72	626.495	401.935	361.688	428.674	227.706	170.959	138.64	234.051
BLC	11.8895	6.68325	9.98242	6.81718	5.36186	9.85277	6.97909	8.44604	6.89903	5.98666	7.53784	6.37289	3.23931	3.97861	2.69384	14.3925	5.46162	8.53793	7.93803	6.01853	7.76885	3.4613	4.80605	3.55271	1.5448	21.1344	16.5881	11.739	13.6995	9.68827	16.6816	9.32551	11.1961	7.5563	7.08876	14.6122	5.97019	8.89962	7.99525	6.58925	8.09599	3.70432	5.91902	3.85827	1.46217	7.07935	4.83962	3.71988	6.807
Eotaxin	83.0527	76.7444	107.006	85.0547	69.1248	65.0813	44.6899	49.9214	34.5002	33.2749	39.1387	33.9475	10.6006	23.5682	17.9176	85.0882	69.4124	77.2666	76.0675	48.4993	35.9253	30.8042	24.9556	8.58742	23.7708	105.446	133.435	86.6612	119.133	73.2794	93.7241	43.1577	40.1419	42.3543	42.0469	87.8874	72.7216	82.9714	77.0882	49.3651	39.5419	32.357	27.5376	10.6051	23.3831	32.0273	42.3867	19.5276	30.3131
Eotaxin-2	276.806	257.9	372.221	309.626	212.214	98.651	61.9704	81.2194	63.3491	80.0449	47.1852	74.0415	48.4328	85.6621	66.4492	335.132	298.593	300.89	315.381	244.912	126.578	98.61	111.406	93.8593	143.788	142.684	166.824	160.735	137.595	226.649	185.415	124.597	144.107	152.707	191.218	346.959	311.238	307.394	324.159	257.353	124.807	105.71	119.602	95.7278	144.596	35.968	41.9331	40.3746	48.1538
G-CSF	1528.71	1013.89	1624.65	582.593	714.29	2820.03	1962.92	2402.99	1300.09	1183	1536.56	724.873	461.435	499.787	350.137	1355.37	404.199	1456.68	925.436	548.788	1459.37	581.305	987.343	376.141	81.7384	1284.04	1864.92	859.341	2691.33	980.888	2124.88	416.926	561.328	236.789	455.962	1801.52	497.065	1502.83	989.335	569.499	1345.03	555.041	1042.83	485.352	88.7984	871.842	197.063	335.939	561.907
GM-CSF	59.7501	75.5627	84.5443	95.9439	88.9843	102.71	77.4519	91.0693	60.0125	73.6209	65.8519	76.4019	44.9252	55.5906	48.283	111.119	103.161	82.0982	108.5	85.6149	64.464	39.6024	64.7103	44.5722	64.5387	101.698	101.231	96.8784	126.965	93.7675	114.278	89.8177	121.983	113.903	146.874	113.758	103.41	87.3092	102.634	90.5131	63.9042	42.2019	68.9554	45.0939	65.1036	62.6958	75.727	57.8837	87.1561
I-309	42.281	43.8664	51.0083	42.9475	29.5885	55.198	39.1954	43.2678	33.8423	35.5431	30.4615	30.2536	13.6414	17.081	17.077	35.055	41.9134	40.4149	55.7881	29.3132	37.0217	19.9284	15.7677	7.55448	11.9725	86.8654	81.3239	58.2809	71.0115	60.2442	68.398	23.2541	27.1034	19.0312	24.0183	37.7316	44.1982	40.4264	57.5806	25.5	37.9824	19.3304	18.9474	4.03446	13.7414	28.1459	23.9269	17.4194	24.6731
ICAM-1	1.23952e+06	1.28579e+06	1.35386e+06	1.07137e+06	1.05925e+06	598245	471580	563144	476414	475617	715339	677558	1.28498e+06	901816	1.04029e+06	2.04719e+06	1.92578e+06	1.83852e+06	1.23222e+06	1.55117e+06	1.66173e+06	1.70911e+06	1.81164e+06	2.2202e+06	1.63196e+06	373088	460101	331342	153367	270627	1.1204e+06	697697	940904	926551	1.13228e+06	2.71465e+06	1.97201e+06	3.33682e+06	2.46274e+06	3.00629e+06	2.80912e+06	2.35376e+06	1.90506e+06	2.31859e+06	2.33111e+06	432903	218813	229562	182991
IFNg	525.015	726.079	793.775	906.068	964.999	866.886	689.912	780.849	572.521	732.589	587.507	665.719	443.5	486.59	425.981	875.885	895.926	757.057	826.612	868.766	498.072	463.456	527.281	403.271	301.623	603.157	770.096	674.564	861.734	781.847	700.287	768.767	954.564	982.275	1205.61	890.635	888.679	805.819	807.664	890.78	491.903	466.474	567.361	481.516	247.901	559.074	651.485	649.681	854.164
IL-1a	58.9332	53.847	50.7975	63.3038	52.0758	45.1048	36.616	40.7602	42.3509	46.7905	56.881	47.4281	39.5506	35.2262	36.1556	32.311	34.1372	42.3425	45.9256	36.4379	49.7361	45.0943	39.6651	25.4287	11.7457	31.6863	43.8768	48.9446	54.6155	45.2433	45.5257	26.8419	22.4928	27.152	26.0239	34.0414	32.9345	37.3359	45.9852	40.3612	48.2695	45.7169	42.2032	23.4873	16.7469	48.9412	49.4791	35.0052	64.6254
IL-1b	23.1109	13.577	11.2644	11.6201	6.73853	29.6706	15.6499	13.8142	10.321	9.4412	15.8527	7.11782	5.74701	7.57736	3.43059	12.7297	10.2105	6.55503	5.97829	3.97232	15.1565	10.3614	8.73533	7.33953	1.86469	34.764	20.8492	19.8319	21.6255	10.3127	31.996	16.0176	16.7143	17.6084	8.72499	17.8992	11.5631	4.97047	8.58847	7.89873	13.5188	12.8052	6.45141	4.85835	4.186	11.947	8.36846	4.72091	7.07854
IL-1ra	308.269	394.705	306.596	390.243	305.286	339.272	338.059	295.859	231.611	254.01	208.426	188.109	146.694	173.533	146.407	254.307	215.817	352.46	337.321	352.271	204.159	213.096	264.706	201.699	234.474	208.452	459.569	361.088	419.312	359.665	286.061	208.927	246.87	196.499	310.968	263.678	214.245	361.396	340.77	349.005	208.407	160.698	270.445	200.555	221.74	233.669	191.88	185.551	337.362
IL-2	512.654	759.576	821.497	907.065	904.048	987.073	711.563	941.792	574.978	723.67	602.598	509.801	525.994	665.196	495.841	949.068	772.939	972.892	906.201	864.625	746.354	512.174	617.841	601.384	309.695	765.24	937.644	1185.25	1301.05	987.882	926.594	584.081	944.015	915.565	938.302	950.854	811.946	1016.86	918.902	925.306	720.451	515.818	679.031	623.432	301.46	531.697	741.987	627.581	949.156
IL-4	33.4621	26.4983	29.5884	28.5047	22.3468	51.9811	31.8	39.466	20.7612	23.7593	28.696	33.3473	14.1588	17.598	16.0763	77.7447	40.6562	76.055	69.592	54.9863	25.4459	21.6967	19.9431	8.81043	4.7596	52.3088	85.3032	67.423	111.014	48.6405	62.688	16.8069	36.8531	26.2161	37.2521	78.6895	44.1372	78.9724	73.9565	48.3287	24.2126	21.2728	22.1534	8.05322	3.67733	21.5359	21.3347	17.2664	29.4378
IL-5	142.588	194.396	201.535	240.845	196.107	163.802	138.28	146.231	121.242	122.618	83.18	103.921	77.952	77.54	77.6776	157.584	139.208	158.942	150.723	119.434	89.8586	73.2597	86.9563	85.6805	88.0793	120.384	167.358	135.727	159.696	128.354	134.05	148.447	184.606	149.174	182.949	160.453	140.267	160.635	147.727	128.372	95.9201	73.2963	95.2378	87.7781	93.4129	84.4794	103.068	94.4866	151.125
IL-6	149.985	177.726	234.661	251.597	251.245	279.072	228.213	257.01	207.246	218.919	177.89	214.603	179.738	193.741	178.925	261.579	236.265	280.934	299.967	249.095	187.77	146.245	191.205	184.701	168.138	191.163	248.259	255.118	293.983	262.115	228.366	229.193	283.985	248.536	315.54	259.102	242.397	291.502	310.008	250.889	190.669	147.114	196.829	189.929	169.801	180.535	229.544	168.883	265.573
IL-6R	1213.08	951.564	1369.73	675.414	818.771	1776.55	1484.58	1849.58	1492.48	2110.05	1344.33	1478.4	1337.93	1302.18	1354.32	2628.18	1908.81	2501.72	2719.52	2587.67	1738.95	2126.25	1632.5	1554.32	1760.42	1689.18	1673.69	1441.57	1654.71	2923.25	1491.68	1732.59	1306.18	1820.03	1234.58	2673.09	2011.96	2545.54	2747.62	2714.46	1724.9	2097.63	1690.74	1603.46	1805.17	1429.74	1566.69	2115.84	2046.2
IL-7	98.6839	122.994	150.596	147.417	147.242	138.394	122.478	131.011	121.543	129.575	111.758	121.097	93.0696	96.5231	93.366	145.614	138.63	138.597	148.844	135.468	99.5618	98.0674	94.4484	91.1079	96.8266	130.104	148.288	139.675	150.947	146.08	144.41	148.196	170.632	157.585	190.005	141.479	142.264	140.766	152.607	138.917	103.547	105.255	99.5956	91.7459	98.7997	118.171	122.356	131.236	152.716
IL-8	40.0448	47.2089	83.1361	91.5156	92.1521	102.138	79.4344	96.3548	63.3718	76.3286	58.8462	76.589	53.5008	63.5127	57.2038	81.4693	72.0957	87.754	92.9033	82.7471	63.6422	46.5662	60.0208	59.9762	45.873	66.6169	82.1363	71.3016	85.6336	79.6117	77.6097	66.4239	98.206	99.9006	119.678	84.2459	75.2369	89.9626	94.6754	86.3952	65.0825	48.1784	63.5676	62.5272	46.4042	55.6921	68.1714	48.1714	81.8057
IL-10	15.632	28.3408	42.2318	33.3749	44.1648	29.5846	20.1146	29.6488	19.1077	24.5517	16.9989	25.2765	10.1665	16.2662	13.7499	27.804	28.4274	27.6613	29.806	23.4547	21.3429	15.3477	16.9685	12.2675	8.38874	18.4967	23.1231	26.4591	28.0728	28.011	34.6994	28.1264	33.1371	28.7208	45.6793	28.2595	28.8858	28.326	29.8668	26.0484	20.9758	16.8211	16.9371	11.8795	8.15854	24.5712	27.3106	20.1597	22.8586
IL-11	1263.17	1131.26	1357.76	1025.32	1198.64	1883.1	1325.67	1476.72	1036.49	1034.09	1038.79	1001.02	738.377	732.969	594.077	1136.01	916.614	915.503	998.954	782.964	887.497	429.717	660.264	249.051	443.229	1323.29	1760.42	1597.32	2023.12	1557.57	1870.66	1482.3	1525.35	1517.35	1380.31	1126.53	1019.38	951.838	1114.86	839.527	892.323	378.963	730.156	327.81	446.822	543.018	559.382	519.698	634.612
IL-12p40	1366.85	1022.85	1357.51	1163.08	717.916	1547.99	814.315	1326.5	596.601	649.751	675.501	793.497	314.436	472.424	399.402	1299.2	959.182	612.238	1040.66	915.63	770.52	361.075	447.341	153.094	132.546	2171.16	1458.13	1850.95	1591.53	1312.67	1428.48	463.74	635.754	417.744	300.791	1165.63	964.62	714.836	1061.6	1013.74	664.654	396.597	461.908	183.055	160.485	386.536	445.215	345.53	718.467
IL-12p70	12.0749	8.90302	18.4544	15.2373	12.5428	24.3849	13.586	23.6828	12.1083	15.9656	14.444	15.7225	8.6824	11.3344	9.58463	16.0839	16.9896	21.6438	15.3973	19.3887	8.75522	8.73611	12.9765	9.28099	1.42156	20.6225	26.1703	22.585	25.0588	18.5432	21.3801	17.2388	20.142	17.1575	21.7945	18.4071	16.9484	22.6509	15.8299	16.6008	8.91145	10.8229	12.6738	10.2121	0.839352	9.1868	14.439	13.265	15.6331
IL-13	36.4828	44.5081	52.5481	59.5345	59.4726	42.653	31.2968	42.1758	32.5047	32.2061	24.6538	23.6889	22.0187	20.2073	21.6036	27.4559	30.3565	27.229	36.6712	26.8771	21.0996	17.594	22.2433	15.883	14.8873	29.2945	41.6275	27.664	41.4486	32.5026	38.9994	31.1171	34.7269	32.8248	40.1955	27.674	31.8339	28.6554	38.0897	28.6434	22.3692	17.6008	22.8307	18.979	16.0164	34.282	25.6057	27.5263	31.5451
IL-15	250.892	317.598	437.465	430.65	508.045	429.637	427.614	564.227	394.59	422.961	330.207	361.561	264.185	268.908	260.757	441.126	387.168	409.782	452.554	354.855	235.03	239.083	266.883	260.937	83.6734	376.638	365.326	409.838	374.09	363.667	304.967	387.758	366.362	371.438	396.342	443.745	395.326	415.37	457.72	377.46	237.358	252.633	280.548	275.855	127.518	254.976	379.047	331.498	465.928
IL-16	1341.04	1329.12	1658.55	1575.82	1419.15	1938.15	1312.94	1918.4	1492.97	1318.48	1526.07	1891.56	1037.07	1335.62	999.432	1727.54	1278.09	1722.55	1246.18	948.481	1128.89	1113.11	1467.83	776.449	175.496	1682.23	1386.6	1542.89	1992.83	1608.69	1439.82	933.451	1539.74	1010.55	1261.84	1647.27	1369.91	1622.2	1223.87	1016.93	1098.29	828.2	1556.66	879.704	213.979	1251.18	1236.3	1024.86	1665.05
IL-17	16.3871	12.899	16.9192	14.4379	17.1358	26.1319	13.0815	18.2779	11.6331	8.93051	12.0997	10.3005	7.62553	4.00175	5.21895	12.329	10.4036	7.80496	13.3272	4.27173	9.70141	3.89029	5.3656	2.2985	3.88687	18.432	24.7448	14.0143	30.7877	22.8368	21.721	17.2638	17.7279	18.4301	19.3728	12.4891	11.2692	7.88028	13.7303	6.64208	9.95173	4.82795	6.25806	1.94472	3.69184	6.65931	4.82512	4.99324	8.01727
MCP-1	392.501	294.22	327.543	321.277	289.153	241.474	196.653	263.099	174.206	250.744	251.327	202.149	232.744	248.439	192.517	319.096	283.632	373.785	389.538	252.333	199.315	249.948	288.159	241.684	180.408	262.867	289.754	299.252	290.306	332.164	274.17	262.775	255.652	244.604	252.941	327.085	291.253	376.746	391.659	251.344	195.79	257.955	297.32	244.531	179.339	253.032	197.881	225.568	216.518
MCSF	7461.43	5351.82	6230.37	4622.98	3292.11	6876.11	3714.5	5083.08	4250.83	3551.97	4244.09	3519.33	1446.36	1315.8	1414.18	3442.04	2490.47	3839.52	2450.34	1567.78	3974.78	1891.58	2032.62	1076.66	621.496	6374.26	4862.19	5882.36	7942.84	3180.92	5510.25	1922.69	3304.18	1895.77	1829.01	3741.15	2924.66	4192.98	2327.16	1569.47	3957.04	1985.73	2221.34	1132.66	436.67	1861.55	851.315	484.106	1862
MIG	1455.27	1820.7	2443.54	2362.37	2846.35	2272.96	1822.46	2229.87	1723.28	1769.06	1540.62	1599.47	1302.65	1366.14	1448.39	2075.59	1944.92	2399.62	2645.78	2027.89	1272.07	1061.52	1161.77	1176.25	1274.69	1756.45	2436.62	2105.77	2824.04	2812.11	1849.29	1832.01	2548.82	2344.9	3098.65	2111.36	1713.53	2453.72	2746.57	2189.09	1259.78	998.119	1261.38	1203.37	1328.4	1242.36	1532.09	1667.42	2102
MIP-1a	1376.22	574.393	1113.56	376.915	676.272	778.967	182.971	607.479	145.204	607.209	645.795	162.613	300.295	224.618	150.856	1241.87	1284.54	1835.3	2104.4	1096.53	1540.13	1320.37	1031.83	1058.05	559.62	1805.28	1444.5	1925.9	1021.52	1664.55	911.793	719.554	554.543	527.666	459.962	1241.11	1287.51	1823.62	2107.5	1159.55	1530.77	1343.48	1090.3	1069.57	588.589	807.209	618.307	673.104	370.599
MIP-1b	81.3138	58.2723	57.3973	51.153	40.3283	46.014	25.0463	40.716	31.5559	40.1712	34.1419	30.3918	29.3356	26.168	20.4957	68.8021	76.2217	100.472	94.6804	67.7091	71.2872	51.7935	58.6198	46.3245	35.8451	57.9372	58.1116	74.1082	42.482	57.9431	35.9585	29.1456	20.4053	23.3856	18.1998	71.1388	77.1774	102.499	96.2825	70.6115	70.6731	52.4051	61.7607	47.6099	36.4446	41.4558	43.6102	40.2578	44.482
MIP-1d	692.266	900.823	980.094	801.497	1128.34	1426.07	1217.1	1588.77	1395.61	1690.16	2520.25	2780.69	2824.27	2940.64	2734.75	5281.33	3270.4	4982.85	4272.71	3976.91	3555.62	3734.29	3831.48	4323.17	4250.63	5192.31	3784.2	5289.11	3470.07	5302.79	2674.96	3230.23	3659.64	3906.91	3533.98	5420.67	3359.48	5066.09	4312.28	4192.78	3529.36	3763.92	4035.92	4380.73	4287.15	1124.91	1505.66	2181.8	2110.23
PDGF-BB	2371.54	1471.02	2286.11	1465.94	2148.68	1547.9	1352.64	1623.5	1411.12	1776.81	1847.71	1435.27	1833.69	1174.78	1239.01	2132.19	1597.45	2431.2	2329.37	2030.46	1799.76	1969.41	1465.5	1694.2	1071.86	1803.79	1594.79	2489.11	1488.15	2519.43	1848.22	2247.36	1834.73	2279.05	1661.36	2166.54	1491.47	2471.43	2367.24	2158.26	1828.44	2012.71	1563.41	1735.96	1094.92	1928.61	1591.81	2046.71	1483.51
RANTES	2303.96	1583.82	2286.45	1854.22	2140.98	1928.46	1073.9	1971.26	1242.33	2135.1	2106.55	1535.48	2215	1704.87	1078.67	2379.21	2232.83	3160.53	2291.82	2196.22	2279.1	2335.5	2136.61	1915.71	1892.99	2302.56	2191.62	2748	2183.4	2725.31	1751.41	2685.26	2224.12	2347.83	1768.76	2442.41	2245.76	3211.97	2310.86	2246.12	2243.69	2361.53	2229.81	1965.18	1947.23	2969.71	2232.02	2619.91	2286.15
TIMP-1	22471.4	18277.5	22776	18175.8	19905.1	17747.5	18327.3	19367.4	19867	18469.9	18704.7	17907.5	19323.1	17291	18054	23683.9	13634.7	25844.7	24725.9	23977.9	21806.5	20197.6	21628	20431.3	21379.7	23278.7	22640.2	26822.2	22919.4	26235.6	20816.4	20074.5	21560.2	22240.1	22518	23976.4	14179.9	26283	24700.5	24819.4	21505.6	20268.8	22361.6	20446.3	21529.2	20477.2	19547.5	20025	20733.2
TIMP-2	18891.6	18291.4	20288.9	17508.7	19027.3	20258.4	12829.5	19270.7	14416	19925.2	14555.6	16364	14442.4	13848.8	11384.9	21784.6	22367.4	25193.5	26256	19335.8	18038.8	14572.2	16423.8	14515.3	12116.9	21175.9	21711.4	24196.6	20132.5	23748.7	16497.8	15467.2	18270.8	17830.3	16388	21921.9	22624.5	25983.9	26733.5	20419.5	17700.7	13905.2	17431.2	14845.9	12498.6	12376.1	15067.5	15656.4	15163.6
TNFa	79.7501	104.966	195.114	160.336	196.985	182.338	149.207	175.319	161.808	167.77	118.465	123.799	80.9945	97.4726	101.667	115.635	129.243	139.156	142.121	102.583	79.0307	83.992	126.48	75.5606	14.7141	134.723	146.887	145.626	191.985	113.696	127.34	182.565	146.938	149.288	171.88	117.159	134.171	154.924	144.438	111.814	77.1748	83.0392	136.047	75.5276	18.2278	128.083	124.201	149.17	157.316
TNFb	179.302	229.711	322.642	345.657	307.782	190.228	178.967	177.285	164.23	190.05	179.501	144.51	110.751	121.631	105.027	197.427	165.934	213.551	253.12	191.599	185.559	114.635	153.156	114.922	137.577	201.931	276.978	193.588	285.238	191.283	311.886	191.198	446.356	269.388	383.429	193.346	171.607	218.14	257.087	198.412	185.155	128.355	159.93	117.064	146.47	157.204	153.472	158.698	206.75
TNF RI	2175.41	2039.41	1625.16	1627.23	1385.99	2214.93	1633.84	2085.41	1551.11	2258.8	1475.59	1404.98	1024.08	1090.79	1188.36	2020.5	1740.54	2449.53	2195.04	1806.78	1193.03	814.772	932.162	1307.03	1049.8	3255.57	3237.19	3563.84	2337.51	3331.27	1103.1	737.456	1139.68	707.629	753.009	2014.49	1823.4	2519.53	2226.84	1927.39	1145	851.132	975.842	1376.15	1146.04	1066.65	787.225	897.122	1100.67
TNF RII	648.984	641.752	802.19	570.213	602.493	525.162	432.704	586.264	541.492	636.559	570.024	484.849	350.994	394.127	390.328	320.867	624.02	239.501	440.294	301.132	266.227	196.271	291.51	190.719	180.345	319.094	705.387	525.061	630.679	411.686	420.007	258.214	251.317	244.496	318.458	324.841	631.121	287.586	458.679	305.577	271.468	173.335	301.297	206.551	193.403	337.38	312.761	239.582	420.633
AR	532.068	342.853	342.575	301.949	238.561	571.869	305.266	653.517	654.771	619.346	492.874	224.232	376.578	273.84	157.612	272.313	180.075	155.677	128.883	170.695	825.563	562.478	267.889	261.56	480.939	242.672	255.178	240.511	260.075	188.511	723.075	1106.46	500.381	423.998	426.929	272.738	272.893	190.976	244.545	181.788	298.912	173.208	177.946	63.599	106.444	256.279	192.77	118.298	129.576
BDNF	474.606	428.594	504.806	344.069	375.977	620.515	687.508	631.025	598.305	747.635	484.563	489.924	525.933	474.418	707.179	472.515	583.488	571.075	750.067	678.515	371.931	382.119	355.234	411.938	408.813	513.332	430.271	446.313	450.201	447.1	587.324	906.666	889.508	1029.34	720.383	656.349	404.627	598.608	436.781	591.169	355.056	455.105	362.182	488.233	304.156	429.7	460.438	588.607	731.379
bFGF	1598.1	1122.72	1258.61	993.437	982.374	2377.38	1816.36	1713.84	1583.64	1791.78	1404.51	879.376	900.664	887.736	563.049	1526.37	975.521	892.582	894.853	1071.61	1066.13	960.042	937.817	885.689	1455.35	1510.22	1056.53	778.076	705.371	539.907	1414.85	950.961	1200.69	1207.48	1122.07	736.013	737.553	767.67	713.977	768.619	643.272	583.244	559.854	344.247	434.833	727.36	701.455	562.696	1010.03
BMP-4	283.866	89.2295	99.9357	60.9739	53.7451	188.206	93.726	395.871	138.299	331.818	165.666	68.2616	149.372	93.9842	71.3188	62.8147	50.7027	27.5627	42.5834	20.3813	112.575	72.4941	51.1951	20.8853	49.5464	49.3991	39.085	39.924	40.7595	19.5414	303.655	264.49	350.884	381.311	263.234	96.0916	68.7455	37.9497	65.6759	44.7423	82.5726	38.1924	116.901	9.84107	13.2251	56.2622	64.1407	34.1024	42.3452
BMP-5	33777.5	20798.7	25113.2	18147.3	16191.8	39485.5	31051.1	33248.7	31692.9	30471.4	23864.6	14845.4	17602.8	13839.1	10779.6	20099.1	15854	14883.8	13294.3	11725.5	26579.1	24597.1	23609.9	24242.7	25200	36454.7	27839.9	27980.6	22639.2	21064.4	29223.9	26487.6	23121.9	24497.9	19445.2	10941.3	10821.1	10137.2	8771.07	12106.2	17338.5	15804	13987.6	10715.3	12444.3	14678.3	14111.6	15359.4	18206.5
BMP-7	1264.11	1062.67	987.158	962.263	946.609	1726.07	1472.68	1503.19	1543.39	1626.57	1067.61	831.262	933.588	873.046	723.267	977.889	835.225	839.52	773.093	718.721	1236.52	1303.45	1036.68	1069.62	1160.12	1264.12	1311.02	1335.52	1281.5	1040.15	1299.25	1216.28	1299.9	1195.65	1115.24	615.05	632.379	654.115	695.336	648.88	977.35	889.891	939.261	681.853	718.082	853.603	803.949	905.192	828.202
b-NGF	20.8996	18.1301	13.4191	12.381	12.5546	18.7179	16.1487	14.816	14.0117	20.7222	15.5959	11.1489	14.0228	11.5057	7.46722	9.71029	5.86751	4.46773	5.67525	5.66688	15.6567	12.3445	11.1299	11.9537	13.4893	51.6982	44.364	53.9113	39.4931	41.7308	28.9945	20.7563	20.5966	19.9192	14.0698	11.9395	11.3483	9.41623	9.56886	9.93515	22.8258	19.0415	22.1571	17.736	17.946	9.28181	9.30083	10.183	10.1298
EGF	184.784	115.902	145.346	129.189	98.2135	116.074	136.913	139.745	126.502	119.672	140.884	113.577	123.151	137.828	125.115	142.186	159.373	147.825	197.843	166.601	149.945	117.222	109.447	100.25	81.4795	110.75	130.635	105.218	128.462	108.676	132.652	143.707	118.128	141.548	127.435	84.9206	97.8284	115.449	92.0984	112.491	109.259	121.419	119.402	121.352	83.0405	113.274	110.142	112.619	98.1226
EGF R	6816.06	4229.23	3961.15	2867.6	3063.41	2090.28	1907.96	3457.55	3090.3	2417.97	4082.22	4279.6	2466.73	2700.56	3920.84	5136.02	5898.08	5276.01	5651.25	5735.64	3905.46	3569.15	3290	2972.04	2851.31	4572.69	4199.07	4946.32	3991.84	2127.18	4865.65	7391.96	5322.4	7162.58	5850.01	2831.63	1957.94	2703.51	3404.58	1977.78	2461.11	3034.01	3045.7	3698.37	1663.83	4024.89	4313.58	5461.39	4406.69
EG-VEGF	144.003	112.416	72.8407	48.1514	77.6149	112.258	96.878	72.8248	71.8426	76.198	121.177	116.868	149.334	120.752	68.4694	108.425	86.4482	77.1347	87.7069	69.4821	78.578	52.3978	52.5912	65.227	50.5424	210.066	142.332	167.638	106.753	107.794	220.751	230.161	246.395	252.184	200.052	111.676	111.439	103.524	124.096	101.003	56.9566	61.2968	45.4247	30.3893	25.1187	87.7596	88.4089	130.955	93.891
FGF-4	785.057	634.188	594.149	632.646	431.488	390.166	369.021	256.001	300.161	245.479	501.471	479.74	473.764	426.386	332.687	617.028	571.801	499.894	570.396	438.219	787.945	687.946	543.473	591.783	490.614	885.793	780.723	726.498	777.795	694.753	1278.38	1172.16	960.012	1044.19	882.365	750.559	819.241	587.777	532.122	366.141	594.763	650.234	519.835	309.407	298.013	383.261	357.491	302.02	299.735
FGF-7	271.825	266.867	170.435	169.136	123.11	100.94	75.1434	77.9612	105.522	121.32	156.223	64.0347	142.13	91.9642	104.794	83.5303	91.4386	46.5317	110.906	88.6605	151.564	127.773	137.683	103.261	141.242	102.514	51.1052	45.4995	72.0595	13.8944	260.739	338.961	229.801	415.083	191.334	173.17	200.012	140.821	117.328	117.03	388.326	321.139	483.889	384.295	257.742	51.6346	49.0374	78.7289	57.2848
GDF-15	716.297	586.63	569.557	168.218	596.372	376.44	345.524	284.399	309.969	514.691	424.861	380.064	455.375	272.57	342.174	521.9	511.261	500.329	572.092	586.286	464.446	431.332	435.708	379.291	625.813	312.187	208.853	391.246	286.028	409.674	374.3	546.222	374.855	482.861	304.511	598.474	476.284	462.05	636.094	649.498	230.906	273.678	274.176	188.553	302.682	381.022	347.554	449.19	275.621
GDNF	97.7859	56.0236	48.9134	39.0156	33.7875	20.2786	17.8616	20.7737	25.2822	19.4289	52.1633	18.9012	39.4463	40.3285	37.671	49.1907	27.3244	34.3793	36.0644	32.7024	66.5686	52.5481	43.6564	39.638	59.2972	54.96	37.6746	38.7363	37.0803	38.3483	106.543	180.85	89.5595	191.09	77.0901	53.0055	63.0135	31.5572	31.6506	21.2574	45.637	37.275	35.4331	21.111	22.4381	15.486	24.2228	12.7513	25.8876
GH	1381.31	989.979	663.981	451.498	484.964	1011.77	840.628	626.49	1071.2	618.95	775.231	242.672	425.237	219.373	190.508	866.656	445.481	370.406	353.736	319.583	1069.73	694.529	460.677	508.608	419.353	3380.5	1765.46	5712.84	1803.57	2383.37	1362.17	1077.74	827.995	1197.63	517.634	1782.09	1036.73	973.371	1024.5	1722.41	1151.42	780.176	708.689	559.648	623.328	708.41	586.682	445.205	564.086
HB-EGF	23.8795	35.0993	37.5672	25.0243	33.2541	130.544	94.3932	112.449	84.4914	134.052	50.8745	31.5101	38.0796	20.8962	18.6874	63.1048	44.6817	39.9662	38.7456	40.2465	30.2356	71.4999	32.5181	55.8194	56.7266	84.2063	49.0339	70.6357	53.9315	39.1461	34.7666	39.3325	61.8499	84.5957	32.5579	71.4111	111.129	75.6667	113.64	81.9653	9.62203	29.2113	27.0915	12.959	21.565	20.651	29.6477	42.8131	55.3248
HGF	382.907	227.695	185.717	174.221	161.688	434.305	246.26	272.297	236.103	277.796	292.959	217.229	226.283	245.469	228.102	240.573	178.077	207.056	207.406	201.156	328.137	282.435	255.968	289.65	326.815	425.395	399.592	331.9	327.15	324.537	441.723	400.419	347.056	414.82	325.73	229.423	265.573	168.588	159.355	154.778	269.621	234.867	225.988	172.651	143.439	126.4	132.485	137.894	154.517
IGFBP-1	7637.47	6556.37	7044.36	5784.73	6592.94	3972.35	3291.91	2811.1	3342.75	3951.69	1736.22	1441.6	1501.77	1156.38	1549.77	4362.86	4767.69	5723.57	5600.31	5918.9	5833.27	4945.32	4663.36	5844.5	5934.89	10560.9	11012.5	11913.6	11390.7	12676.3	6090.77	7367.01	7504.89	8259.43	8510.73	4090.38	4513.36	5154.19	3410.95	5198.04	3033.2	3063.01	2555.48	2775.63	2652.06	4487.85	4788.75	5509.49	5057.59
IGFBP-2	8244.43	7830.4	7277.79	5519.64	5886.34	7847.69	6771.75	7139.6	6366.41	8864.83	6196.35	5148.46	5569.17	5462.87	5134.01	7207.94	9376.84	7392.76	8858.39	8649.78	8521.22	5773.48	7020.62	6903.76	7327.19	9191.3	8435.15	6962.25	7932.89	6544.3	8187.64	5395.58	8274.43	6203.21	6609.65	5892.38	6480.97	4469.92	6890.51	5830.24	5505.08	5460.06	4257.86	3277.11	3952.7	5396.04	6699.84	8629.45	5802.29
IGFBP-3	17737.5	14696.7	18931.8	16331.8	18802.2	21833.6	19524.6	21200.7	20944.4	28998.1	24128.3	23051.3	23271.3	22368.7	23609	11067.2	12738.9	11606.6	10866.7	15454	18345.5	15490.4	15777.2	14990.6	19620.8	20639.6	20416.7	21954.9	23212.2	18535.7	20404.6	20895.2	25493.3	24986.9	26507.5	15809	15244.2	14460.2	15991.2	18400.5	10281.9	10373.2	10190.5	11104.1	11639.1	14710.8	14888.8	15778	18392.8
IGFBP-4	4354.7	3791.14	2171.88	4985.19	1977.63	1346.23	911.629	1092.37	985.205	907.899	3317.09	1889.86	2753.11	2357.34	2418.63	4748.13	3048.96	3204.89	3549	3067.88	3567.16	1332.35	1730.56	2056.15	2335.66	1214.16	1136.54	912.828	995.52	709.967	7282.14	7650.71	5805.57	7312.23	2934.56	4387.72	4218.4	3782.96	3651.34	3859.32	3150.35	2128.28	2013.68	1052.18	1045.94	1030.62	842.77	770.377	996.326
IGFBP-6	42718.2	39817.8	38083.4	29814.1	41979.3	38235.7	35927.6	38908.1	32119.4	47267.5	30650.1	33416	32051.9	32805.7	29569.4	34892.7	38404.7	28675.7	37390.7	34502.2	38075	28792.6	32622.6	32807.4	38521.3	33509.9	37162.6	37553.3	34568	36190	38699.2	24696.2	32905.8	31423.5	31909.9	27765.6	29105.6	24108.1	32133.3	34073.2	22720	22530	21719	19282.9	19127.8	27129.1	31322.8	40827.1	33492.2
IGF-1	459.87	198.722	157.604	182.634	209.968	130.417	101.154	117.522	197.318	274.252	215.8	139.148	182.219	158.072	128.594	137.943	109.163	105.602	103.076	127.922	349.555	317.696	214.376	200.37	341.482	283.504	317.508	220.205	262.752	259.37	640.834	775.429	421.53	733.72	431.479	244.522	212.078	166.556	102.069	127.038	113.881	153.308	117.443	73.2542	88.6213	98.4936	140.011	134.181	167.293
Insulin	3371.39	2928.04	3014.66	2809.81	2773.61	3496.14	2976.35	2896.9	2882.01	2922.48	3408.22	3206.91	3468.42	2795.54	2763.72	2623.38	2039.73	1998.28	2109.52	1751.15	2543.22	2651.72	2284.96	1985.92	2496.5	3622.25	3127.72	3665.59	2559.16	2829.79	2654.76	2782.58	3282.92	3240.76	2493.32	1455.52	1519.63	1356.04	1168.06	1454.62	2164.72	2141.31	2229.13	1873.86	1883.61	1997.95	2077.69	2221.99	2019.71
MCSF R	15781	13716.9	11601.2	10244.4	10721.1	17068.5	12210.1	14640.9	11046	18079.8	12023.5	18509.6	15834.9	13685.9	13239.7	13680.5	12223	11128	8522.79	15333.2	13901.5	10771.2	13207.8	12375.4	14641.2	16321.3	14782.7	17279.8	18739.3	16299.5	21955.8	15994.7	14158.2	18722.2	16879	12719.3	17824.1	12896.4	16904.9	14370.8	13382.4	11841.3	12617.8	10802.4	12265.5	9262.38	14081.7	20306.8	13051.5
NGF R	626.76	383.699	328.356	326.148	268.771	698.209	406.693	458.609	268.282	427.926	347.64	215.572	355.504	187.717	178.217	220.332	181.986	180.732	129.364	111.698	519.436	742.777	430.396	534.61	500.435	649.665	526.24	313.941	320.942	193.861	481.046	557.798	476.854	609.476	494.885	150.036	154.697	111.864	121.805	117.381	113.396	208.754	180.902	87.285	102.477	284.693	257.712	234.793	410.212
NT-3	393.681	299.214	233.947	251.424	244.341	432.617	258.533	252.939	236.476	292.473	272.415	205.386	346.399	226.99	202.475	118.821	79.1194	130.473	96.0081	97.268	542.158	502.543	396.514	682.708	590.658	383.504	489.303	316.33	283.396	322.504	425.319	554.381	431.18	506.5	319.847	280.125	391.621	221.977	406.58	227.097	242.149	240.528	293.936	174.069	172.493	447.465	480.742	404.443	598.245
NT-4	450.081	443.05	274.636	260.559	262.828	268.416	195.9	206.553	145.877	219.918	245.178	175.649	217.452	186.343	141.101	259.401	210.389	163.385	178.698	132.884	254.09	201.28	205.541	247.328	240.021	149.636	88.0596	93.0067	88.4136	113.494	418.713	325.447	298.098	306.444	182.361	217.271	268.013	228.209	226.432	231.2	190.195	194.493	188.253	140.88	92.5258	94.7433	108.194	73.2049	105.579
OPG	57.0965	30.3958	34.2887	29.1658	34.914	33.8976	28.8392	24.66	27.5056	25.7608	66.2782	49.0601	63.7559	61.6079	63.4731	24.7021	21.8381	18.2647	19.0681	17.3198	41.3652	39.6717	31.8245	33.3572	43.0828	65.1525	67.9761	62.9884	62.1833	53.5177	51.6646	61.001	39.7776	53.5472	36.1456	32.2704	25.2596	23.3892	21.9404	19.3548	35.7818	49.9802	36.6319	46.6784	37.5906	33.736	35.7906	32.0486	38.3636
PDGF-AA	2201.2	1299.32	1406.52	1277.76	1499.89	1794.85	1513.2	1294.44	1617.59	1847.95	1567.79	1533.38	1847.65	1379.73	1737.94	1732.8	1611.82	1247.49	1721.3	1547.84	2042.56	1412.98	1401.4	1296.54	1641.34	1456.96	1766.15	1499.06	1479.27	1432.97	2468.89	2238.42	1829.9	2222.4	1744.96	1638.52	1556.39	1496.04	1666.49	2176.01	1302.82	2265.81	1667.88	1811.73	1367.99	1687.2	1682.25	1732.73	1707.2
PIGF	48.7012	33.2954	25.9657	24.3402	23.4558	47.5377	26.9411	28.8571	29.2424	59.7833	44.9918	51.1886	54.1685	48.4802	35.918	21.7337	20.6069	18.23	17.0287	13.8782	34.7566	26.6647	25.3542	57.3169	36.1867	23.858	15.0961	19.1625	19.5773	19.7732	57.9742	44.0745	35.8757	31.973	30.9728	23.895	25.7901	22.6706	23.7284	26.4469	20.7943	21.2274	16.8933	17.4541	15.5896	12.8387	10.6122	9.72569	19.0309
SCF	514.954	276.643	280.694	304.598	277.53	163.626	128.993	93.2471	127.963	109.705	256.42	167.735	222.762	218.225	191.918	219.812	177.608	167.57	183.88	157.453	241.703	213.768	221.866	203.534	221.853	203.001	223.959	186.917	167.589	219.912	490.902	459.616	455.184	430.152	372.257	287.469	202.597	222.134	194.806	267.325	189.097	172.822	146.2	148.768	89.4337	86.4405	88.7999	59.2008	81.3309
SCF R	14270.5	7028.55	11561.5	7481.46	12748.8	11277.6	8409.38	9442.11	10093	12709.9	7152.78	8129.59	9358.94	7287.37	9162.21	10740.8	11256.9	10917.6	11522.3	12448.2	11462.5	7988.51	8939.3	7392.28	9350.31	10872	9635.05	12099.1	8873.11	9327.62	10472.8	11384.6	9879.2	12591.3	11304.1	8859.17	5623.26	8523.84	8487.84	12483.2	5744.93	9233.22	9094.66	11194.9	6274.21	9009.5	9574.08	11039.9	10227
TGFa	309.202	134.412	96.4121	70.3718	70.5518	48.9707	23.9348	10.0918	14.2844	29.4316	115.178	113.684	126.099	162.733	178.368	300.892	241.76	495.088	358.03	541.531	73.6454	40.3387	48.4083	83.3882	108.99	132.589	91.6809	133.963	83.3141	220.974	485.082	806.396	1266.3	580.423	533.88	39.5092	38.689	39.5266	30.9224	62.8328	41.2524	35.8326	16.6127	17.8226	12.7599	31.3127	52.1293	74.8369	76.665
TGFb1	14926.5	10515.5	12711	11559.6	12166.5	14541.8	13648.9	12195.6	11894.6	13012.7	11018.9	10304.8	11263.5	9866.31	9602.01	10501	9428.46	9893.79	9472.14	8380.61	9199.64	9649.7	9631.86	8918.94	10233.7	18150.7	14753.2	17219.6	13958.6	12162.7	13578.9	14487.6	13141.2	13705.9	13743.5	8273.34	8881.6	7739.45	7100.39	8009.42	10806.2	9702.37	7813.32	8239.86	9513.75	9575.48	11884.3	11168.6	11669.2
TGFb3	888.235	646.838	503.943	610.966	522.254	1211.94	998.2	843.066	1027.22	1410.36	498.964	270.263	512.379	402.863	365.972	485.865	324.961	336.025	256.981	296.946	743.274	721.332	634.494	771.93	782.044	2298.24	2144.54	2165.9	1825.64	2052.7	1311.91	1850.87	1541.65	1922.39	1361.18	784.81	396.376	417.8	412.311	561.436	513.966	394.705	372.033	320.025	270.529	201.598	290.045	88.4318	223.532
VEGF	890.963	580.321	711.47	673.497	605.461	666.405	577.353	573.721	482.639	648.753	214.373	312.684	192.858	193.816	143.849	161.054	113.677	108.813	119.676	129.063	376.83	328.581	298.453	517.464	463.795	433.05	336.518	344.364	272.654	132.042	335.693	342.768	294.868	371.865	311.23	192.955	142.857	123.296	127.736	100.007	171.663	153.218	55.582	129.275	107.879	112.988	117.286	114.3	141.132
VEGF R2	3045.36	1609.29	1942.23	1503.09	1775.71	1931.8	1867.22	1715.4	2116.63	2409.76	1178.37	1215.44	1866.54	997.628	1402.57	1010.83	991.377	937.321	1062.3	1033.51	1082.47	858.054	851.609	912.492	932.119	1020.9	1121.74	887.063	973.13	681.424	1173.19	1148.25	1340.61	1166.66	1259.53	1048.59	867.07	1373.36	828.218	1191.97	1597.35	1795.95	1223.88	1574.99	1342.75	656.81	634.525	869.398	881.852
VEGF R3	200.601	130.305	92.5228	118.474	87.4565	79.5785	50.1416	37.6571	37.0607	38.7165	116.199	144.732	152.449	145.716	123.212	38.436	30.045	22.9684	16.4099	8.89089	99.963	93.5998	98.7125	99.6639	122.822	75.2491	45.1624	45.0179	47.0115	93.784	199.953	220.719	175.683	202.082	141.264	118.005	82.5054	105.777	107.218	91.8793	99.1234	76.0467	54.6656	53.7198	47.9057	41.0302	55.1883	46.6866	28.1569
VEGF-D	133.362	73.4542	69.0415	76.3712	80.4377	63.0329	41.1736	53.6387	50.2281	59.9982	64.7421	41.1519	59.1923	66.5367	33.9544	47.9088	43.4677	53.7169	39.6216	68.1114	70.5025	48.2395	53.8849	47.3397	82.4889	29.0353	15.9673	31.2854	28.4506	43.4736	108.215	94.4632	123.375	101.241	99.8538	68.6581	76.1278	58.8766	105.712	84.9569	68.1594	40.6977	16.1054	30.3839	37.6055	30.3034	25.2846	27.9032	35.479
4-1BB	134.536	123.305	129.4	107.606	88.2731	103.18	102.039	61.5765	52.965	36.0232	365.615	262.616	326.472	250.031	266.349	1224.21	605.548	863.764	738.337	808.411	238.145	262.221	209.663	277.532	189.672	59.6613	28.6066	35.23	36.851	35.1317	76.9626	21.5876	54.2285	41.6208	31.1788	334.126	261.519	200.103	182.888	215.033	1637.48	1464.46	1336.34	1275.6	1280.63	187.653	254.445	246.205	310.296
ALCAM	712.302	947.768	1069.8	1133.56	955.474	1434.45	657.646	1734.76	944.843	1211.72	2083.77	1748.98	1282	2010.03	1193.63	1190.4	805.419	1080.24	1076.67	1139.4	857.153	982.433	881.05	872.176	810.325	713.331	314.325	318.956	447.128	399.102	1261.51	950.464	805.012	859.179	654.508	1200.57	1372.88	1195.42	1378.08	1035.7	1117.86	654.85	1464.74	1451.33	1946.06	687.25	1205.41	1301.79	1314.47
B7-1	44.7323	69.3222	44.1139	64.8086	60.3173	12.7487	10.5982	5.45827	5.36063	4.50115	8.62897	8.35446	9.31113	14.8515	6.77894	35.0287	14.9637	13.5171	18.5518	17.4825	22.279	6.75689	11.6732	19.6387	25.038	7.22914	3.37359	6.42818	5.46935	5.57487	4.35885	6.62346	3.76973	13.7025	0.928437	104.05	62.9453	78.1335	91.058	75.5255	16.2537	15.1182	12.9431	34.7056	31.723	13.9075	11.2706	10.7456	10.2241
BCMA	392.67	401.172	439.296	305.638	447.742	379.578	390.307	261.048	474.787	380.038	450.074	512.205	640.428	488.123	499.403	1149.95	614.824	932.37	767.882	965.685	414.265	467.803	382.341	552.689	476.267	307.431	419.657	325.304	391.624	349.718	421.959	420.257	412.405	473.911	389.669	610.414	566.237	510.82	571.531	566.42	1346.71	903.578	1732.06	1611.15	2023.55	536.76	838.178	768.839	824.538
CD14	2837.88	4789.09	1664.45	3551.51	2206.83	5625.9	3351.62	3625.6	3651.43	2308.47	7222.17	4960.43	3260.98	4054.22	1960.96	2820.32	3417.38	3227.27	4163.24	3485.34	3285.41	3765.53	3502.6	3797.9	3260.01	2457.41	2740.12	1898.37	3260.26	2539.68	5829.32	4103.15	3268.94	3931.19	2608.26	6487.61	6296.45	7890.05	5643.49	6222.93	5979.03	5127.95	6575.45	5157.42	4495.28	5689.18	8711.33	6861.63	5231.44
CD30	66.5694	82.5569	72.2734	60.312	49.8747	251.963	254.769	279.397	268.596	296.514	74.7489	41.605	46.3044	26.0694	25.159	68.8953	61.2691	57.0652	51.9343	35.3441	80.929	86.3491	46.283	64.8198	53.9441	10.4464	6.01062	14.0466	5.35766	6.2684	16.8569	20.2445	11.7154	10.302	5.70221	87.5658	72.3227	67.958	61.7053	59.6686	73.5659	108.225	89.424	91.3415	80.6827	36.0096	27.7214	25.2004	22.6645
CD40L	29.1681	35.2509	43.002	35.59	36.395	40.2971	53.9029	44.7499	62.0247	27.2084	27.6585	36.3502	26.9214	44.6707	23.7674	5.55155	8.68809	5.69211	12.4379	0.211151	17.6282	14.2684	13.3576	19.8154	16.3692	11.1162	12.3639	10.7122	5.971	9.57845	21.154	30.4885	26.6061	17.1947	22.7654	38.3815	35.6414	28.7676	34.5934	19.8605	13.4124	13.6556	17.6887	22.4111	17.102	23.7511	63.8139	54.1347	60.17
CEACAM-1	1777.79	1776.86	2166.61	2023.39	2068.13	2762.23	1903.55	2026.92	1904.77	2246.14	1930.93	1808.91	1865.18	2162.35	2099.71	2078.75	1814	1976.57	1864.86	1812.63	968.47	1103.35	839.637	1216.63	898.575	494.756	441.514	645.134	470.39	530.453	771.383	788.64	684.64	910.227	555.84	952.406	1109.87	847.82	1056.97	866.993	1003.23	944.536	1642.89	1080.35	1703.04	692.813	923.163	821.275	829.047
DR6	16.5306	3.69119	3.35025	4.2176	7.13843	24.3549	13.597	14.9259	21.249	11.4523	10.2829	4.24345	3.58851	7.9284	5.0331	14.7246	3.61582	4.42112	4.07794	5.05078	23.7463	11.6097	11.3223	21.0975	14.2291	38.0979	10.7586	11.9709	14.6317	13.3283	14.2987	7.47957	9.05951	7.50693	7.86441	36.7131	17.6002	21.0928	23.5335	16.3539	24.4094	12.3641	12.2182	21.6985	14.2893	0	0.174088	0	0.00231148
Dtk	1434.58	916.878	842.683	769.211	574.375	423.068	306.986	370.901	514.723	570.911	1633.35	857.993	882.099	515.007	1047.52	798.608	321.698	628.338	376.672	567.195	2565.73	2387.18	684.536	1832	629.993	521.849	487.452	607.347	383.403	280.401	565.333	770.607	366.614	639.298	284.208	469.226	314.159	334.049	238.634	287.992	460.529	494.008	628.33	857.22	410.509	960.745	402.651	374.05	311.028
Endoglin	627.716	483.118	641.119	575.696	668.523	424.599	441.598	339.396	408.478	328.36	535.355	237.31	384.102	245.835	281.45	334.282	155.049	319.976	139.568	165.492	332.847	307.787	163.062	359.783	236	75.0778	116.579	107.107	62.9489	90.1739	169.13	266.136	155.281	246.714	89.7647	203.788	169.112	183.873	173.143	154.254	215.202	249.539	203.518	197.361	143.925	220.264	151.773	198.611	109.641
ErbB3	603.731	886.598	688.21	1234.53	1172.87	792.319	956.921	750.43	845.621	888.893	1629.38	2452.03	1772.43	2339.08	1869.96	1076.32	1615.46	1568.26	1920.86	1485.75	357.047	490.252	226.62	481.617	437.123	577.522	1062.33	584.991	850.843	801.942	437.506	656.422	493.772	637.476	515.532	529.56	652	512.104	605.056	619.847	781.5	1537.45	1149.2	2144.76	1368.51	1689.24	2024.25	1791.46	2405.32
E-Selectin	45613.5	46241.7	45266.1	44286	53164.4	17881	21261.6	18845.2	28355.7	17555.1	35775.3	19759.1	29622.3	20136.3	31666	10025.5	7835.19	9512.92	6185.67	6135.1	38267.9	42600.5	23118.1	33926.1	22002.3	5634.16	6540.1	8761.97	5110.54	7784.05	30024.1	28372.2	26653.3	33708.5	25597.2	16956.6	14797.2	14847.5	16327.2	19247.5	9193.58	10572	7748.87	11325.2	9338.38	26749.2	22352.8	18201.6	16545.3
Fas	71.7152	72.5096	60.2612	69.2902	79.3026	102.41	119.941	121.243	142.333	109.384	79.0604	79.4899	83.2522	73.4461	88.0904	55.5818	31.0599	51.8723	38.5663	37.8801	72.7836	80.4477	64.8391	75.7243	76.4315	25.9598	30.7763	29.6771	21.0888	25.2907	22.5622	30.6427	33.4758	34.9547	35.6396	81.5832	60.4182	84.7517	72.1998	76.7937	68.3936	76.406	66.3531	74.4808	72.0607	55.5084	65.3028	55.6002	60.247
Flt-3L	73.0949	81.3124	80.8757	71.6815	87.4526	136.462	134.536	168.655	143.886	164.251	146.264	97.2913	90.8268	53.8359	125.839	84.9487	33.3625	59.2191	68.3838	58.1456	91.2004	106.585	54.2268	94.4367	47.4206	53.8033	50.5399	68.9129	65.1141	46.5254	27.3417	34.3008	21.6123	26.8927	21.216	66.3132	49.0174	60.2188	55.3936	61.7492	61.4387	80.1714	77.7386	86.1937	72.6844	73.6476	72.0782	82.5865	53.6843
GITR	131.58	147.045	87.2598	122.082	120.136	184.232	248.532	200.378	135.873	110.45	14.4704	33.4736	4.04079	21.968	19.6932	65.2911	12.2821	48.2683	52.7596	39.827	262.965	194.603	242.931	299.32	257.491	30.6452	40.2014	50.9768	68.6319	34.1313	60.5764	32.4861	17.3519	29.4046	27.2986	173.845	88.1979	79.4275	97.0487	61.0277	91.0312	129.491	133.281	133.194	96.1447	37.8396	96.1426	57.5601	124.499
HVEM	392.897	299.282	373.294	286.412	266.143	644.006	502.892	524.066	202.402	600.257	459.908	448.385	379.681	479.856	558.6	342.837	207.157	316.628	245.682	353.901	180.686	569.199	259.092	290.465	266.388	144.176	169.819	150.377	131.277	139.742	154.995	216.014	184.887	182.198	198.228	268.806	325.225	278.734	263.595	170.52	217.872	244.885	347.032	325.929	324.24	168.347	317.299	205.48	251.159
ICAM-3	38.0196	29.8248	40.9017	32.4763	23.8119	35.7379	25.5645	20.5142	23.8188	23.1748	21.1656	21.9412	13.5516	14.3848	13.8277	41.6554	21.3041	24.6442	41.2892	17.4493	82.6829	62.108	61.8764	69.1307	51.9351	23.7112	21.8697	28.226	0.724319	0	15.0637	10.7731	12.3608	12.9429	6.87104	38.5679	41.1261	45.0152	46.0855	26.6896	44.8691	29.3225	30.1187	33.4596	27.8465	20.6117	15.4421	25.165	23.3584
Contactin-2	85.7472	62.5634	70.3763	49.4874	51.4274	608.496	313.638	503.521	389.707	616.327	112.039	66.3026	66.489	43.1744	85.4087	40.9267	92.0343	74.4265	87.5217	44.2457	69.8356	72.7905	87.3435	88.9667	62.8473	130.147	167.06	145.973	123.765	117.019	61.1504	58.4464	44.316	52.129	66.2657	60.7688	49.0641	56.1042	35.9705	35.2293	171.061	215.465	157.646	291.547	150.225	74.8443	79.042	52.8223	58.9034
IL-1 RI	280.176	343.181	194.372	257.645	219.661	429.471	398.024	392.707	357.86	318.815	199.198	174.393	163.26	138.72	110.915	206.717	178.433	149.877	133.288	102.348	436.658	522.631	392.145	554.271	432.43	34.6205	46.0896	55.2946	31.5904	46.4281	138.468	104.56	109.898	101.486	53.3409	317.093	251.245	255.411	243.928	183.382	344.924	509.616	304.133	485.573	371.291	168.914	216.35	196.261	177.55
IL-2 Rg	410.154	367.452	357.939	324.96	281.067	1052.3	908.381	1132.9	1084.81	1113.98	360.168	256.046	285.837	177.859	163.804	348.797	237.577	211.069	183.092	148.519	750.121	659.21	550.707	753.609	632.282	47.3737	71.3388	82.2366	41.6249	70.8499	157.142	147.776	111.491	137.033	104.455	564.641	429.34	505.622	433.09	471.808	513.388	723.554	520.37	583.576	480.252	296.516	322.467	336.896	310.231
IL-10 Rb	47.0374	53.8791	45.3748	38.56	38.3895	129.33	114.041	141.418	133.701	127.546	42.8576	36.2148	48.116	32.0643	32.5548	38.2017	35.5463	33.0121	25.6974	18.427	135.84	135.598	103.967	133.739	107.66	16.1471	15.4608	24.6961	14.3193	18.2949	15.3737	27.2525	25.4813	24.214	20.3957	151.973	110.972	134.436	117.599	122.347	95.5613	134.901	113.735	149.527	122.591	56.5325	61.5916	57.8617	56.1953
IL-17R	66.4503	76.1517	68.0143	49.6446	52.6535	38.906	47.6673	41.1417	31.4736	26.2265	8.08443	8.37636	6.5367	6.19435	15.4197	84.9497	82.1495	82.7358	51.873	56.9865	47.3939	55.0982	44.9453	0.429278	40.5442	56.309	77.6608	64.082	41.7605	47.6731	72.6327	78.3316	87.531	68.1007	81.4267	132.23	160.579	149.993	80.3333	101.23	116.031	141.32	125.127	97.374	131.88	93.4849	101.729	113.872	53.4084
IL-21R	143.683	178.316	200.653	161.75	94.3185	599.824	163.696	661.582	193.928	615.166	53.2396	142.418	36.9667	124.418	66.6875	491.632	347.011	507.143	367.517	463.932	727.198	592.091	396.136	429.922	261.102	90.2797	123.779	184.239	144.427	93.1291	104.577	98.3861	80.326	71.0191	44.2865	287.666	265.628	265.084	375.583	279.865	679.68	974.91	730.828	900.688	904.272	367.751	446.368	521.603	430.917
LIMPII	104.853	119.974	120.103	178.774	140.496	254.143	284.622	419.145	599.224	312.842	149.311	156.508	256.341	401.731	257.578	282.485	293.523	244.956	434.548	335.744	332.413	393.382	521.853	854.034	481.255	74.6195	99.8352	107.979	214.564	110.03	5.25264	0	10.2429	7.46506	0	107.25	112.892	135.624	124.433	143.373	310.063	540.721	615.182	971.491	654.271	110.584	187.541	184.486	183.646
Lipocalin-2	434.868	436.045	380.591	415.726	402.651	385.431	355.382	377.554	378.112	396.685	364.254	379.751	385.76	402.572	388.016	374.696	380.423	381.882	392.406	372.357	334.33	365.268	349.918	351.218	363.012	317.078	348.931	331.478	323.61	360.41	414.404	384.426	358.706	416.529	337.822	372.224	368.915	397.057	381.655	395.112	356.449	400.372	389.129	377.191	409.127	437.03	501.527	441.2	470.129
L-Selectin	143227	127609	132916	122041	130873	180022	152188	137455	159945	179442	189724	121354	140382	133104	158590	128571	112134	118809	108936	111171	155882	146872	130049	131697	121160	117277	110746	110238	104838	114622	143674	150199	122796	148052	111774	124626	121064	127282	130087	135973	117578	151156	114652	130143	113721	146235	121406	118195	129847
LYVE-1	761.876	829.005	847.806	826.867	783.741	1051.73	694.599	940.688	792.342	929.513	828.264	852.141	735.036	774.405	880.566	900.84	693.296	639.047	777.389	819.295	1186.86	881.523	795.041	859.757	768.289	713.915	894.111	544.306	820.876	661.515	1073.97	1031.55	1009.1	1058.77	815.532	816.812	980.639	886.873	881.534	877.708	1035.87	839.483	838.292	1036.65	825.676	950.368	813.237	1016.94	791.32
MICA	19.6509	22.2744	16.7133	15.2258	14.6885	27.0161	28.1929	23.5272	23.8121	23.3209	21.7249	19.6752	18.3944	30.6866	22.1416	9.36013	14.8497	14.6049	18.9293	13.3825	48.262	68.6474	60.8569	64.7875	57.9281	1.9962	20.0057	20.4318	18.6652	16.9183	20.3595	16.1507	21.7778	18.7683	14.8905	31.3608	19.5199	30.7766	35.9843	31.1533	62.2799	65.5207	75.7152	91.9319	80.319	13.3431	16.6225	18.3361	19.1687
MICB	23.0169	16.4547	17.47	22.5298	32.7536	14.1183	9.8782	14.9961	14.043	18.119	29.2965	23.2906	26.0017	28.2523	40.0714	18.8381	17.5439	29.9902	25.7361	28.3223	21.0004	11.7875	15.465	18.5947	18.306	0	5.13056	9.20228	8.08892	11.0407	12.7495	10.4251	9.34493	10.4834	10.9984	6.17142	8.01316	6.24362	0	0.032608	7.94921	6.73279	9.82154	11.0432	18.0534	20.4546	22.5365	19.1589	22.8949
NRG1-b1	6.37368	8.59497	6.90601	13.0735	5.90465	12.5952	6.91201	4.92183	0	7.12535	7.58006	4.86953	6.13386	7.96206	2.32235	8.95792	0	4.97518	16.0149	12.9921	24.9319	15.3347	14.5514	21.2189	15.9513	10.56	17.3333	5.04701	27.3489	2.58593	0	0	2.28775	0	0	15.5745	12.7632	11.6337	4.3776	13.8455	47.2234	24.0647	32.7015	51.2348	62.561	0	4.67562	11.2203	26.618
PDGF Rb	3772.97	4030.32	2667.99	1927.66	2304.42	9970.13	10598.1	8627.47	9768.34	9856.68	2492.05	1614.17	1826.94	1428.97	1808.62	3366.58	2796.94	3194.69	2212.52	1810.49	2011.32	4290.67	1703.57	3358.39	2493.47	2216.28	2154.84	2689.87	2118.06	2307.25	1796.6	2308.55	1846.09	2362.62	1473.84	4695.79	3847.63	5832.72	2049.93	3487.5	3661.09	5517.1	2801.6	4384.94	2764.65	1212	1023.53	799.808	629.193
PECAM-1	1403.07	1945.17	813.359	1137.8	1388.99	1516.92	595.229	568.676	622.92	574.833	684.738	1087.98	1253.51	1066.09	1180.57	2062.93	913.113	1513.82	847.145	1082.16	1083.75	1110.31	613.263	979.891	569.169	805.026	492.485	1030.14	242.298	816.005	809.799	768.885	1112	995.808	333.158	584.194	451.399	337.818	217.285	242.027	1198.49	1183.17	1827.98	1117.81	1312.86	1115.91	646.272	864.964	788.763
RAGE	1131.78	1216.77	1417.01	1108.04	1314.67	624.643	707.8	832.969	876.138	833.665	1037.64	1017.92	1162.99	952.006	1235.84	743.872	717.74	727.992	695.756	688.51	935.912	888.676	824.803	869.116	808.153	1065.11	1197.88	1107.8	1146.51	1294.98	743.691	711.469	719.498	780.56	704.546	1312.1	1440.81	1394.9	1505.32	1532.4	700.272	869.207	692.399	844.9	766.132	1485.21	1171.91	1293.66	1257.54
TIM-1	45.9868	50.6477	20.119	43.2934	35.1323	27.3809	6.39259	9.97114	28.6516	12.4971	95.2754	197.888	204.977	171.826	165.202	330.458	324.42	373.374	422.064	403.932	13.7808	33.3305	34.377	48.408	49.0655	6.67512	7.68752	13.9792	9.80561	10.554	11.681	13.9052	12.5244	16.8722	1.83878	125.568	199.011	174.912	155.162	183.544	291.659	972.346	1061.31	729.048	1049.82	75.2216	221.888	193.9	198.964
TRAIL R3	347.708	356.163	310.328	370.05	377.852	430.265	288.355	345.237	214.983	353.808	604.282	747.961	469.023	725.348	584.575	369.487	210.683	254.055	372.783	361.93	224.339	289.886	228.157	351.353	196.447	102.423	132.955	105.942	95.1033	105.959	194.914	171.187	167.256	227.448	170.898	368.94	396.332	404.452	420.823	380.03	152.775	204.857	304.45	281.492	365.814	109.322	220.407	179.718	219.95
Trappin-2	1256.09	1604.63	1616.6	1433.06	1641.26	1427.79	1295.57	1313.03	1378.7	1320.74	1493.32	1440.59	1603.47	1542.73	1533.32	1499.67	1128.84	1371.72	1219.49	1531.37	1240.99	1335.61	1113.01	1293.04	1194.69	821.443	727.726	821.038	866.585	1030.5	1088.6	1014.69	1183.53	1096.19	1170.38	1124.39	1131.64	1250.25	1190.26	1306.18	909.171	1350.56	1314.5	1418.59	1414.36	1146.65	1278.51	1363	1382.03
uPAR	3260.79	3442.6	2456.9	2213.56	2480.31	3828.45	3799.64	3277.13	3374.42	3767.51	2156.26	2452.01	2320.88	2720.53	2726.85	1440.15	1113.56	2041.81	1958.14	2600.48	3732.05	3322.65	2864.59	5380.15	4202.32	1403.6	1752.44	1863.95	1464.33	1158.76	2240.48	1769.98	1631.6	1839.74	2102.5	3366.46	3162.72	3292.54	3568.85	3188.99	1493.41	2052.74	2097.96	2533.96	3066.55	1835.91	1875.94	1853.03	1585.31
VCAM-1	82361.3	78899	73423.7	78945.2	75815.6	82988.7	76294.2	65368.4	67359.2	66625.3	119205	102908	83153.5	105586	98224.5	102929	74541.7	78012.3	101955	99297.5	69645.1	63485.6	60012.9	74857.2	51808.4	48281.3	49679.5	26387	44129.7	41847.8	59503.9	57512.2	59837.2	71501.2	38280.3	88924.7	87802.8	85947	100740	90460.9	74252.1	64949.7	101928	85846	84158.3	28657.5	62662.2	46846.6	57610.1
XEDAR	3.37802	4.91375	5.08579	4.7149	3.877	15.1966	9.30714	9.75912	18.0831	9.9444	4.94022	1.95079	3.88927	7.27651	3.3287	27.9469	14.6158	23.5189	33.3258	30.8284	5.84731	4.79574	4.78575	8.11726	5.67077	1.2278	0.540548	1.07813	0.794178	0	3.68662	3.32663	6.36594	8.36017	4.71242	4.60626	3.15283	2.22096	7.21387	1.72536	16.4334	8.44413	17.3913	22.9014	31.0931	2.25858	0.664197	0	3.3509
6Ckine	836.501	284.468	258.997	391.044	222.841	610.882	451.586	461.731	476.934	377.328	964.998	688.671	449.219	420.825	233.294	98.8218	121.984	206.743	164.747	141.428	197.558	149.824	80.6852	88.1467	95.2999	795.755	545.401	344.592	214.507	224.73	221.533	130.317	109.932	163.275	59.0191	157.258	333.358	133.574	267.151	279.237	686.499	469.921	555.682	266.589	372.8	276.947	262.136	184.35	209.51
Axl	185.251	147.176	107.321	96.7284	81.137	81.6627	94.3511	60.7227	77.8444	40.2814	89.6182	59.6359	94.3411	52.0993	71.1406	75.0383	61.6962	81.6847	42.3295	75.1791	69.4405	58.6193	65.1114	75.6462	38.0642	104.465	86.3577	108.565	90.114	74.5147	85.2145	101.824	49.983	51.7078	53.7248	150.58	156.557	102.324	102.184	106.53	112.201	136.653	50.2574	61.3182	60.9039	29.5977	42.8775	26.5666	39.3764
BTC	843.308	616.121	709.253	535.524	536.127	397.15	374.929	322.671	371.734	218.565	621.027	481.349	434.379	273.967	366.458	248.385	242.538	231.955	118.665	136.514	411.359	392.766	321.02	283.243	228.475	193.826	214.197	197.608	170.727	181.814	372.991	416.542	270.577	222.881	211.723	806.517	624.758	687.699	589.618	547.801	573.895	619.443	498.185	435.795	385.748	375.189	227.59	237.358	231.217
CCL28	841.329	794.895	727.384	734.107	607.792	535.597	523.536	520.199	574.897	404.726	659.437	589.668	530.666	442.17	406.819	509.043	392.302	401.572	350.93	320.385	523.926	541.316	570.618	530.844	462.884	587.673	508.125	507.537	498.526	457.976	628.869	651.829	482.76	505.799	459.273	896.175	707.34	940.499	757.563	864.849	733.639	829.822	717.311	637.824	621.054	484.433	383.669	441.557	395.225
CTACK	294.896	253.334	355.623	312.159	415.907	137.663	161.49	93.1251	172.442	124.955	225.612	154.802	174.41	121.985	190.51	277.186	152.97	190.843	144.426	182.823	301.707	439.319	389.804	446.459	429.685	191.439	175.38	297.304	255.91	382.173	183.982	323.795	263.85	329.076	286.492	166.856	148.496	201.357	148.12	209.893	237.066	299.544	257.121	295.064	208	142.111	141.468	166.133	175.506
CXCL16	3606.15	2453.54	2490.72	2426.48	2623.6	2195.17	2531.73	1983.17	2070.36	2338.07	3550.02	2979.92	3560.11	3135.33	2398.53	4486.46	2972.48	3987.42	2529.49	3644.45	2472.49	2885.83	2354.91	1977.26	2142.99	2982.57	3066.33	3337.68	3962.73	4383.03	2352.43	2905.11	2544.2	2744.46	2665.48	3301.7	3327.21	3518.62	2977.78	3663.38	5986.53	6562.53	6728.2	7093.72	3527.91	3609.59	2781.3	3350.1	2903.06
ENA-78	4396.32	1787.84	2126.98	1230.59	1092.7	1505.49	1525.71	1310.23	1462.54	1452.4	3774.53	1470.17	2929.62	1275.37	1080.41	22022.2	11812.5	14321	9909.02	12869.9	2655.72	4699.53	987.804	2431.86	1048.08	1561.92	2240.1	1269.56	3466.69	2811.73	11376	11999.7	12155.2	10691.6	10555.9	4351.28	4788.22	4388.4	1901.89	3249.74	3200.06	3866.5	3391.42	2657.49	2199.19	2438.64	1678.98	1419.5	1513.93
Eotaxin-3	585.206	370.796	372.835	304.185	259.128	304.618	340.322	263.654	273.15	221.175	523.056	343.164	355.395	234.353	294.013	186.423	261.112	208.657	184.627	151.221	384.706	310.54	281.592	268.04	217.761	144.706	164.12	181.902	134.875	141.526	391.933	356.971	214.572	183.987	172.033	493.082	389.294	422.623	448.194	448.67	461.128	412.153	374.725	381.182	332.596	174.685	91.2182	95.3118	118.151
GCP-2	16428	8035.13	9044.13	7295.19	7282.79	6765.56	4952.88	5876.12	6257.24	5017	9136.04	7615.08	8680.55	7262.94	6628.48	2841.71	4572.93	3232.85	4569.52	3071.85	5151.96	3608.16	2872.17	2688.89	1887.17	3351.96	4476.4	3452.24	3758.72	2924.17	5744.98	6050.77	3353.49	1667.49	2893.71	8605.17	9211.7	7164.21	8755.08	8171.07	8495.87	8971.24	4226.08	5279.87	7813.46	7604.89	2984.04	3783.56	3789.28
GRO	81.1023	72.6662	67.9949	73.5067	64.9531	52.9152	55.1073	60.4727	62.4234	49.1691	59.537	54.778	57.038	47.8717	44.2604	51.4264	52.0114	50.5189	49.2229	47.6283	49.9322	58.652	52.4463	54.1498	50.485	44.1836	54.2776	49.1528	46.039	45.17	50.3019	61.2387	56.5067	50.2188	45.6252	65.6023	66.0053	64.1452	71.4339	73.5274	58.3904	75.4984	54.8658	58.5446	56.7346	76.2804	50.9713	62.0936	47.4408
HCC-1	1470.36	1343.34	1346.75	1246.42	1296.95	1147.4	1281.42	1104.98	1241.21	1104.92	1124.34	1116.14	1159.69	1025.26	1225.06	1313.01	1141.33	1248.36	1044.41	1071.77	1052.14	1058.16	1165.29	1102.69	1080.26	1319.16	1347.27	1354.8	1226.9	1200.35	1223.64	1549.5	1230.4	1437.2	1229.13	1208	1200.77	1162.46	1237.36	1325.98	1230.04	1256.13	1185.16	1246.08	1088.68	1221.43	1197.62	1250.74	1276.28
HCC-4	2932.37	2545.11	2610.04	2343.02	2696.55	1915.22	2062.46	1961.91	2569.12	2298.97	1240.02	1228.67	1613.55	1702.77	1457.57	1808.76	1881.1	2090.08	1529.06	1862.71	2884.43	2594.69	2401	2411.97	2392.08	2210.87	2635.27	2295.55	2465.02	2200.17	2320.25	3431.98	2749.83	2728.86	2751.36	2158.78	2236.52	2237.73	2158.19	2473.23	1838.96	2197.67	1814.75	2177.76	2016.79	2893.51	2518.41	2885.83	2980.92
IL-9	11855.2	9795.29	8577.14	6822.63	5611.88	7197.9	5470.51	5758.33	5451.77	4048.75	8561.98	5314.77	6273.84	4273.64	3393.77	3170.2	2514.28	2996.49	1832.53	2063.25	4642.29	4498.53	3565.47	3955.83	3627.38	3302.5	3424.8	3210.76	2855.49	2281.46	5091.32	5544.86	4929.68	3871.45	3111.28	10822.5	9552.84	8262.06	7385.35	7467.96	5455.58	7142.04	6015.11	5517.05	4307.7	4069.44	3135.91	3525.02	3382.89
IL-17F	493.963	354.693	272.101	274.873	234.443	119.88	157.377	117.048	121.997	79.8653	738.549	364.49	259.862	292.74	212.723	1727.73	995.278	1674.33	917.953	1733.74	154.15	164.671	129.479	123.297	94.1339	353.475	237.19	305.964	197.002	121.388	124.192	170.041	88.1502	70.5136	55.5798	690.366	377.577	525.026	481.2	423.914	2712.79	2532.75	2517.64	3934.13	3097.61	634.947	277.289	270.786	354.986
IL-18 BPa	3045.06	2001.16	2071.71	1738.55	1409.88	1340.12	1227.71	1088.19	1283.42	717.405	2755.23	1819.37	1923.48	1155	1022.85	716.158	561.08	424.752	284.481	324.531	1741.21	2036.66	1650.99	1632.97	1004.95	367.769	325.188	274.987	278.097	69.2095	1168.23	1860.05	701.446	339.515	366.339	2484.64	1701.02	1487.07	938.929	840.582	545.268	1548.52	516.505	455.404	562.433	1163.77	1158.98	988.209	986.98
IL-28A	99.8475	41.7092	40.4013	33.8136	24.8052	31.5707	20.7996	28.1028	24.0295	19.6893	67.6029	40.9169	32.4704	32.668	28.5395	17.0025	16.783	15.3895	14.6679	12.9805	27.1598	30.3398	18.162	30.3954	17.1105	14.1143	20.7378	16.7962	20.4505	15.423	31.4757	29.4577	16.7601	13.1428	12.4862	66.3968	49.4524	52.8976	52.13	47.8798	34.4499	63.7837	32.601	36.5964	16.1006	36.3973	13.3881	30.1435	11.7597
IL-29	640.697	394.714	392.932	390.004	314.113	133.876	221.58	172.88	130.851	102.24	665.207	424.208	390.026	266.508	384.666	236.344	167.385	164.524	182.716	93.753	469.168	424.485	387.187	395.75	419.914	94.6099	70.1141	141.887	94.3771	146.117	368.559	526.599	233.869	233.701	189.556	676	468.308	559.531	504.22	556.928	259.834	351.632	222.797	256.766	215.049	287.51	81.7052	173.459	174.399
IL-31	1663.3	876.388	709.628	593.474	463.64	540.723	273.395	370.519	618.912	237.992	1259.73	1312.03	967.357	874.402	393.631	6742.55	3307.56	3200.79	3039.88	4089.73	1147.01	834.267	1429.23	1671.61	752.216	997.169	712.22	655.104	757.158	381.216	601.483	896.014	352.685	687.563	449.754	20319.2	15346	19412.9	14377.3	12166.3	1173.64	1003.87	917.823	683.597	933.815	16756.1	5254.86	19972.3	13607.7
IP-10	218.725	170.951	159.554	123.521	149.478	128.362	181.639	165.489	222.839	157.763	188.927	173.789	154.168	211.2	119.049	206.136	154.889	215.403	125.773	201.621	198.273	144.527	139.946	135.329	131.667	202.181	156.868	207.226	197.229	175.124	155.801	176.833	198.14	185.814	160.982	160.254	86.242	134.17	98.0679	144.31	251.068	237.625	218.136	171.086	215.248	246.016	234.963	218.163	115.631
I-TAC	193.565	112.247	86.9328	70.7233	72.7073	92.0985	78.6895	70.3637	60.1009	46.3397	138.604	85.5737	82.2927	46.0435	56.985	48.6474	48.7805	41.3647	49.6124	23.1285	67.4204	46.4356	39.6624	45.968	43.4394	46.9586	46.2988	38.8418	39.6324	36.6861	62.1873	71.0332	43.0174	27.4882	26.3724	67.505	65.1036	49.672	59.553	56.3638	65.0899	60.4224	54.4423	62.1162	54.8776	63.3213	21.4484	28.8245	19.4403
LIF	16757	9175.26	9680.93	7255.6	6024.21	7362.17	8140.18	7143.59	9237.63	6643.39	13537.9	8848.85	10224.9	7722.01	8438.98	3033.05	4978.08	2857.59	4482.76	2769.18	7461.9	5164.81	4007.77	4364.16	3452.1	4547.2	4636.15	4353.96	5133.14	4592.38	6852.39	5566.15	3449.34	2744.03	3304.09	9797.87	9209.74	8554.56	8924.41	8250.83	6902.61	7669.57	6041.96	7379.85	6305.87	10475.8	3089.04	4660.15	3916.09
LIGHT	141.029	61.6862	76.8453	49.3723	28.3003	63.5416	31.7566	36.0299	52.2257	27.7872	91.132	60.0817	73.173	57.0396	32.099	32.7158	36.9212	16.4791	25.5979	13.9168	48.8916	47.5914	18.6532	27.0954	13.8311	20.8126	31.7539	25.4772	31.2947	16.0912	36.0618	34.0747	18.6591	9.69198	5.87121	78.1562	81.8178	59.8857	66.5592	56.17	77.3739	63.7756	64.6333	71.7087	48.3736	74.6909	32.015	28.1369	23.0768
Lymphotactin	539.061	357.189	291.187	266.6	259.994	234.397	248.9	212.221	232.495	176.127	382.329	280.539	327.794	207.072	250.87	182.276	155.889	170.563	269.649	164.041	196.065	177.686	165.432	173.055	133.327	164.733	159.3	132.126	132.415	105.066	202.372	185.493	133.444	109.609	71.373	305.341	248.804	240.576	305.983	279.997	242.38	226.85	215.349	244.754	213.474	300.726	149.714	198.644	90.6833
MCP-2	67.2725	45.114	48.8123	36.4239	38.0812	31.4622	27.4625	25.0907	31.835	24.966	59.5765	32.778	34.5888	29.2525	29.0356	37.012	32.7448	29.2496	32.4092	26.2454	27.5577	29.5059	26.5974	23.4103	19.7398	44.4718	36.0746	41.2361	37.1658	33.5041	28.8415	35.2692	22.431	21.3428	19.9915	33.3535	51.6924	46.0055	46.2632	26.8609	30.8527	33.7287	30.9766	24.3457	29.2746	57.097	18.6325	27.7913	14.6253
MCP-3	236.377	165.834	179.016	124.237	96.237	153.03	108.658	107.257	107.225	71.289	177.023	122.471	95.0878	104.73	68.5273	94.4334	86.1542	62.933	82.4021	49.5957	145.077	135.033	92.9227	113.831	81.1708	122.314	115.262	111.505	105.298	85.22	147.902	153.685	59.825	47.2852	43.6703	258.681	255.969	251.109	203.292	202.656	170.713	169.744	136.164	142.339	147.148	146.042	61.5704	62.579	58.9335
MCP-4	294.856	167.345	185.482	136.255	102.438	132.426	125.483	143.939	199.442	88.1607	228.939	152.483	167.396	106.751	126.373	135.701	128.807	98.198	184.831	119.602	183.398	143.742	145.383	106.946	103.646	96.0946	120.996	94.6357	136.2	84.4544	135.818	118.996	101.078	53.6524	57.09	580.228	491.956	547.057	371.923	365.244	185.717	315.674	109.574	325.488	148.001	190.527	63.6918	98.635	55.5943
MDC	2231.04	2128.32	1980.42	2530.31	2189.82	2575.28	1732.81	1608.49	4630.56	2080.09	3247.6	3304.43	3373.26	4279.36	3220.23	4535.35	2740.53	5054.54	2891.28	3730.17	5734.68	1827.87	4511.46	5869.51	4782.29	9340.98	6641.31	9343.45	5222.03	7339.51	6462.59	8726.93	5083.84	10480.7	6775.24	2263.89	4783.07	4804.37	4591.44	1438.03	4286.55	4751.28	3573.82	1898.05	4085.17	4501.35	637.147	1003.83	1397.34
MIF	88.2412	56.871	60.9125	47.8765	39.265	56.9833	45.0398	39.7752	49.3642	39.6281	74.0683	57.3475	57.8804	48.2356	47.4401	30.4886	27.0966	23.886	24.8828	28.4276	68.3135	95.5694	57.1803	80.2846	64.8871	39.692	44.1266	46.0143	37.907	26.9476	35.3729	44.0844	30.1166	22.877	38.6246	67.415	74.2741	58.7624	63.7249	70.6588	53.9108	51.908	52.5444	54.0711	65.175	76.5217	34.1331	42.3099	48.3829
MIP-3a	33.2247	19.2922	20.8974	15.879	13.0135	12.2772	14.2442	16.427	15.467	8.31475	32.0872	19.8262	23.0609	12.4101	17.6857	11.0245	13.9781	10.1258	14.9005	9.40734	19.8071	19.4466	14.1491	13.4704	10.9598	11.0088	10.5376	9.82775	10.1493	8.075	14.4475	16.9432	10.3072	8.91115	6.1737	24.3656	21.1198	17.6312	20.9037	18.6629	21.9533	23.1644	12.8866	18.5107	19.0831	34.2318	11.7995	20.6609	14.5608
MIP-3b	130.211	77.464	91.8637	93.7457	73.7251	71.1299	74.4684	51.4942	84.2091	58.7651	139.766	137.61	182.97	93.9472	78.5619	679.745	497.746	648.481	433.659	491.116	74.3562	82.7372	64.6807	68.7838	57.0028	113.538	106.137	119.032	80.6174	82.7995	80.5379	92.2957	59.0836	78.2992	47.4785	207.917	150.467	181.248	211.974	226.939	462.667	478.871	447.11	415.048	613.538	230.674	162.46	187.642	172.63
MPIF-1	743.604	575.124	596.029	587.986	449.885	370.691	312.074	234.914	349.709	229.15	716.41	515.799	509.341	403.984	339.158	391.275	300.423	263.092	218.147	162.853	686.673	580.795	463.125	465.221	344.652	352.402	249.264	298.054	288.693	276.326	401.674	444.732	293.698	260.58	190.044	753.425	503.054	553.063	436.759	456.33	874.212	811.24	685.947	737.152	580.284	538.395	335.637	388.949	404.587
MSPa	1925.26	1102.26	1019.03	876.346	681.925	927.728	806.975	939.827	1080.86	505.398	1800.18	715.025	1160.65	749.385	1046.04	626.619	1016.68	657.947	1043.8	573.424	1291.47	1288.2	901.642	780.517	627.751	589.655	968.056	911.333	864.125	691.968	883.94	934.439	472.839	402.103	449.67	4206.53	2946.65	2362.79	3177.07	2421.47	1044.21	1603.97	550.298	1093.71	1001.68	1764.38	476.244	837.987	693.309
NAP-2	2604.72	1960.97	2642.98	2278.23	2679.7	2527.58	2003.16	1315.49	2681.75	2790.26	1678.29	1148.73	1194.41	1169.59	1417.75	2548.44	1288.59	1488.9	1504.7	2162.94	2508.4	2577.01	2741.72	2291.1	3091.13	2790.8	1627.25	2510.27	2302.28	2433.31	2878.57	2641.5	2049.19	2367.58	2469.26	3728.31	2662.49	4337.62	2668.4	4882.33	2139.88	2470.01	2430.75	2775.62	2292.64	3836.63	3525.84	3403.67	3037.25
OPN	7903.7	5777.99	4292.66	4029.54	3331.06	4529.9	3243.69	3180.46	4134.79	3952.96	5952.53	4789.92	3833.21	3226.81	4096.57	2943.86	3217.82	3618	3403.36	3491.86	3151.45	3526.81	2957.18	3098.32	2835.98	3764.21	4043.05	6847.84	7112.41	7553	3131.56	3846.59	2738.41	2656.77	2526.52	4672.31	4822.76	4151.2	3840.81	4220.9	5101.66	4367.19	5692.49	6120.57	5242.64	4794.06	2350.3	3771.54	3424.6
PARC	2203.07	1862.69	1925.91	1888.13	1936.92	1934.77	1960.08	2044.41	2145.2	1896.36	2167	2350.27	2135	2273.88	2038.99	2004.87	1890.24	1932.55	1908.76	2124.31	2047.66	2217.67	1896.21	2203.05	1998.68	1626.31	1588.75	1817.85	1543.34	1756.59	2040.01	1961.01	1710.09	1723.1	1683.93	1963.99	2075.25	1875.34	2350.82	2269.5	1596.19	2143.86	1830.81	1777.51	1793.71	2253.07	2149.86	2020.04	2252.79
PF4	20346.1	14788.9	12853.6	12474.3	11421.5	16170.1	11532.5	12139.9	14969.7	12776.7	22778.7	14292.7	14518.8	12005.8	14118.1	10404.2	13078.9	9963.63	11942.7	10705.9	7681.28	8514.66	6523.28	8014.84	6773.96	14040.2	17008.9	12581.2	12937.1	9810.85	10924.4	15398.3	9489.62	12256.2	10358.9	25170.2	20163.1	15822.6	19069.7	77079.9	11090.5	17981.6	10621.4	11376.3	15039.3	20538.5	7386.06	9150.03	9750.32
SDF-1a	1129.52	629.296	529.611	449.908	289.94	739.509	447.301	456.4	606.565	487.375	1100.81	769.234	617.708	552.081	644.922	320.877	309.127	197.161	256.092	168.702	374.73	460.295	227.749	314.153	230.25	270.114	386.196	327.079	343.842	235.049	453.311	416.156	288.116	170.766	241.133	703.824	735.707	568.357	630.551	519.196	645.512	659.541	457.362	474.577	450.921	1198.65	344.67	434.59	381.709
TARC	270.335	178.655	226.488	204.681	214.549	98.9839	84.8902	89.3648	122.47	88.5898	73.5749	43.8396	46.2757	37.2347	38.4266	50.5468	52.139	38.6569	47.4913	35.2417	117.031	116.854	75.3986	111.765	91.6386	73.0037	62.0764	61.5603	79.1961	73.5619	146.316	128.848	123.098	142.204	95.2698	140.54	94.1764	72.8759	109.542	101.938	114.675	109.769	70.487	99.0728	85.5012	74.0869	21.5287	31.7416	35.1848
TECK	101.875	86.5907	50.2475	59.4626	44.7085	28.301	25.3261	19.6405	19.5656	17.2072	89.2273	48.1412	35.2565	37.8483	28.1096	82.8205	89.6462	64.9942	90.5066	60.7211	65.3765	61.4285	42.917	53.1731	44.5911	148.902	97.1131	64.5882	70.9746	62.5766	23.0219	25.2557	12.3541	13.5398	6.54274	121.32	72.279	70.7135	59.3164	65.1915	36.9678	57.8755	22.775	23.4889	17.7807	63.0372	44.0793	15.0477	19.6017
TSLP	243.042	133.223	88.1342	92.7182	36.5696	124.801	57.0615	52.634	70.6846	55.748	627.395	589.318	487.414	392.441	561.461	921.456	704.294	744.72	726.014	907.012	67.0029	60.657	54.308	75.2879	56.4064	43.7512	108.698	105.156	99.9912	73.6306	46.1011	46.8176	27.7557	12.2964	23.2107	335.981	281.016	119.541	242.013	113.51	1149.77	1195.85	989.561	2281.05	2504.98	311.049	202.247	329.422	149.396
ALK-1	448.76	579.021	750.521	324.013	390.638	724.701	767.811	597.755	818.457	602.214	359.622	286.097	437.552	784.918	59.6844	964.586	1278.97	1248.32	1164.78	41.4179	1058.97	728.386	581.056	715.157	162.483	1196.21	1450.63	1537.03	1769.57	994.634	302.302	329.169	416.974	326.583	254.044	999.642	718.659	917.647	852.035	143.174	772.851	759.705	778.296	1030.43	252.754	443.235	417.517	360.101	474.259
B7-H2	595.907	569.726	670.493	260.182	449.542	1074.93	204.327	483.243	62.2136	235.181	190.066	1355.25	312.479	1176.6	814.278	221.665	75.829	529.593	83.4861	48.9835	550.04	207.983	481.525	429.032	246.286	153.418	234.243	93.2788	165.072	59.5947	715.21	72.6037	142.27	56.0595	74.2553	561.638	489.637	89.2681	725.21	99.552	188.874	34.0984	94.0554	23.3155	709.832	203.149	1346.07	142.876	728.16
BLAME	1226.05	744.571	776.239	419.202	625.574	2436.56	1697.61	1521.02	954.052	1118.79	714.42	848.267	359.302	625.485	316.774	1550.85	1158.97	1136.33	881.312	966.779	1371.25	1569.74	1283	1148.13	1151.39	1699.48	990.034	1382.5	1106.37	1230.07	1490.37	929.483	763.504	419.005	498.894	1663.54	1230.26	999.551	1418.41	671.532	1685.13	712.024	1130.47	398.566	858.615	1173.1	1595.64	470.34	898.051
BMP-8	695.299	589.634	535.719	219.67	308.415	842.26	843.842	691.681	687.043	696.789	4778.64	4545.91	3418.39	7260.13	6016.45	1935.4	1063.28	1857.78	1506.83	1578.89	256.486	206.987	72.7932	153.189	15.327	473.595	251.85	278.86	349.07	107.252	290.587	142.284	105.523	84.693	87.8558	1414.12	915.819	921.44	779.378	625.87	435.334	99.909	406.383	140.195	217.583	1236.91	1327.95	648.842	1686.86
CD28	2153.95	1357.2	1057.24	488.247	379.119	2027.76	1498.18	1830.31	499.845	1178.74	956.673	3166.3	479.193	1791.47	972.691	461.674	1213.8	319.36	702.487	1167.64	2829.43	1046.65	1882.8	812.572	1349.8	1361.82	1989.37	1591.79	1382.57	920.271	788.974	779.92	643.134	723.717	73.4826	1512.07	501.006	379.908	2860.23	363.805	2435.66	976.188	2163.78	717.387	3044.79	31135.3	47600.5	23678.7	28023.3
Common beta Chain	371844	327531	170306	59705.8	26976	1.13547e+06	680709	389184	194651	98696.6	206449	164857	38953.1	52871.4	10357.8	680337	386226	310093	97228.7	78235.3	565450	623386	171457	101456	56953.7	658554	328672	216077	171378	65520	339269	156818	89448.9	29648.2	22124.3	643557	136725	110940	269437	44308.1	744813	267141	276329	75128.6	84465.5	657460	850371	147616	253368
Contactin-1	1093.24	946.022	1148.34	370.66	909.184	943.101	432.578	451.908	356.562	468.74	5045.32	7573.13	6389.72	10483.1	5455.92	1795.34	806.065	3166.84	1021.11	1229.37	497.117	802.782	125.629	295.961	179.83	192.138	142.997	96.3279	86.001	50.4278	1065.71	122.605	235.141	85.5845	143.939	519.413	353.748	230.158	469.376	174.948	242.682	144.988	376.584	214.086	239.736	1024.96	1089.03	809.009	1404.44
Desmoglein-1	823.469	196.123	606.816	344.568	614.839	728.808	218.931	457.63	299.845	350.402	622.345	860.498	521.951	447.664	645.454	1503.5	1711.53	1165.05	1354.74	1190.09	880.07	1249.36	697.57	701.585	714.986	749.226	861.773	943.232	877.52	839.695	810.832	930.103	932.996	658.304	805.091	446.745	513.075	376.24	387.508	375.571	899.51	761.387	693.331	852.047	1012.84	282.038	368.286	222.856	351.307
Desmoglein-3	1502.7	1426.37	1200.9	1209.94	1397.91	434.835	186.286	194.762	123.959	169.236	149.055	266.564	65.4102	228.95	47.5968	199.144	168.492	130.703	104.404	121.411	201.004	261.638	137.689	216.02	141.024	491.572	430.603	271.548	388.8	325.305	306.726	225.896	175.865	89.1171	167.472	332.745	334.853	308.796	269.097	192.313	255.596	102.567	277.842	68.4249	234.265	213.853	175.624	141.004	150.806
EDAR	1182.98	784.454	892.789	417.03	604.826	462.221	308.533	276.67	216.664	282.82	3344.39	4920.53	5998.24	5516.71	4082.71	1217.14	529.842	1093.06	637.138	405.216	121.33	121.348	41.5615	55.216	40.0439	104.469	50.359	67.2642	23.794	31.8103	214.688	124.164	144.232	65.1943	120.759	175.818	64.4667	86.3897	85.8896	26.8411	166.545	101.25	171.955	69.4691	179.044	578.917	622.975	438.865	797.08
EphA1	13441.3	13852.5	11207	11564.2	7408.17	14815.1	11416.3	8320.68	6517.08	7561.89	86774.3	154880	77768.2	108554	79214.9	35732.5	20578.2	48275.9	13421.1	43014.7	6491.18	6298.44	3623.22	2646.4	2436.86	3707.97	3323.63	2997.8	2124.45	1610.39	4275.47	3757.31	3338.54	1933.94	2703.01	6323.21	3981.05	4011.47	5778.08	3410.9	11128.4	3740.94	7871.49	3748.36	7961.72	32820.7	24544.5	11948.9	21786.7
EphB6	461.576	453.917	310.734	273.767	226.972	750.021	620.199	621.073	248.696	285.437	633.361	757.797	434.612	559.582	555.48	452.124	398.345	285.289	506.507	477.84	429.621	475.22	332.017	293.644	222.906	1493.87	1635.21	1286.81	1827.45	1554.67	284.416	187.149	182.61	111.73	166.138	938.027	692.123	646.435	783.666	393.529	1004.11	486.712	849.832	328.999	893.151	8773.19	6137.94	7271.47	7412.16
Ephrin-B3	2189.25	1534.51	763.67	1072.58	875.797	2997.65	1350.25	754.223	475.891	1254.81	1171.22	812.618	563.341	1133.69	880.417	2086.51	1322.45	2062.6	907.417	1155.28	2055.96	1511.02	507.562	1131.72	535.89	1010.63	539.174	673.062	411.656	423.769	2664.37	1486.4	1634.21	1136.28	1578.22	2846.57	1705.01	1862.08	1872.34	979.428	5476.15	5866.4	8245.08	2223.82	7167.34	1164.9	1030.3	568.892	929.924
Epiregulin	86636.1	84529.5	33437.6	70216.7	78307.6	258755	192548	174269	77550.9	112612	59179.5	62723.3	36040.6	54213.3	46167.7	84055.1	57114.5	63866.2	30647.9	54450.6	73110.4	116431	88978.9	61479.3	99648.2	55522.3	54533.4	48684.7	26257.4	31036.7	195284	161144	190228	114340	115369	84035.7	45563.5	26619.3	87929.4	15659.5	298029	162229	233395	50199.5	163898	413922	425341	270185	313626
FGF-12	247.216	185.714	127.43	139.099	90.0274	230.809	190.632	138.97	99.6414	92.1268	1053.37	1528.48	1115.22	1466.4	1013.73	167.096	118.588	148.499	72.2649	126.212	75.1158	101.336	68.8514	50.4118	44.4099	87.4282	51.2315	44.7012	24.4737	23.406	81.1257	69.0702	85.4376	44.7809	53.4673	130.958	71.2355	70.4369	84.0382	38.7342	162.743	83.0215	110.718	50.7853	75.6139	260.316	197.005	56.9653	161.801
FGF-17	351.881	265.308	145.419	107.221	140.718	385.852	254.873	287.698	159.634	167.053	127.065	104.584	87.0957	132.005	84.9512	322.288	205.176	333.907	206.867	240.408	259.291	236.374	85.3916	122.789	130.766	327.233	342.898	314.389	370.275	258.088	128.786	160.475	18.7506	15.9187	49.6801	322.069	142.126	186.719	163.186	74.8164	274.457	245.403	191.307	47.8799	99.0391	790.32	839.778	632.885	874.688
FOLR2	2193.88	1667.73	1328.24	1454.37	1147.63	6351.79	3699.11	5408.7	2033.53	4012.53	2782.46	5287.58	2425.2	4305.77	2777.86	5116.06	3131.63	5918.67	1884.3	4371.41	2920.37	4549.08	3467.06	3343.73	3520.14	5498.69	5885.14	6269.95	4935.3	6098.03	2510.54	1662.52	2631.47	1174.71	1542.73	5366.41	3954.01	3304.38	5276.5	3018.99	8141.79	4073.4	6795.47	2332.38	6165.14	14853.3	12160	9416.95	10453
Galectin-8	967.216	577.693	529.789	276.883	287.66	1254.88	1107.34	1006.96	486.024	394.128	653.518	442.062	253.532	272.514	195.078	645.042	678.623	449.943	301.628	315.054	635.829	791.981	441.82	452.175	320.527	938.151	635.767	438.025	564.309	649.15	668.253	677.698	573.076	321.555	342.148	1091.37	584.518	516.529	798.531	326.57	1169.71	666.473	743.581	286.145	432.674	1061.26	589.273	433.525	555.239
GHR	1171.11	1134.54	1055.62	919.296	1121.58	498.405	292.626	380.364	243.221	221.83	118.392	168.175	103.018	202.519	116.406	132.436	135.329	223.094	162.245	131.98	167.817	206.589	178.745	227.081	296.423	613.235	750.954	614.704	732.014	910.083	1008.48	1008.33	709.188	639.141	580.531	643.384	503.499	658.307	632.266	584.018	619.825	866.073	774.996	301.284	676.248	358.586	251.123	521.584	332.657
Glypican 1	4866.83	2907.53	2300.94	3526.7	2598.65	3552.56	4131.76	4572.93	2471.22	2491.51	30176.8	42973.8	37285.5	41040.7	34391.5	20230.2	4665.94	17205.5	8267.51	12417.8	1750.59	3094.51	2126.32	1210.95	1787.21	991.615	988.337	892.051	1028.51	772.903	1603.57	1091.96	1942.16	681.352	912.04	3479.89	2636.5	1843.44	3301.63	1084.68	5257.17	1866.23	2945.03	1201.84	3642.66	14470.4	10140.8	3264.64	6535.3
Glypican 5	4496.07	4070.09	1693.89	2049.15	920.977	10652.4	8692.27	7193.04	4049.51	3731.39	3865.58	1995.14	1660.23	1072.26	900.626	5163.04	4117.68	2748.46	2308.42	2828.34	3260.93	5519.01	2871.99	2656.02	2163.84	4824.47	3065.21	2734	2672.36	3297.87	3057.23	3471.85	2480.66	1627.61	867.28	9291.92	6537.34	5520.11	6935.54	3656.55	6346.28	2705.25	3511.04	1131.59	1908.93	5544.28	3413.24	1485.86	2696.6
IFN-gamma R1	102.768	88.9169	89.2181	60.2616	78.4463	148.121	108.569	119.083	85.6916	98.3257	72.6099	82.8762	85.0867	93.2663	63.4897	97.629	83.8383	105.448	75.3088	80.6165	98.9719	142.6	96.0757	120.016	127.579	84.3227	96.5519	89.3873	94.3171	98.5856	95.1837	84.9148	67.6189	43.9771	63.1552	253.658	238.845	261.107	282.601	205.042	102.5	70.9856	90.3823	50.0632	74.0948	1036.5	1231.25	635.267	772.076
IL-22 R alpha 1	1824.82	1324.22	1367.31	1425.48	1614.97	842.938	573.185	628.549	283.762	393.386	267.769	854.705	235.889	493.537	324.768	363.988	278.437	331.439	153.868	300.878	213.576	434.554	290.006	216.058	219.052	1444.34	1535.46	1522.23	1352.56	1479.85	763.151	715.743	875.029	639.968	759.456	438.185	233.098	244.13	328.149	84.3691	917.052	629.126	408.462	245.65	278.77	5470.03	4649.01	3601.34	4235.76
IL-22BP	53302.3	65405	27063.7	40748.8	30146.3	162713	177116	74652.7	117210	78496.8	27302.4	13267.3	39043.6	27855.7	52243.2	39879.7	78520.6	34577.5	35668.4	53400.6	39790.8	104024	33089	60097	42275.7	103235	67261.6	64850.6	61697.9	50651.1	48678.4	68103.7	41086.1	38422.4	26252.3	109180	57466.5	59996.8	81660.8	38740.5	127565	100537	86208.4	89411	58235.4	146270	187188	131182	164353
IL-23 R	265.757	233.214	171.476	223.437	249.561	458.439	294.888	315.682	139.602	219.993	230.641	326.048	191.287	332.748	170.428	167.405	142.323	165.12	117.095	124.319	140.086	210.854	158.742	158.586	185.116	1016.11	980.226	1075.52	968.765	1018.9	255.597	203.965	221.974	255.063	249.276	334.513	245.685	290.275	330.667	230.939	338.421	287.715	318.616	70.474	288.902	166.364	78.8636	80.1415	95.2525
IL-31 RA	1804.92	1553.88	2206.9	1529.4	1520.02	1830.9	1258.16	1767.07	1035.1	1286.45	18722.2	32539.5	22881.2	27563.5	22288.3	5665.98	1301.56	4982.96	3682.6	4199.25	233.729	360.975	96.2757	76.1317	162.576	397.024	308.501	252.781	210.13	107.251	209.321	387.356	553.941	251.056	200.15	1080.11	227.397	396.386	323.572	238.436	1325.64	523.601	899.815	202.017	718.53	3529.55	1592.77	1899.05	5826.36
IL-7 R alpha	4428.23	4894.05	3944.98	3379.73	3632.53	1319.39	488.291	610.596	334.492	444.613	718.892	4292.85	507.262	1514.12	305.841	1680.28	738.265	1445.23	386.858	530.163	2769.54	3340.34	3226.41	4419.77	2521.35	1006.67	1408.31	557.72	818.548	674.124	4116.54	1521.39	2452.87	906.328	2861.02	2979	3277.37	1625.36	2941.13	1777.4	1144.24	655.061	816.402	676.072	839.137	4452.81	7487.66	2943.51	3579.94
Integrin alpha 5	616297	316442	163745	131326	122760	1.46923e+06	1.12109e+06	563754	272890	224218	393485	239477	130299	91518.8	66425.2	514106	331835	294217	149790	102467	607714	612122	186160	185253	147175	945040	637812	646753	586681	386238	576472	346023	226880	133080	196194	935940	593898	263558	451948	171294	1.12482e+06	599666	598277	418115	424576	2.22369e+06	1.7673e+06	1.22296e+06	1.17028e+06
MDM2	1874.4	1268.64	957.289	1118.65	904.965	4464.49	2738.44	2189.39	1185.28	1115.57	820.783	762.423	493.745	514.671	613.505	1766.93	1187.28	1655.75	357.215	828.346	1636.75	2481.31	1333.27	1277.15	1217.33	9042.29	8167.14	8263.94	7624.49	7937.28	1925.49	1257.63	1782.36	579.389	755.411	3420.74	1475	1304.69	1937.3	577.084	5199.16	3214.53	3946.34	1384.37	2666.86	2266.43	2620.21	733.494	1676.98
Nectin-1	14301	13868.9	11073.5	14442.1	18792.5	21699.8	16280.2	11226.8	9087.41	9321.77	6169.09	5555.3	4733.29	5361.49	6137.93	29624.5	25294.7	18735.9	27175.2	19337.9	28279.3	41631.5	44500.9	52016.4	49094.5	59739.5	64215.7	48466	57842.9	50794.4	19587.2	15720.9	23597.9	14919.4	11908.7	17218.2	6961.93	6911.73	9974.14	3718.03	23295	17110	21727.2	9251.11	18353.1	16627.9	9251.19	7081.84	9255.79
NKp30	283.184	226.262	171.899	165.51	201.025	195.57	150.755	125.873	59.2983	62.9502	183.904	197.501	89.6068	138.585	120.801	197.231	190.153	264.04	138.561	150.112	108.815	128.6	52.0527	85.6691	58.9691	81.3729	76.9656	32.4694	17.8199	28.3853	141.791	124.999	75.217	84.5879	69.4832	154.892	48.7341	59.5419	91.7727	38.8075	112.762	70.9425	66.9756	26.7178	39.2281	168.612	70.7436	41.5371	51.6614
Nogo Receptor	1264.67	941.745	548.391	415.753	102.792	2214.72	2087.65	1572.77	552.923	639.063	269.501	259.021	231.416	176.284	154.763	1431.97	678.724	1293.29	544.89	1606.81	891.063	1059.71	564.357	331.966	314.147	1225.28	808.097	475.441	595.806	239.314	613.433	1302.84	83.8341	353.578	1204.29	1421.08	728.492	745.332	1007.17	715.284	1642.3	781.665	1303.01	35.0314	552.14	1762.4	871.795	632.189	670.394
Notch-3	4972.46	4941.17	4511.5	5051.82	4646.77	5452.08	3797.44	4429.62	3141.11	4004.65	3406.63	5150.01	3209.45	3829.29	2937.55	5057.3	3447.12	5890.79	4216.91	6570.25	2997.79	5306.67	3755.52	4575.18	3647.18	4497.58	3491.05	3815.45	2650.19	3632.11	4735.42	3767.45	5853.54	3296.74	6008.19	4339.05	5984.02	3748.29	5802.69	3686.17	4581.12	3850.28	6192.34	4426.17	7106.97	7478.22	8560.27	5186.36	6688.93
OSM R beta	13783.4	8489.19	6216.43	6720.08	8669.68	42566.2	24179.7	36762	14713.6	20387.7	4394.22	13054.9	5869.41	9373.79	8605.75	11010.7	4071.97	9285.44	3206.76	5166.81	9469.66	18325	8033.79	25648.3	8751.63	61013.9	25047.8	65082.9	22390.7	82879.5	10432.8	8351.43	10214.1	6528.81	8065.14	7419.05	3863.76	5367.17	7605.21	3725.13	71862.8	57206.9	79974.6	28273.6	67024.7	416886	536597	199913	160519
Prolactin R	2308.39	2052	1248.25	1320.56	1686.26	1110.16	827.066	667.166	490.855	595.044	1597.93	1365.09	981.525	707.005	969.582	895.453	630.387	636.295	524.91	409.684	736.801	1325.72	673.402	1205.03	695.862	824.093	635.367	519.925	430.58	522.629	3102.7	5798.25	2268	1963.91	1670.63	833.588	872.904	506.854	274.918	547.414	798.401	560.152	477.064	211.612	350.095	2050.56	1916.75	1130.53	1263.46
RELT	1290.42	1212.98	1011.05	933.804	806.8	1059.81	760.646	719.567	608.167	600.152	3498.11	6339.75	3531.5	2855.58	3607.39	1225.15	956.649	1228.07	811.925	1121.75	780.22	1254.44	717.631	739.467	794.902	1388.36	915.225	715.023	744.902	812.926	616.267	737.251	912.719	679.339	873.96	1228.6	1061.87	898.171	1159.51	909.233	954.304	705.705	1028.36	654.583	841.845	1689.99	2050.22	629.601	1035.34
Ryk	774.822	677.801	623.068	503.26	590.048	1375.38	1317.43	1267.21	1084.79	1169.5	4645.82	5963.67	4997.11	3750.7	6777.81	2119.04	3246.81	4216.19	2645.34	4016.01	306.616	451.815	168.933	202.083	137.918	288.512	218.803	191.936	92.4444	241.304	221.152	286.631	228.3	221.217	206.337	539.701	381.945	374.836	346.05	316.617	613.488	389.283	654.933	222.557	316.232	2994.81	2027.4	667.138	1110.59
Semaphorin 6D	8852.74	15178.6	5614.61	10545.5	4515.08	7877.19	9660.23	7557.48	6164.75	6990.32	1914.34	2390.05	1324.33	0.536692	1362.56	5367.66	2215.39	3334.92	643.361	3843.26	5779.07	7776.36	8159.72	10073.3	9102.53	12516.2	18997.8	8389.82	14207.4	7619.53	590.412	1368.39	2525.45	681.238	1268.78	14303	10979.8	11895.3	11261.5	11014.8	7901.18	9196.21	6422.35	4586.46	6005.69	44892.1	37811.3	24898.1	26804.4
Semaphorin 7A	9253.13	8857.87	5277.25	3321.46	2427.45	18048	13383.9	9777.75	4763.46	4066.34	5344.78	5022.14	3072.12	1713.51	1511.81	12692.4	7475.05	7474.11	2764.35	2614.9	11184.2	10305.6	6668.38	3521.09	2707	15459.2	13331.9	9570.71	7869.05	5635.12	5314.03	6567.17	4499.43	2199.79	2193.11	8982.33	4473.51	4810.58	5560.11	2421.6	8678.3	6961.46	5937.36	3093.4	3460.54	9767.96	8877.38	2184.58	4116.33
Siglec-11	51247.8	48556	36040.8	50359.1	46036.5	56356.1	52501.1	42658.4	27368.8	36777.4	14547.7	9768.95	5679.23	3517.33	8438.37	31181.3	21125.5	28664.4	13525.6	18710.9	21452.2	33839.7	33975.1	34730.8	33388	44364.8	44510.4	53550.9	53137.9	56593.7	16584.7	19625	9356.98	15571.7	6836.74	49853.4	32996.1	34083.4	32310.9	29683.3	18740.8	15482.5	20537.4	6034.83	10737.4	54729.8	51713.3	43233.8	48727.6
[truncated: 1 more columns]

## Sheet: Mean conc.
	Average concentrations of 480 proteins
(pg/ml)	0 h	6 h	12 h	24 h	48 h
Activin A	547.703	583.245	524.822	588.171	539.321
AgRP	1034.19	965.631	913.526	940.697	927.419
Angiogenin	2812.01	2821.51	2875.25	2527.82	2783.07
ANG-1	75854	67112.1	59963.6	57495.2	53641.7
Angiostatin	40339.8	42917.9	41282.6	40942.9	44046.3
Catheprin S	194.065	200.192	165.726	213.364	141.867
CD40	431.368	615.352	812.193	964.569	1103.46
Cripto-1	300.589	384.069	407.878	469.577	537.628
DAN	2268.81	2386.2	3260.33	2973.95	2828.31
DKK-1	37227.6	41811	43024.1	44330.3	40845.1
E-Cadherin	2829.08	4234.82	5178.39	6406.08	7223.19
EpCAM	111.753	120.559	140.282	134.254	121.046
FAS L	146.196	165.115	182.332	184.096	173.425
Fcg RIIBC	368.518	399.632	407.653	466.122	505.968
Follistatin	440.006	421.476	386.315	367.811	358.841
Galectin-7	57798.3	64812.5	54732.8	57180.7	48853.8
ICAM-2	10460.4	10102.3	9220.94	8803.53	8923.97
IL-13 R1	1403.28	1572.72	1637.22	1748.71	1811.05
IL-13 R2	17350.1	18231.9	20307.5	22815.4	22553.6
IL-17B	78145.8	67111.9	60392.1	64217.1	54077.4
IL-2 Ra	734.788	683.253	627.127	581.54	565.782
IL-2 Rb	7355	6517.63	6632.76	6083.76	5883.67
IL-23	10940.1	11320.9	10570.6	10379.9	10226.5
LAP(TGFb1)	16796.5	15243.5	14382.6	14673.3	14138.8
NrCAM	1108.94	1354.58	1501.84	2081.42	2268.54
PAI-1	81181.1	70349.2	65669.3	58027.4	60292
PDGF-AB	99863.4	101869	93472.5	95928	103893
Resistin	4539.61	4113.57	4301.69	4046.88	4678.39
SDF-1b	5010.94	6359.43	5265.24	5695.56	5607.36
gp130	22411.7	21013.7	20710.2	20831.6	21009.7
Shh-N	6131.82	6030.96	5770.08	5847.28	5788.45
Siglec-5	49618.7	52572.7	49073.7	47991.7	48237.9
ST2	69.7252	69.7878	67.9564	67.1475	65.9567
TGFb2	178.831	155.386	152.479	150.773	158.494
Tie-2	480.448	529.471	433.187	423.115	404.336
TPO	111002	108981	104665	105296	109718
TRAIL R4	486.796	416.095	385.046	349.903	308.592
TREM-1	2477.93	2730.83	3219.46	3547.58	4310.33
VEGF-C	1230.93	1271.47	1320.86	1373.81	1500.04
VEGF R1	12080.5	11246.3	11146.4	9289.5	10236.2
Adiponectin	143541	141275	124567	122198	125392
Adipsin	7537.32	6755.45	6796.59	6994.07	7080.31
AFP	680.695	571.31	519.39	515.482	457.611
ANGPTL4	189135	190478	195945	238593	192860
B2M	758.729	544.276	558.91	572.522	554.327
BCAM	8.99763	18.3701	14.0397	16.5603	29.7022
CA125	1406.07	1560.92	1431.56	1531.91	1795.22
CA15-3	175.357	178.367	201.171	213.502	242.725
CEA	48.1952	39.3204	51.4533	47.4167	68.3689
CRP	3868.22	3758.86	3052.11	3375.42	3344.91
ErbB2	1.46275	1.28923	0.399994	3.28583	4.5685
Ferritin	118641	107810	114686	132461	125209
FSH	402.077	397.691	373.134	389.209	438.77
GROa	1559.67	1471.34	1481.67	1535.82	1564.99
hCGb	374.927	320.095	392.624	388.415	418.95
IGF-1R	349.701	389.061	297.734	206.939	493.225
IL-1 RII	1249.33	1107.34	1088.52	972.632	884.668
IL-3	1155.11	959.127	917.448	970.667	880.886
IL-18 Rb	51.9681	38.8804	31.8064	28.5151	40.8109
IL-21	2231.7	2182.07	2107.49	1957.52	1950.74
Leptin	2315.62	1831.05	1723.24	1736.6	1729.34
MMP-1	144936	138574	127524	130783	133130
MMP-2	1035.08	2138.68	1696.95	980.012	1594.08
MMP-3	31771.1	27984.3	30576	26026.6	28439.6
MMP-8	827.654	797.279	770.908	833.452	945.354
MMP-9	85229.3	83822.7	83054.4	78842.2	79182.6
MMP-10	2036.15	2284.12	2371.8	1670.61	2991.02
MMP-13	291.996	286.093	431.669	298.874	411.453
NCAM-1	37777.6	34312	35646.7	36315.5	35882.1
Nidogen-1	31085.8	26620.4	28073.7	27112.9	26652.3
NSE	12459.6	9425.43	8259.81	7193.86	6871.26
OSM	0	7.37321	1.07012	74.937	0	(removed)
Procalcitonin	2267.95	2130.48	2102.19	1785.1	1946.42
Prolactin	93500.5	74670.3	62397.9	54504.7	53202.9
PSA	26.8249	32.3576	34.2509	32.8641	49.1467
Siglec-9	35.2388	40.7593	37.763	32.5131	43.4492
TACE	5422.75	4834.99	6847.47	6363.22	5387.3
Thyroglobulin	3345.21	3620.42	3521.64	2992.82	3017.84
TIMP-4	512.697	477.72	490.139	486.061	463.731
TSH	852.075	815.747	726.368	680.154	624.231
2B4	264.475	179.52	165.049	236.249	178.637
ADAM9	1680.59	1400.59	1254.28	1083.36	923.677
ANG-2	312.7	258.287	257.622	238.046	233.276
APRIL	120.096	96.8456	70.2569	63.8995	45.5873
BMP-2	6598.83	5245.97	4414.34	3985.93	2934.83
BMP-9	34.0422	21.6521	19.2734	20.0338	14.2648
C5a	730.126	632.821	723.486	630.312	755.718
Cathepsin L	2346.52	2458.03	2156.56	2122.86	2133.31
CD200	2983.78	2374.06	2551.73	2209.9	2220.76
CD97	4314.83	3619.76	3210.84	3236.62	3150.88
Chemerin	7495.6	6521.03	6440.31	5902.61	6302.48
DcR3	318.468	299.106	246.231	212.507	179.19
FABP2	1412.87	1100.13	1022.3	760.857	627.712
FAP	5819.89	5381.68	5408.41	5177.63	5927.89
FGF-19	1836.11	1422.98	1237.14	954.43	750.32
Galectin-3	846.533	680.729	698.279	630.849	463.758
HGF R	11951.3	11312.1	11874.6	11417.6	12507.6
IFNab R2	27924.2	27875.6	27266.4	24272.7	21322.9
IGF-2	387.088	354.022	245.715	249.079	199.783
IGF-2R	475.092	315.446	235.226	221.824	125.097
IL-1 R6	6675.7	6358.52	5988.49	5273.49	4374.42
IL-24	981.144	739.314	635.505	492.321	349.261
IL-33	157.738	141.801	128.953	131.906	95.5682
Kallikrein 14	470.963	377.696	372.015	313.807	279.904
Legumain	1109.23	1033.74	1042.07	850.909	1023.65
LOX-1	362.039	264.649	169.987	146.005	121.266
MBL	2370.09	2485.71	2433.5	2415.43	2497.02
Neprilysin	1766.35	1423.2	1433.07	1456.22	955.654
Notch-1	735.337	560.873	533.208	500.11	481.876
NOV	1391.34	1329.22	1493.66	1512.73	1601.6
Osteoactivin	504.278	460.007	536.639	535.985	566.474
PD-1	1016.23	774.838	769.962	769.911	642.306
PGRP-S	490.65	515.126	556.167	571.254	624.792
Serpin A4	3207.5	3148.35	3241.72	3306	3549.82
sFRP-3	1588.11	1202.41	1231.99	1045.67	1149.36
Thrombomodulin	3302.09	2793.96	2427.17	2184.56	2127.12
TLR2	1021.48	826.893	878.166	766.695	673.209
TRAIL R1	602.942	541.859	473.578	351.929	270.067
Transferrin	1968.62	1509.55	1344.79	1173.83	928.577
WIF-1	806.516	781.024	694.62	600.182	574.323
ACE-2	15393.8	7305.93	11416.7	11334.2	9197.32
Albumin	22925.7	25821.3	21434.3	20831.1	24791.9
AMICA	6994.66	6815.86	6498.81	6202.08	4896.48
ANG-4	448.94	430.429	556.47	924.935	796.363
BAFF	248.084	214.349	267.757	198.894	306.511
CA19-9	23090	19348.9	18201.6	18671.1	15967.1
CD163	5382.99	5357.48	6529.86	6444.96	6748.8
Clusterin	255.72	207.121	195.012	198.749	194.677
CRTAM	1991.03	1725.54	1851.7	1806.32	1855.6
CXCL14	1149.99	1054.55	1146.73	1182.75	1199.05
Cystatin C	1477.38	1389.29	1454.85	1459.44	1539.15
Decorin	3928.49	3321.36	3259.08	3028.53	3561.64
Dkk-3	3732.83	3928.59	4102.87	4447.97	4720.69
DLL1	3778.8	2890.66	3706.85	4012.58	4081.56
Fetuin A	37269.3	40707.2	42166.4	38182.7	31638.5
aFGF	453.189	335.557	314.927	277.239	247.613
FOLR1	21352.4	12050.6	10410	7952.78	7218.11
Furin	3026.48	2072.64	1880.29	1595.68	1750.42
GASP-1	935.234	915.832	984.521	941.927	904.319
GASP-2	2171.03	1720.43	2002.82	1940.89	1857.33
G-CSF R	160.635	97.1375	97.0087	69.2893	64.2804
HAI-2	106.258	71.5221	70.1244	62.4049	51.1955
IL-17B R	4919.1	4775.72	5174.31	5357.58	6102.96
IL-27	2693.46	2634.05	2232.05	2123.41	2363.2
LAG-3	69.6253	814.16	620.426	608.96	313.017
LDL R	340.913	338.987	384.076	298.836	333.466
Pepsinogen I	763.709	770.487	889.446	841.284	905.569
RANK	434.717	800.416	649.583	295.271	403.082
RBP4	36573.3	38300.2	39932.6	35544.5	37836.5
SOST	160.769	166.758	148.472	127.77	169.969
Syndecan-1	6458.59	7189.61	7079.38	6498.12	4833.93
TACI	3102.65	1988.56	2082.14	1729.86	1292.9
TFPI	3640.3	3258.07	3557.06	3545.7	4001.21
TSP-1	49324.1	48685.2	50195.3	50096.1	50788
TRAIL R2	33.0246	35.0948	39.574	47.7558	43.2931
TRANCE	2529.86	2362.05	1907.07	2480.37	3583.4
Troponin I	7537.64	5112.68	4317.35	3836.14	3128.72
uPA	305.571	258.399	305.191	282.532	424.891
VE-Cadherin	1452.13	1028.36	744.967	693.489	598.379
WISP-1	1995.72	1258.58	568.28	1787.87	1272.66
ANGPTL3	2985.74	2185.59	2292.17	2723.03	2268.43
bIG-H3	4061.13	4231.48	3488.97	4211.3	3410.1
CA9	282.968	256.098	167.694	194.129	89.7717
Cathepsin B	246.512	219.972	237.473	240.567	254.206
CD23	504.247	545.976	560.396	567.789	567.045
CHI3L1	4533.55	3958.21	3680.71	4133.6	4458.01
CTLA4	836.394	845.557	780.271	762.624	683.899
Dkk-4	800.918	679.602	495.083	398.334	256.042
DPPIV	48566.6	31938.6	33318.7	75142.3	36664.4
EDA-A2	79.4972	54.8924	39.2253	44.6832	18.033
Epo R	4109.25	3693.52	2919.98	2468.64	1928.55
FGF-6	99.9694	47.5412	19.3676	18.9183	12.1619
FGF-9	1.22058	1.03857	0	0	0	(removed)
Gas 1	205.396	236.819	104.686	116.557	54.5202
IGFBP-5	715.172	862.032	460.128	597.807	487.44
IL-1 F5	9899.44	3746.25	3759.07	1519.41	4610.64
IL-1 F6	2393.41	2442.67	1024.4	1459.15	682.25
IL-1 F7	18.7145	0	13.2126	82.8887	14.3883	(removed)
IL-1 F8	226.875	208.512	188.7	168.548	144.603
IL-1 F9	1213.38	1430.53	780.254	853.991	489.394
IL-1 F10	25494.2	22324	16027.8	14727.7	7561.02
IL-1 R5	6.35844	6.45536	2.19019	2.85511	2.61193
IL-17C	4.38684	18.862	0.0544697	2.42314	0	(removed)
IL-18	1468.45	1289.93	1047.47	851.417	637.69
IL-20	632.825	454.583	129.435	189.031	147.343
IL-34	478.24	518.889	226.586	313.402	126.18
IL-5 Ra	2329.52	2333.72	1783.34	1574	915.503
IL-10 Ra	34033.5	28231.7	22857.7	18616.2	13709.7
Layilin	5.19287	6.71618	3.23925	5.927	3.62837
Leptin R	262.301	274.097	125.383	151.598	80.1678
Marapsin	6467.96	5911.63	5675.48	4628.42	4372.99
Mer	2037.48	1944.45	1352.27	1236.98	823.221
MMP-7	1308.19	1436.43	971.101	960.915	699.965
P-Cadherin	18994.2	15161.8	19641.1	18310.2	19494.2
Prostasin	1837.97	1985.76	1081.93	1110.97	682.212
PSMA	433.212	609.863	243.754	166.511	74.5468
SIGIRR	11.2115	0	0	0	0	(removed)
TGFb RIII	2038.55	2012.46	2259.04	2064.22	2085.24
TF	60.5439	55.9266	45.4798	39.2078	36.3749
TWEAK	1867.81	1772.18	1246.95	1150.2	1086.18
ADAMTS13	79975	72484.7	47649.4	41817.9	45296.2
Aggrecan	98.5614	92.6632	70.0776	72.3188	84.1239
Angiotensinogen	14551	12472.8	11966.4	11424.2	8781.01
B7-H1	24107.7	22146.6	18766.1	17701.2	12141.7
BMPR-IA	146.255	165.838	104.548	113.268	125.462
BMPR-II	207.708	112.149	47.7724	94.0998	156.495
Cadherin-11	1674.67	670.584	760.381	246.476	377.801
CD27	74.1951	55.4155	38.1876	28.0199	24.8319
CD6	23881.3	20565.2	18239.7	16165.6	13158.4
Ck beta 8-1	437.759	288.743	242.34	203.803	163.898
CNTF	28.109	0.552598	0	0	56.8561	(removed)
DNAM-1	0	0	0	0	0	(removed)
EMMPRIN	150.128	145.943	153.166	145.559	179.242
FLRG	2990.54	2758.25	2295.49	2003.69	1564.7
Follistatin-like 1	0	0	0	0	0	(removed)
Fractalkine	25263	15133.5	8584.88	6547.49	4182.38
Galectin-1	6010.84	4987.18	4306.48	3488.98	3445.26
GITR L	18825.3	17469.6	15105.4	13685.9	10943.7
Granulysin	792.523	765.622	728.65	807.693	778.727
IL-1 R3	14205.6	13400.2	11687.5	10417.9	7946.25
IL-15 R	9.54452	3.06248	2.46159	3.65229	4.14497
IL-17E	5688.17	4963.88	4134.27	3417.46	2538.22
IL-32 alpha	116.028	103.93	81.198	72.6859	64.4614
L1CAM-2	6200.75	6016.73	5809.13	5295.87	5657.91
LRIG3	166.569	101.247	148.55	141.802	139.508
LRP-6	20834.8	15105.5	15934.3	16424.7	13965.7
MEPE	1246.25	917.472	584.93	281.992	390.799
Nectin-4	0	0	0	0	0	(removed)
Periostin	184746	126364	151233	162346	198581
Persephin	2249.12	1379.45	1131.03	1053.81	1172.78
Renin	6810.25	6051.01	4926.68	4208.23	3018.79
RGM-B	10108.9	7952.44	6111.32	5123.08	3898.78
ROBO3	535.096	510.77	403.887	329.809	453.598
S100A8	850.146	698.487	542.169	440.801	318.755
Siglec-7	423.448	574.529	708.512	754.158	862.287
Syndecan-3	7956.18	6424	5090.56	4473.08	3360.84
Thrombospondin-2	681.651	669.912	627.5	739.086	821.433
Thrombospondin-5	4949.24	2957.19	2501.45	1867.82	1693.67
Tie-1	120.78	57.2791	78.1757	75.2649	103.186
ULBP-2	0	0	0	0	0	(removed)
ADAM8	2947.79	1925.05	1523.89	1561.98	1267.92
ADAM12	2563.98	2528.46	1115.2	1962.41	636.692
B7-H3	764.599	551.387	528.331	468.012	511.366
BMPR-IB	431.317	231.093	150.286	149.672	104.02
Cadherin-4	1250.24	754.243	903.212	754.146	628.142
Cadherin-13	61595.3	36164	26170.7	22348.5	16211.4
CD48	30728	20040.5	15942.6	16195	13027.6
CD58	63587.9	54406.2	44325	42241.3	35643
CD84	4792.02	3262.66	2480.8	2881.8	2600.19
CD99	261.745	192.158	207.167	184.187	212.062
CD155	32770.4	28112.3	26027.3	29845.3	29974.4
CD229	512.989	365.271	301.075	298.879	279.698
CEACAM-5	9264.94	6324.05	4701.49	4411.71	3828.26
CF XIV	2945.96	1894.9	1602.21	1633.26	1133.38
Cystatin A	4732.15	3916.42	2942.86	2876.93	2702.69
Cystatin B	828.334	797.266	909.121	738.364	895.109
Cystatin E M	2494.98	2001.15	1705.22	1104.51	1187.42
Desmoglein 2	5121.97	3078.72	2579.06	2421.34	1573.5
DR3	69830.9	66542.9	56281.6	56620.5	36671
ErbB4	366.593	307.405	168.123	232.929	76.8743
ESAM	62559.8	37401.5	28989.5	24141.6	13681.5
FGF-21	728.299	562.08	536.662	480.058	413.758
Galectin-2	922.483	628.657	759.514	585.879	522.248
Galectin-9	503.413	353.273	383.708	318.93	387.633
ICOS	8490.22	5194.81	3528.3	3401.25	1823.25
JAM-A	777.269	496.639	379.253	330.827	220.77
JAM-B	653.903	422.577	286.001	308.693	194.23
Kallikrein 5	152.35	102.328	84.1596	83.1748	77.5192
Midkine	341.87	240.07	254.171	251.077	227.482
Pentraxin 3	2439.78	1789.38	1703.69	1696.97	1704.32
Pref-1	19151.5	13177.7	12286.3	7918.36	7698.72
Siglec-10	4638.39	3207.81	2315.71	2232.98	1651.59
SLAM	9074.88	6071.24	4959.29	4612.09	3173.19
SP-D	1841.07	1639.01	1548.64	1702.65	1691.29
Syndecan-4	73.2017	70.4093	78.0219	79.1547	91.328
Testican 2	4926.74	3157.84	2642.49	2316.25	1894.21
TIM-3	6146.11	3891.01	2937.22	2704.06	1785.64
TLR4	6975.81	4750.65	3921.3	3022.85	2911.75
TRAIL	699.942	424.671	337.493	324.709	254.988
ULBP-1	822.284	505.028	421.353	384.908	307.47
BLC	11.9045	6.93859	7.64853	6.91019	4.96035
Eotaxin	66.6913	57.9656	52.6589	50.7271	40.053
Eotaxin-2	172.018	154.142	168.638	162.622	160.324
G-CSF	1612.73	821.82	1123.54	864.876	532.368
GM-CSF	86.0229	78.4568	80.0357	84.0371	81.655
I-309	45.9141	36.7191	32.6278	33.3544	26.5187
ICAM-1	1.37122e+06	1.17722e+06	1.35958e+06	1.19463e+06	1.27419e+06
IFNg	659.842	698.659	695.445	718.242	702.503
IL-1a	45.143	41.5972	39.9098	42.81	35.5856
IL-1b	20.6645	12.652	9.88049	10.2596	5.83716
IL-1ra	251.47	258.511	279.166	282.89	271.806
IL-2	769.258	685.753	833.275	836.293	705.944
IL-4	45.6765	34.2853	40.188	39.3944	28.4001
IL-5	123.23	128.15	134.231	137.153	124.985
IL-6	210.613	209.956	233.987	244.528	225.717
IL-6R	1770.97	1703.22	1779.13	1761.59	1910.95
IL-7	123.172	126.963	128.963	131.104	129.543
IL-8	69.5388	66.2041	75.1976	79.5822	74.4176
IL-10	23.8365	24.1774	25.1696	23.2221	23.9334
IL-11	1196.44	1000.47	1047.3	966.053	864.335
IL-12p40	1147.65	767.922	806.7	739.825	595.459
IL-12p70	15.4251	14.9557	17.6757	14.725	13.0542
IL-13	30.4964	29.5229	30.7618	32.7688	29.8464
IL-15	330.458	351.311	374.616	375.267	323.526
IL-16	1478.05	1267.93	1509.07	1319.9	1001.25
IL-17	14.5902	11.3506	10.6867	11.8609	9.61667
MCP-1	271.666	252.622	293.987	276.276	242.199
MCSF	4744.27	2951.43	3471.69	2887.7	1894.9
MIG	1683.58	1676.14	1957.46	2049.47	2030.7
MIP-1a	1187.91	893.824	1095.59	900.605	742.019
MIP-1b	57.8722	50.2176	58.5572	50.4124	42.8741
MIP-1d	3141.77	2754.68	3444	3191.38	3332.14
PDGF-BB	1927.47	1676.39	2004.54	1742.93	1765.87
RANTES	2270.7	2047.77	2480.37	2010.24	2039.13
TIMP-1	21446.8	18505.5	22599.1	21153.1	21788
TIMP-2	18320.1	17320	19715.8	18125.1	16831.3
TNFa	115.97	126.207	144.977	135.585	113.811
TNFb	198.154	175.537	215.409	213.509	202.48
TNF RI	1766.43	1506.99	1721.24	1552	1590.49
TNF RII	400.405	446.041	387.53	409.788	367.914
AR	448.836	361.542	302.435	274.28	277.392
BDNF	496.589	522.874	547.329	571.473	550.491
bFGF	1300.42	978.376	957.251	922.646	993.056
BMP-4	140.111	84.9067	130.37	89.6658	93.005
BMP-5	25244.2	20221.1	20504.5	18604.6	17843.7
BMP-7	1128.16	1035.88	1043.41	990.396	962.999
b-NGF	20.532	16.8451	17.412	15.2374	15.9004
EGF	128.473	124.672	123.633	127.319	112.539
EGF R	4078.6	4078.06	3993.08	3994.58	3552.83
EG-VEGF	125.165	109.864	111.866	100.099	91.2614
FGF-4	697.443	652.255	546.342	548.462	443.944
FGF-7	174.047	158.551	155.348	162.684	124.65
GDF-15	440.083	410.74	419.689	357.13	498.349
GDNF	56.1619	51.5695	39.5206	48.7148	35.9227
GH	1348.93	846.009	1121.49	775.385	773.062
HB-EGF	51.9295	53.5538	53.8637	54.5428	52.9553
HGF	317.144	258.463	235.875	238.134	227.888
IGFBP-1	5180.52	5174.75	5438.18	5262.3	5940.08
IGFBP-2	7219.01	6737.25	6699.38	6321.71	6704.88
IGFBP-3	17495.8	16732	17866.4	17918.9	19818.6
IGFBP-4	3439.83	2695.06	2423.82	2794.05	1981.27
IGFBP-6	33439.6	32117.6	32745.5	31583.7	35714.2
IGF-1	267.482	246.422	183.724	218.056	209.785
Insulin	2733.76	2545.17	2641.89	2344.43	2340.86
MCSF R	14609.6	14195.5	14367.2	13409.5	14940.7
NGF R	409.121	363.593	307.195	299.584	275.404
NT-3	353.825	350.137	302.814	346.24	321.176
NT-4	254.772	221.047	194.834	188.655	173.08
OPG	44.1945	40.9813	36.763	39.3417	36.244
PDGF-AA	1789.36	1687.97	1542.31	1618	1665.9
PIGF	33.7081	27.5497	25.6903	28.8172	27.795
SCF	265.342	211.254	205.577	206.085	199.607
SCF R	9986.26	8826.31	10085.6	9515.05	10696.3
TGFa	157.763	157.886	230.734	147.795	186.907
TGFb1	12057.2	11325.7	11277.8	10638.6	10816.7
TGFb3	893.88	803.812	741.572	777.385	778.247
VEGF	355.598	300.526	281.773	302.975	281.376
VEGF R2	1374.57	1210.89	1300.74	1201.7	1305.61
VEGF R3	106.814	92.8445	83.214	85.5512	81.0279
VEGF-D	68.392	50.0028	54.702	58.1364	63.415
4-1BB	436.157	338.635	346.298	327.373	335.861
ALCAM	1125.86	964.017	1113.38	1148.75	1027.44
B7-1	26.9217	20.9327	19.6094	27.8371	23.8851
BCMA	600.981	553.422	640.491	646.187	687.279
CD14	4823.42	4726.3	4177.53	4244.21	3954.96
CD30	76.7551	76.1073	70.9667	66.3102	64.5657
CD40L	22.8119	30.4424	27.1632	31.4879	22.8831
CEACAM-1	1343.28	1261.44	1351.67	1351.9	1397.87
DR6	20.3158	8.51339	9.19494	12.5943	9.61294
Dtk	983.302	725.962	571.895	643.72	513.176
Endoglin	313.826	257.8	269.605	251.917	237.97
ErbB3	847.413	1233.37	953.747	1346.52	1120.57
E-Selectin	23612.1	22033.3	20257.8	21590.7	22761.3
Fas	63.5558	64.6994	65.1325	66.2331	67.5148
Flt-3L	81.4514	73.9195	76.4873	71.9502	77.0145
GITR	105.248	102.245	92.1475	108.478	98.9397
HVEM	297.453	330.016	301.927	265.898	317.47
ICAM-3	36.2085	27.9276	30.2374	29.7671	21.4471
Contactin-2	141.502	117.641	125.902	122.117	129.56
IL-1 RI	255.624	274.452	221.336	248.191	202.34
IL-2 Rg	450.06	412.314	409.506	402.988	379.813
IL-10 Rb	72.8855	72.5457	72.8098	72.5617	68.446
IL-17R	71.6472	82.9063	78.3979	48.0592	64.5997
IL-21R	354.553	333.26	358.456	320.017	329.489
LIMPII	173.097	218.9	261.591	396.991	260.122
Lipocalin-2	379.076	392.104	379.327	390.915	392.118
L-Selectin	144682	131473	125277	129869	130220
LYVE-1	932.05	850.959	825.313	861.991	829.585
MICA	25.5353	29.1459	30.1134	33.796	29.0245
MICB	15.3595	13.1793	15.7694	16.1666	19.6908
NRG1-b1	13.3797	9.4548	10.0379	16.7849	13.9911
PDGF Rb	3519.48	3818.19	3199.08	3024.06	2924.56
PECAM-1	1126.48	919.4	993.553	801.582	831.111
RAGE	978.022	994.018	1017.4	1003.59	1066.56
TIM-1	102.369	202.752	209.944	182.41	207.323
TRAIL R3	290.445	301.879	276.862	327.933	309.506
Trappin-2	1200.81	1230.84	1295.01	1282.07	1373.86
uPAR	2475.76	2474.43	2370.04	2663.9	2734.04
VCAM-1	75674.8	71873.5	68091.7	78853	68818.5
XEDAR	8.55218	5.17116	7.40951	11.4138	9.27356
6Ckine	484.675	343.766	278.55	266.273	271.08
Axl	98.3069	94.5747	74.6877	68.9348	65.8475
BTC	484.365	421.023	391.07	323.337	317.958
CCL28	640.012	592.25	584.01	542.788	520.774
CTACK	215.852	225.06	238.957	240.115	257.323
CXCL16	3454.31	3246.6	3385.51	3182.07	2986.17
ENA-78	5728.21	4586.93	4429.97	3654.1	3885.08
Eotaxin-3	364.954	303.969	277.127	253.074	243.316
GCP-2	7412.61	6047.83	5168.54	5132.42	5245.24
GRO	58.9672	60.1206	57.5235	56.0852	53.8957
HCC-1	1230.95	1249.17	1220.86	1208.38	1190.45
HCC-4	2220.32	2333.19	2266.03	2306.67	2315.91
IL-9	6416.89	5639.38	5311.39	4534.86	4198.42
IL-17F	775.004	563.136	616.039	676.869	668.695
IL-18 BPa	1532.74	1423.97	1112.73	909.334	741.255
IL-28A	42.6017	32.7368	28.3724	26.9654	23.8203
IL-29	383.18	313.073	283.909	262.929	288.199
IL-31	5120.09	2981.66	4798.83	3691.16	4797.84
IP-10	195.574	171.833	181.04	158.649	168.617
I-TAC	84.5398	63.6032	53.5414	48.0678	48.1404
LIF	8672.79	6647.78	6097.47	6115.97	5977.2
LIGHT	66.4405	48.1474	41.7973	41.3662	32.0947
Lymphotactin	274.968	219.036	208.734	203.232	203.617
MCP-2	41.7497	34.3003	33.2779	29.7073	29.5721
MCP-3	165.159	137.438	115.84	108.957	98.8839
MCP-4	216.37	182.917	169.138	167.708	137.083
MDC	4517.93	3727.37	4033.75	4379.05	3827.12
MIF	59.1007	53.0451	46.9382	47.7607	50.4562
MIP-3a	21.4428	17.0352	15.5974	14.5163	14.2605
MIP-3b	219.054	186.025	203.361	173.291	189.356
MPIF-1	582.876	462.814	428.621	415.282	339.783
MSPa	1506	1185.85	981.434	1076.12	966.356
NAP-2	2724.16	2190.56	2411.5	2307.65	2759.76
OPN	4594.52	3998.61	4108.3	4104.8	4328.32
PARC	1983.69	2019.97	1918.82	2006.66	2000.63
PF4	15914.4	14014.6	11366.4	12479.7	18080.2
SDF-1a	693.686	515.752	410.413	418.024	406.178
TARC	115.909	89.2775	83.5947	98.8841	88.6901
TECK	76.0849	60.7735	39.8534	44.7478	36.2648
TSLP	387.035	337.918	299.865	414.19	480.098
ALK-1	727.088	731.596	762.525	826.02	290.277
B7-H2	445.489	458.977	303.908	370.933	278.219
BLAME	1501.08	1147.66	982.226	826.859	799.235
BMP-8	1235.86	998.746	893.741	1286.71	1072.45
CD28	4566.33	6012.92	3402.62	3800.18	3114.21
Common beta Chain	600321	392244	192040	130487	71178.6
Contactin-1	1241.9	1241.39	1302.97	1478.69	986.221
Desmoglein-1	774.654	767.106	661.767	627.509	679.3
Desmoglein-3	408.723	357.89	290.452	284.951	289.645
EDAR	756.849	762.792	921.103	788.418	638.013
EphA1	21551	24637.3	17936.3	17807.4	17088.4
EphB6	1522.03	1184.46	1222.09	1234.62	1101.13
Ephrin-B3	2366.32	1715.81	1763.47	1129.53	1529.31
Epiregulin	160853	136216	116570	88646	101437
FGF-12	249.618	259.632	196.722	219.37	166.623
FGF-17	328.924	279.7	228.356	220.046	194.991
FOLR2	5573.53	4607.02	4696.61	3719.36	4233.82
Galectin-8	908.524	675.143	538.678	431.5	371.423
GHR	533.167	531.724	521.962	439.172	499.215
Glypican 1	8637.96	7449.73	7437.85	6926.57	6517.9
Glypican 5	5650.22	4358.71	3189.93	2719.91	2233.45
IFN-gamma R1	209.226	222.935	163.867	167.758	173.758
IL-22 R alpha 1	1254.59	1122.75	950.438	937.479	910.013
IL-22BP	85791.6	91888.9	59175	71712.6	58473
IL-23 R	337.333	300.378	298.884	269.169	282.825
IL-31 RA	3479.94	4005.37	3593.64	4069.99	3497.51
IL-7 R alpha	2461.56	2810.36	1813.03	1895.7	1756.58
Integrin alpha 5	940680	656567	429660	359088	289211
MDM2	3241.74	2517.26	2266.03	1765.55	1766.53
Nectin-1	23654.1	21589	19805.5	20932.6	20029
NKp30	162.813	128.566	97.9213	86.0183	83.9853
Nogo Receptor	1273.64	951.975	745.003	468.379	612.269
Notch-3	4751.77	4829.55	4659.29	4367.9	4873.46
OSM R beta	64883.9	69918.7	42671.9	28497.9	44997.3
Prolactin R	1425.81	1598.37	910.901	839.284	883.394
RELT	1373.12	1599.47	1139.17	1022.26	1137.43
Ryk	1387.93	1496.16	1338.97	1017.9	1540.19
Semaphorin 6D	10999.4	11557.4	8012.2	8496.85	8740.27
Semaphorin 7A	10472.4	8525.6	5927.23	3892.26	3054.09
Siglec-11	35905.9	33011.9	30778	28528.5	31331.4
