# Supplementary material for: Strategies for Monitoring Serum Protein Degradation With an Antibody Array‐Based Technology
Source: J Clin Lab Anal. 2026 Feb 13;40(5):e70173. doi: 10.1002/jcla.70173 (PMC13042801; doi:10.1002/jcla.70173)
Supplement: Supplementary file 2 — Table S2: Results of regression analysis and the top 4 principal components of 470 proteins. [file JCLA-40-e70173-s003.xlsx]

## Sheet: Standardized results of 470
Z-score standardization of 470 proteins
Protein name	Average - 0 h	Average - 6 h	Average - 12 h	Average - 24 h	Average - 48 h
2B4	1.38272	-0.585301	-0.92052	0.728846	-0.605748
4-1BB	1.76837	-0.406561	-0.235665	-0.657725	-0.468424
6Ckine	1.68286	0.160908	-0.543489	-0.676099	-0.62418
ACE-2	1.47862	-1.20021	0.161337	0.134003	-0.573751
Activin A	-0.321779	0.956127	-1.14445	1.13324	-0.623139
ADAM12	0.933754	0.892436	-0.751707	0.233907	-1.30839
ADAM8	1.67213	0.120927	-0.487531	-0.42976	-0.875768
ADAM9	1.41212	0.452628	-0.0487297	-0.634421	-1.1816
ADAMTS13	1.28927	0.860645	-0.560517	-0.894218	-0.695178
Adiponectin	1.19627	0.973089	-0.672458	-0.905746	-0.591154
Adipsin	1.61382	-0.886908	-0.755332	-0.123705	0.152122
aFGF	1.61538	0.124831	-0.136565	-0.614128	-0.989522
AFP	1.56987	0.266961	-0.351474	-0.398022	-1.08733
Aggrecan	1.20938	0.734225	-1.08523	-0.904681	0.0463122
AgRP	1.63668	0.196192	-0.898542	-0.327681	-0.606652
Albumin	-0.110262	1.24716	-0.809366	-1.09213	0.764602
ALCAM	0.644142	-1.44204	0.483248	0.939171	-0.624518
ALK-1	0.277738	0.298751	0.442912	0.738869	-1.75827
AMICA	0.857526	0.642512	0.261231	-0.0956013	-1.66567
ANG-1	1.48357	0.489051	-0.324202	-0.60501	-1.04341
ANG-2	1.67071	-0.053847	-0.0749298	-0.695376	-0.846559
ANG-4	-0.831487	-0.915828	-0.341535	1.33734	0.751513
Angiogenin	0.353141	0.422907	0.817708	-1.73437	0.140611
Angiostatin	-1.02302	0.661092	-0.407183	-0.629061	1.39817
Angiotensinogen	1.30416	0.304759	0.0612337	-0.199533	-1.47062
ANGPTL3	1.42681	-0.880738	-0.573397	0.669164	-0.641838
ANGPTL4	-0.585542	-0.521407	-0.260492	1.77516	-0.407718
APRIL	1.39237	0.598108	-0.310188	-0.527365	-1.15293
AR	1.57384	0.388841	-0.413511	-0.795709	-0.753458
Axl	1.19082	0.941649	-0.386064	-0.770144	-0.976259
B2M	1.77757	-0.590517	-0.428917	-0.278609	-0.479526
B7-1	0.856932	-0.806919	-1.17455	1.11122	0.013314
B7-H1	1.1155	0.689485	-0.0448737	-0.276204	-1.4839
B7-H2	0.910735	1.07676	-0.832112	-0.00704956	-1.14834
B7-H3	1.72568	-0.115284	-0.314363	-0.835184	-0.460849
BAFF	0.0225111	-0.764276	0.481332	-1.12473	1.38516
BCAM	-1.11419	0.109135	-0.456087	-0.12709	1.58824
BCMA	-0.487387	-1.42619	0.292524	0.404963	1.21609
BDNF	-1.4316	-0.517417	0.333106	1.17283	0.443073
bFGF	1.76199	-0.339088	-0.476911	-0.702682	-0.243311
bIG-H3	0.451414	0.877331	-0.979205	0.826875	-1.17641
BLAME	1.5649	0.33496	-0.240773	-0.781478	-0.877611
BLC	1.64777	-0.285725	-0.00930598	-0.296781	-1.05596
BMP-2	1.4249	0.442808	-0.160893	-0.47189	-1.23492
BMP-4	1.26863	-0.8863	0.888376	-0.700525	-0.57018
BMP-5	1.65162	-0.0910949	0.00724144	-0.651892	-0.915877
BMP-7	1.52327	0.0588919	0.178427	-0.662908	-1.09768
BMP-8	0.846597	-0.604254	-1.24676	1.15769	-0.153281
BMP-9	1.65808	-0.0273662	-0.350946	-0.2475	-1.03227
BMPR-IA	0.608313	1.39301	-1.06292	-0.713519	-0.224889
BMPR-IB	1.67463	0.136828	-0.483802	-0.488516	-0.839145
BMPR-II	1.377	-0.188314	-1.24283	-0.483962	0.5381
b-NGF	1.63237	-0.165983	0.110529	-0.950134	-0.62678
BTC	1.38759	0.479745	0.0504461	-0.920342	-0.997435
C5a	0.607076	-1.05067	0.493946	-1.09342	1.04307
CA125	-0.901398	0.102337	-0.736202	-0.0857426	1.62101
CA15-3	-0.971455	-0.862622	-0.0380917	0.407784	1.46438
CA19-9	1.5592	0.113306	-0.330108	-0.148678	-1.19372
CA9	1.11295	0.760448	-0.399314	-0.0525151	-1.42157
Cadherin-11	1.65902	-0.134693	0.0257218	-0.892326	-0.657724
Cadherin-13	1.63402	0.205871	-0.355319	-0.569965	-0.914603
Cadherin-4	1.63477	-0.432416	0.188444	-0.432821	-0.957973
Cathepsin B	0.381988	0.594339	-0.600162	1.05085	-1.42701
Cathepsin L	0.530044	-1.54915	-0.178098	0.0643588	1.13284
Cathepsin S	0.683689	1.42349	-0.576454	-0.800002	-0.73072
CCL28	1.38295	0.351607	0.173677	-0.716436	-1.1918
CD14	1.17464	0.914272	-0.556986	-0.378226	-1.1537
CD155	1.37236	-0.494382	-1.32994	0.200104	0.251855
CD163	-1.06113	-1.09926	0.653339	0.526419	0.980638
CD200	1.61165	-0.293715	0.261515	-0.806686	-0.772768
CD229	1.68426	0.142839	-0.527044	-0.549952	-0.750101
CD23	-1.68877	-0.117287	0.425749	0.704163	0.676149
CD27	1.459	0.547662	-0.288372	-0.781792	-0.936498
CD28	0.333353	1.57914	-0.668831	-0.326454	-0.91721
CD30	1.05025	0.933244	0.00464845	-0.836499	-1.15164
CD40	-1.31881	-0.63343	0.0998502	0.667487	1.1849
CD40L	-1.0168	0.854653	0.0504089	1.11107	-0.999336
CD48	1.66871	0.123441	-0.469061	-0.432558	-0.890532
CD58	1.41429	0.579057	-0.338002	-0.527557	-1.12779
CD6	1.33655	0.527665	-0.0395965	-0.545542	-1.27907
CD84	1.69418	0.063103	-0.770763	-0.343091	-0.643426
CD97	1.65592	0.231874	-0.605923	-0.553098	-0.728772
CD99	1.66139	-0.637895	-0.141972	-0.901295	0.0197742
CEA	-0.257253	-1.08574	0.0469006	-0.329926	1.62602
CEACAM-1	0.0413449	-1.61192	0.210861	0.215552	1.14416
CEACAM-5	1.62193	0.281631	-0.457841	-0.589908	-0.855814
CF XIV	1.63458	0.0784099	-0.354943	-0.308968	-1.04908
Chemerin	1.63638	-0.0193278	-0.156463	-1.06996	-0.390627
CHI3L1	1.0777	-0.550852	-1.33636	-0.054388	0.863893
Ck beta 8-1	1.60948	0.202392	-0.235768	-0.599648	-0.976453
Clusterin	1.75503	-0.121025	-0.588444	-0.444176	-0.601385
Common beta Chain	1.48678	0.529193	-0.392162	-0.675435	-0.94838
Contactin-1	-0.0471718	-0.0500406	0.298504	1.29325	-1.49454
Contactin-2	1.56126	-1.07012	-0.159078	-0.576443	0.244382
Cripto-1	-1.33466	-0.401199	-0.13497	0.554942	1.31588
CRP	1.16983	0.840347	-1.28875	-0.314755	-0.406668
CRTAM	1.50261	-1.24878	0.058703	-0.411659	0.0991254
CTACK	-1.23741	-0.65636	0.220587	0.293634	1.37954
CTLA4	0.838215	0.978767	-0.0226756	-0.293361	-1.50095
CXCL14	0.0601813	-1.64406	0.00207256	0.645358	0.936452
CXCL16	1.10979	-0.0236469	0.734377	-0.375781	-1.44474
Cystatin A	1.49766	0.556412	-0.566961	-0.643029	-0.844085
Cystatin B	-0.0752051	-0.515626	1.07004	-1.35061	0.871405
Cystatin C	0.249013	-1.39298	-0.170953	-0.0854663	1.40038
Cystatin E/M	1.37581	0.522624	0.0113335	-1.0265	-0.883267
DAN	-1.15099	-0.866373	1.25307	0.55871	0.205582
DcR3	1.15845	0.825493	-0.0837265	-0.663654	-1.23657
Decorin	1.48791	-0.287992	-0.470195	-1.14456	0.414833
Desmoglein 2	1.63281	0.0932787	-0.283199	-0.402036	-1.04086
Desmoglein-1	1.10693	0.991822	-0.614565	-1.13699	-0.3472
Desmoglein-3	1.49617	0.573062	-0.651558	-0.751456	-0.666222
DKK-1	-1.56461	0.13471	0.584499	1.06878	-0.22338
Dkk-3	-1.14061	-0.648526	-0.210439	0.657013	1.34256
Dkk-4	1.26374	0.706087	-0.142098	-0.586826	-1.2409
DLL1	0.178156	-1.68965	0.026827	0.669806	0.814857
DPPIV	0.19101	-0.732151	-0.655529	1.66645	-0.469781
DR3	0.977171	0.723018	-0.0701729	-0.0439757	-1.58604
DR6	1.69493	-0.724103	-0.584412	0.112326	-0.498738
Dtk	1.61164	0.209029	-0.630702	-0.239223	-0.950744
E-Cadherin	-1.34853	-0.540217	0.00234455	0.708278	1.17812
EDA-A2	1.43323	0.339118	-0.357558	-0.114859	-1.29993
EDAR	-0.164307	-0.105435	1.46288	0.148432	-1.34158
EGF	0.811802	0.212134	0.0482528	0.62985	-1.70204
EGF R	0.632006	0.629534	0.243621	0.250452	-1.75561
EG-VEGF	1.36858	0.172944	0.329373	-0.59013	-1.28076
EMMPRIN	-0.333874	-0.632478	-0.117146	-0.659874	1.74337
ENA-78	1.57531	0.161163	-0.0333122	-0.99468	-0.708477
Endoglin	1.64457	-0.291011	0.116809	-0.494269	-0.976097
Eotaxin	1.33574	0.444125	-0.0981222	-0.295519	-1.38622
Eotaxin-2	1.20567	-1.33916	0.724489	-0.131965	-0.45904
Eotaxin-3	1.56819	0.317491	-0.233003	-0.726274	-0.926403
EpCAM	-1.203	-0.436732	1.27932	0.754857	-0.394442
EphA1	0.543914	1.50484	-0.581537	-0.621665	-0.845552
EphB6	1.69028	-0.429557	-0.193272	-0.114577	-0.952871
Ephrin-B3	1.48533	0.0333075	0.139692	-1.27534	-0.382983
Epiregulin	1.4031	0.541228	-0.146014	-1.12288	-0.675431
Epo R	1.22387	0.755049	-0.117294	-0.62628	-1.23534
ErbB2	-0.437419	-0.540194	-1.06689	0.642389	1.40212
ErbB3	-1.24839	0.656733	-0.723515	1.21522	0.09995
ErbB4	1.19539	0.675947	-0.546425	0.0223304	-1.34724
ESAM	1.5837	0.219442	-0.236713	-0.499605	-1.06682
E-Selectin	1.2371	-0.0140757	-1.42108	-0.364819	0.562875
FABP2	1.39702	0.376452	0.122446	-0.730711	-1.1652
FAP	0.872634	-0.508899	-0.424647	-1.1522	1.21311
Fas	-1.2389	-0.481797	-0.195025	0.533603	1.38212
FAS L	-1.55747	-0.331611	0.784001	0.898265	0.206818
Fcg RIIBC	-1.10217	-0.540555	-0.395769	0.659632	1.37886
Ferritin	-0.117976	-1.25835	-0.534434	1.33717	0.57359
Fetuin A	-0.178488	0.669638	1.02962	0.0468407	-1.56761
FGF-12	0.81815	1.08053	-0.567808	0.0255975	-1.35647
FGF-17	1.4643	0.546329	-0.411149	-0.566119	-1.03336
FGF-19	1.41427	0.433801	-0.00725688	-0.678201	-1.16261
FGF-21	1.56459	0.152179	-0.063807	-0.544794	-1.10817
FGF-4	1.20318	0.74917	-0.314947	-0.293646	-1.34376
FGF-6	1.6591	0.218443	-0.555732	-0.568076	-0.753736
FGF-7	1.03157	0.189852	0.0158559	0.41435	-1.65163
FLRG	1.16604	0.760564	-0.0472058	-0.556562	-1.32284
Flt-3L	1.47228	-0.625217	0.0898694	-1.17363	0.236698
Follistatin	1.29585	0.763619	-0.246276	-0.777776	-1.03541
FOLR1	1.6824	0.044685	-0.244163	-0.676789	-0.806138
FOLR2	1.47702	0.06004	0.19138	-1.24134	-0.487101
Fractalkine	1.56928	0.375946	-0.39552	-0.635538	-0.914163
FSH	0.0784081	-0.102523	-1.11546	-0.452409	1.59198
Furin	1.70092	0.0133432	-0.326983	-0.830537	-0.556748
Galectin-1	1.44533	0.498784	-0.130621	-0.886529	-0.926959
Galectin-2	1.49916	-0.346014	0.475744	-0.614649	-1.01424
Galectin-3	1.32429	0.121174	0.24852	-0.240766	-1.45322
Galectin-7	0.194932	1.41281	-0.337337	0.0877052	-1.35811
Galectin-8	1.50771	0.419909	-0.216159	-0.71572	-0.995742
Galectin-9	1.64125	-0.519899	-0.0818078	-1.01423	-0.0253085
Gas 1	0.820558	1.23778	-0.516627	-0.359005	-1.18271
GASP-1	-0.0367332	-0.666258	1.56238	0.180416	-1.0398
GASP-2	1.38743	-1.30116	0.383766	0.0142613	-0.484297
GCP-2	1.65008	0.252441	-0.648026	-0.685017	-0.569482
G-CSF	1.53161	-0.416976	0.326365	-0.310898	-1.1301
G-CSF R	1.64146	-0.0138865	-0.0172452	-0.739875	-0.870456
GDF-15	0.29129	-0.282929	-0.107816	-1.33203	1.43149
GDNF	1.16018	0.615614	-0.813131	0.277104	-1.23977
GH	1.47881	-0.499421	0.584181	-0.777217	-0.786356
GHR	0.716429	0.679656	0.430931	-1.67839	-0.148622
GITR	0.611735	0.132957	-1.47741	1.12693	-0.39421
GITR L	1.16342	0.727638	-0.032323	-0.488614	-1.37012
Glypican 1	1.56152	0.0699525	0.0550386	-0.586754	-1.09975
Glypican 5	1.46679	0.528876	-0.319908	-0.661243	-1.01451
GM-CSF	1.31162	-1.18093	-0.660788	0.657411	-0.127313
gp130	1.75806	-0.262661	-0.701224	-0.525843	-0.268333
Granulysin	0.593901	-0.299656	-1.52772	1.0978	0.135674
GRO	0.67523	1.14762	0.0839768	-0.50508	-1.40174
GROa	0.845513	-1.17451	-0.938249	0.300181	0.967065
HAI-2	1.64629	-0.0377597	-0.105524	-0.479776	-1.02323
HB-EGF	-1.45788	0.187165	0.500961	1.18872	-0.418975
HCC-1	0.494088	1.31277	0.0403392	-0.520599	-1.3266
HCC-4	-1.50123	0.986799	-0.493647	0.402235	0.605845
hCGb	-0.111367	-1.60972	0.372236	0.25722	1.09163
HGF	1.70024	0.0817005	-0.541326	-0.479006	-0.761604
HGF R	0.290408	-1.04786	0.129718	-0.827142	1.45488
HVEM	-0.210542	1.13382	-0.0258276	-1.51332	0.615871
I-309	1.53078	0.237937	-0.337313	-0.235142	-1.19626
ICAM-1	1.06446	-1.08998	0.935254	-0.896661	-0.0130775
ICAM-2	1.29799	0.81282	-0.381041	-0.94646	-0.783307
ICAM-3	1.33882	-0.224664	0.21143	0.122635	-1.44822
ICOS	1.57848	0.278908	-0.378297	-0.428399	-1.0507
IFNab R2	0.759371	0.742534	0.531477	-0.505706	-1.52768
IFNg	-1.63365	0.173217	0.0235936	1.08473	0.352116
IFN-gamma R1	0.811506	1.32376	-0.883405	-0.738032	-0.513829
IGF-1	1.30087	0.654546	-1.26961	-0.215983	-0.469822
IGF-1R	0.0222871	0.392546	-0.466572	-1.32068	1.37242
IGF-2	1.25779	0.841693	-0.521266	-0.47893	-1.09929
IGF-2R	1.53198	0.312491	-0.300286	-0.40266	-1.14153
IGFBP-1	-0.682087	-0.700095	0.121717	-0.426986	1.68745
IGFBP-2	1.51236	0.00252824	-0.116155	-1.2998	-0.0989295
IGFBP-3	-0.41318	-1.08385	-0.0877232	-0.0416247	1.62638
IGFBP-4	1.44575	0.0528462	-0.454445	0.237972	-1.28213
IGFBP-5	0.543822	1.42479	-0.986114	-0.160217	-0.82228
IGFBP-6	0.198713	-0.623627	-0.233031	-0.955717	1.61366
IL-1 F10	1.18272	0.72919	-0.171555	-0.357542	-1.38282
IL-1 F5	1.66393	-0.30786	-0.30375	-1.02145	-0.0308667
IL-1 F6	0.996559	1.05846	-0.723792	-0.177474	-1.15376
IL-1 F8	1.21782	0.650637	0.0386777	-0.583766	-1.32337
IL-1 F9	0.70056	1.28595	-0.467064	-0.268282	-1.25117
IL-1 R3	1.07478	0.751083	0.0627033	-0.447574	-1.44099
IL-1 R5	1.06561	1.11122	-0.896081	-0.583152	-0.697596
IL-1 R6	1.02097	0.677037	0.275815	-0.499476	-1.47434
IL-1 RI	0.53334	1.19246	-0.666982	0.273138	-1.33196
IL-1 RII	1.35861	0.336985	0.201618	-0.632172	-1.26504
IL-10	-0.326095	0.154529	1.55322	-1.19223	-0.189418
IL-10 Ra	1.32457	0.595705	-0.0794034	-0.612244	-1.22862
IL-10 Rb	0.542669	0.364665	0.50301	0.373015	-1.78336
IL-11	1.4912	-0.11868	0.265994	-0.40144	-1.23707
IL-12p40	1.64643	-0.213505	-0.0235672	-0.351122	-1.05823
IL-12p70	0.155111	-0.127141	1.50833	-0.265855	-1.27045
IL-13	-0.144129	-0.911527	0.0650794	1.64713	-0.656556
IL-13 R1	-1.45212	-0.388443	0.0164838	0.716372	1.1077
IL-13 R2	-1.17547	-0.818234	0.0225991	1.03859	0.932514
IL-15	-0.853808	0.0114413	0.978381	1.0054	-1.14141
IL-15 R	1.74442	-0.530094	-0.740943	-0.323133	-0.150253
IL-16	0.801783	-0.233012	0.954581	0.0229648	-1.54632
IL-17	1.59642	-0.145395	-0.502337	0.128955	-1.07765
IL-17B	1.49757	0.260462	-0.492962	-0.0641103	-1.20096
IL-17B R	-0.668101	-0.944284	-0.176496	0.176537	1.61234
IL-17E	1.24047	0.65697	-0.0113833	-0.588863	-1.2972
IL-17F	1.45823	-1.22702	-0.556519	0.214452	0.110849
IL-17R	0.18484	1.009	0.678987	-1.5418	-0.331036
IL-18	1.23219	0.694954	-0.034679	-0.624648	-1.26782
IL-18 BPa	1.16189	0.836786	-0.0934759	-0.701414	-1.20378
IL-18 Rb	1.49123	0.0532093	-0.724064	-1.0857	0.265319
IL-1a	1.15432	0.164206	-0.306976	0.502875	-1.51442
IL-1b	1.6017	0.144288	-0.35983	-0.290881	-1.09528
IL-1ra	-1.28826	-0.763942	0.774348	1.05167	0.22618
IL-2	0.045139	-1.15012	0.961448	1.00464	-0.861106
IL-2 Ra	1.36393	0.633949	-0.161066	-0.806801	-1.03001
IL-2 Rb	1.50819	0.0404275	0.242224	-0.720061	-1.07078
IL-2 Rg	1.54455	0.0543938	-0.0564469	-0.313778	-1.22872
IL-20	1.44514	0.645636	-0.812805	-0.545487	-0.73248
IL-21	1.13744	0.750201	0.168414	-1.00157	-1.05448
IL-21R	0.926825	-0.354821	1.16174	-1.15194	-0.581801
IL-22 R alpha 1	1.47839	0.590601	-0.569828	-0.657097	-0.842065
IL-22BP	0.815028	1.21633	-0.936776	-0.111602	-0.982984
IL-23	0.569665	1.42887	-0.264064	-0.694182	-1.04029
IL-23 R	1.54948	0.10406	0.045603	-1.11664	-0.582504
IL-24	1.41673	0.413885	-0.0166038	-0.610378	-1.20363
IL-27	1.14486	0.905556	-0.713689	-1.15132	-0.185415
IL-28A	1.60633	0.252219	-0.346856	-0.539995	-0.971696
IL-29	1.65257	0.146407	-0.480142	-0.930868	-0.387969
IL-3	1.68506	-0.165436	-0.55897	-0.0564695	-0.904188
IL-31	0.930667	-1.43246	0.575649	-0.648409	0.574553
IL-31 RA	-0.872629	0.966186	-0.47474	1.19233	-0.811151
IL-32 alpha	1.31071	0.751732	-0.298615	-0.691912	-1.07192
IL-33	1.16076	0.463874	-0.0979678	0.0311781	-1.55785
IL-34	0.877361	1.12234	-0.639265	-0.116058	-1.24437
IL-4	1.23778	-0.505593	0.397784	0.276335	-1.4063
IL-5	-1.05896	-0.234528	0.784372	1.27406	-0.764947
IL-5 Ra	0.917276	0.924379	-0.0065591	-0.36064	-1.47446
IL-6	-0.95864	-1.00257	0.603126	1.30749	0.0505889
IL-6R	-0.18598	-1.07311	-0.0790841	-0.308733	1.6469
IL-7	-1.56399	-0.322908	0.331998	1.03298	0.521917
IL-7 R alpha	0.675046	1.42462	-0.718663	-0.541014	-0.839993
IL-8	-0.662808	-1.30359	0.424578	1.26712	0.274701
IL-9	1.35287	0.473898	0.103104	-0.774763	-1.15511
Insulin	1.20668	0.135955	0.685099	-1.00372	-1.02402
Integrin alpha 5	1.52824	0.457847	-0.397022	-0.662902	-0.926166
IP-10	1.46522	-0.237355	0.422899	-1.18277	-0.46799
I-TAC	1.62913	0.262678	-0.394019	-0.751262	-0.746525
JAM-A	1.58267	0.262057	-0.290347	-0.518235	-1.03615
JAM-B	1.5884	0.279963	-0.492543	-0.364193	-1.01162
Kallikrein 14	1.48195	0.203183	0.125291	-0.67279	-1.13763
Kallikrein 5	1.7048	0.0787112	-0.511879	-0.543893	-0.727742
L1CAM-2	1.16586	0.635704	0.0376011	-1.44111	-0.398057
LAG-3	-1.41688	1.12135	0.460877	0.421786	-0.587126
LAP(TGFb1)	1.64855	0.18518	-0.626023	-0.352039	-0.855666
Layilin	0.169934	1.19661	-1.14676	0.664721	-0.884503
LDL R	0.0546446	-0.00884143	1.47789	-1.33279	-0.190898
Legumain	1.01291	0.227149	0.313838	-1.67601	0.122108
Leptin	1.76177	-0.141906	-0.565441	-0.512947	-0.541475
Leptin R	0.975436	1.11309	-0.622269	-0.316364	-1.14989
LIF	1.74153	-0.0481305	-0.534484	-0.518138	-0.640782
LIGHT	1.59986	0.170229	-0.326044	-0.359731	-1.08432
LIMPII	-1.06451	-0.516939	-0.00656452	1.61213	-0.0241258
Lipocalin-2	-1.11086	0.785421	-1.07431	0.612327	0.787418
LOX-1	1.49938	0.520992	-0.430003	-0.670919	-0.919451
LRIG3	1.13151	-1.60259	0.377337	0.0948634	-0.0011242
LRP-6	1.67199	-0.514158	-0.19792	-0.0108019	-0.949108
L-Selectin	1.69402	-0.113797	-0.961725	-0.333282	-0.285219
Lymphotactin	1.7489	-0.0949771	-0.434628	-0.616008	-0.603289
LYVE-1	1.67502	-0.209658	-0.805704	0.0467552	-0.706411
Marapsin	1.19498	0.565822	0.298763	-0.885348	-1.17421
MBL	-1.34754	0.870063	-0.131426	-0.477997	1.0869
MCP-1	0.212024	-0.723556	1.30862	0.438527	-1.23561
MCP-2	1.61935	0.116744	-0.0894689	-0.809677	-0.836951
MCP-3	1.51079	0.461237	-0.356488	-0.617077	-0.998459
MCP-4	1.45302	0.288112	-0.19172	-0.241496	-1.30792
MCSF	1.49548	-0.229546	0.271037	-0.29086	-1.24611
MCSF R	0.532213	-0.190098	0.109331	-1.56116	1.10971
MDC	1.22759	-1.07822	-0.184618	0.822529	-0.787282
MDM2	1.51678	0.335595	-0.0740101	-0.889976	-0.888385
MEPE	1.41823	0.588491	-0.250754	-1.01528	-0.740685
Mer	1.0991	0.91604	-0.249119	-0.475959	-1.29006
MICA	-1.35003	-0.127672	0.199871	1.44661	-0.168772
MICB	-0.28683	-1.21511	-0.112278	0.0568455	1.55737
Midkine	1.74045	-0.504116	-0.193225	-0.261437	-0.781673
MIF	1.55936	0.323459	-0.922888	-0.755032	-0.204898
MIG	-1.05631	-1.09638	0.420529	0.916697	0.815464
MIP-1a	1.2633	-0.39586	0.742453	-0.357602	-1.25229
MIP-1b	0.912353	-0.274246	1.01853	-0.244046	-1.4126
MIP-1d	-0.118294	-1.59442	1.03421	0.0708864	0.607624
MIP-3a	1.66006	0.158348	-0.331528	-0.699875	-0.787008
MIP-3b	1.41686	-0.467338	0.521586	-1.19379	-0.277325
MMP-1	1.44826	0.521975	-1.08705	-0.612444	-0.270744
MMP-10	-0.482807	0.0275394	0.207989	-1.23509	1.48237
MMP-13	-0.729696	-0.812502	1.22949	-0.633217	0.945926
MMP-2	-0.935543	1.33922	0.428716	-1.04906	0.216668
MMP-3	1.24679	-0.432448	0.716817	-1.30059	-0.230566
MMP-7	0.787846	1.22169	-0.352591	-0.387052	-1.2699
MMP-8	-0.109173	-0.564953	-0.960667	-0.0221735	1.65697
MMP-9	1.1191	0.627648	0.359218	-1.11244	-0.993531
MPIF-1	1.54271	0.190743	-0.194292	-0.344502	-1.19466
MSPa	1.64176	0.193196	-0.731724	-0.303284	-0.799944
NAP-2	0.970083	-1.13899	-0.265707	-0.67617	1.11078
NCAM-1	1.43304	-1.3402	-0.272161	0.263057	-0.0837375
Nectin-1	1.586	0.250287	-0.90329	-0.17429	-0.758711
Neprilysin	1.23984	0.0562437	0.0902685	0.170109	-1.55646
NGF R	1.43811	0.600213	-0.437724	-0.577792	-1.02281
Nidogen-1	1.6985	-0.68897	0.0880521	-0.425644	-0.671936
NKp30	1.51669	0.497247	-0.414932	-0.769244	-0.829759
Nogo Receptor	1.47433	0.450905	-0.207603	-1.08772	-0.629916
Notch-1	1.70671	-0.0138886	-0.286721	-0.613137	-0.792965
Notch-3	0.275632	0.662821	-0.184714	-1.63515	0.881405
NOV	-0.696395	-1.27808	0.261716	0.440276	1.27248
NrCAM	-1.12535	-0.626494	-0.327423	0.849628	1.22964
NRG1-b1	0.215388	-1.08517	-0.891965	1.34376	0.417987
NSE	1.60322	0.258567	-0.258005	-0.730405	-0.873373
NT-3	0.862868	0.695254	-1.45538	0.518135	-0.620879
NT-4	1.50603	0.454343	-0.363102	-0.555782	-1.04149
OPG	1.44125	0.453728	-0.84267	-0.0501371	-1.00217
OPN	1.54476	-0.959349	-0.498429	-0.51314	0.426154
OSM R beta	0.862933	1.1587	-0.44187	-1.27449	-0.305268
Osteoactivin	-0.405669	-1.50085	0.394884	0.3787	1.13293
PAI-1	1.52793	0.352248	-0.1557	-0.985131	-0.739345
PARC	-0.0569126	0.8562	-1.68985	0.521198	0.369367
P-Cadherin	0.366112	-1.71591	0.717532	-0.00548145	0.63775
PD-1	1.62997	-0.145732	-0.181601	-0.181973	-1.12066
PDGF Rb	0.603129	1.41316	-0.265747	-0.740348	-1.01019
PDGF-AA	1.41292	0.299409	-1.30031	-0.469018	0.0569971
PDGF-AB	0.201007	0.67072	-1.2959	-0.720767	1.14494
PDGF-BB	0.759528	-1.07361	1.32222	-0.587813	-0.420323
PECAM-1	1.46305	-0.114465	0.450418	-1.01198	-0.787028
Pentraxin 3	1.77634	-0.240121	-0.505786	-0.526606	-0.503823
Pepsinogen I	-1.07268	-0.969398	0.843443	0.109499	1.08914
Periostin	0.709663	-1.35244	-0.474021	-0.0815213	1.19831
Persephin	1.7342	-0.0362088	-0.541929	-0.699125	-0.456933
PF4	0.574456	-0.132694	-1.11837	-0.703989	1.3806
PGRP-S	-1.17243	-0.701591	0.0878948	0.378114	1.40801
PIGF	1.65858	-0.385878	-1.00315	0.0349029	-0.304456
Pref-1	1.51684	0.241494	0.0511827	-0.881311	-0.928202
Procalcitonin	1.19461	0.453287	0.300729	-1.40931	-0.539316
Prolactin	1.53999	0.417991	-0.31326	-0.783576	-0.861149
Prolactin R	0.832119	1.32011	-0.623972	-0.826495	-0.701758
Prostasin	0.903317	1.17128	-0.467495	-0.414845	-1.19226
PSA	-0.989448	-0.327014	-0.100329	-0.266371	1.68316
PSMA	0.592823	1.41331	-0.28715	-0.645918	-1.07306
RAGE	-1.00451	-0.530475	0.162536	-0.24687	1.61932
RANK	-0.401035	1.38973	0.651127	-1.08388	-0.555945
RANTES	0.499024	-0.601759	1.53428	-0.787096	-0.644451
RBP4	-0.634251	0.395051	1.36802	-1.24745	0.118629
RELT	0.513728	1.49229	-0.497691	-1.0031	-0.505221
Renin	1.20894	0.701056	-0.0510449	-0.531642	-1.32731
Resistin	0.752284	-0.822051	-0.126888	-1.06848	1.26513
RGM-B	1.42105	0.53793	-0.216056	-0.62077	-1.12215
ROBO3	1.06764	0.774054	-0.515871	-1.40989	0.0840721
Ryk	0.154153	0.680373	-0.0839489	-1.64505	0.894475
S100A8	1.33679	0.612925	-0.133181	-0.617008	-1.19953
SCF	1.76787	-0.233852	-0.443939	-0.425172	-0.664906
SCF R	0.235593	-1.4272	0.378022	-0.43989	1.25347
SDF-1a	1.66333	0.218732	-0.636493	-0.5747	-0.670874
SDF-1b	-1.12885	1.51041	-0.631125	0.21109	0.0384697
Semaphorin 6D	0.898003	1.24644	-0.967222	-0.664604	-0.512613
Semaphorin 7A	1.31571	0.690672	-0.14354	-0.796871	-1.06597
Serpin A4	-0.534228	-0.91417	-0.314435	0.0983986	1.66443
sFRP-3	1.67862	-0.200194	-0.0561309	-0.963691	-0.458601
Shh-N	1.36547	0.733995	-0.899264	-0.415923	-0.784274
Siglec-10	1.57126	0.342334	-0.424005	-0.495074	-0.994517
Siglec-11	1.45307	0.400391	-0.412147	-1.23043	-0.210884
Siglec-5	0.0651659	1.67282	-0.231403	-0.820294	-0.68629
Siglec-7	-1.42033	-0.530448	0.258724	0.527582	1.16447
Siglec-9	-0.624569	0.649672	-0.0419398	-1.25371	1.27055
SLAM	1.58086	0.222929	-0.279781	-0.436746	-1.08727
SOST	0.350657	0.699463	-0.365484	-1.57111	0.886472
SP-D	1.46907	-0.427222	-1.2753	0.170003	0.063453
ST2	0.970708	1.00842	-0.0954497	-0.58296	-1.30072
Syndecan-1	0.0495358	0.825505	0.708501	0.0914943	-1.67504
Syndecan-3	1.40163	0.540971	-0.208042	-0.554895	-1.17966
Syndecan-4	-0.649244	-0.996453	-0.0498887	0.0909675	1.60462
TACE	-0.427703	-1.14926	1.32133	0.726852	-0.471223
TACI	1.59058	-0.0757724	0.0641946	-0.462716	-1.11628
TARC	1.61334	-0.46854	-0.912776	0.282429	-0.514458
TECK	1.4773	0.555562	-0.703822	-0.409184	-0.919857
Testican 2	1.64564	0.144543	-0.292785	-0.569627	-0.927775
TF	1.24623	0.804865	-0.193738	-0.793283	-1.06408
TFPI	0.149399	-1.28431	-0.162806	-0.205444	1.50316
TGFa	-0.54591	-0.54229	1.61275	-0.840791	0.31624
TGFb RIII	-0.548057	-0.816079	1.717	-0.284399	-0.0684616
TGFb1	1.51262	0.185829	0.0990252	-1.06027	-0.737202
TGFb2	1.72805	-0.334963	-0.590765	-0.740862	-0.0614563
TGFb3	1.65068	0.0840686	-0.99853	-0.375603	-0.360617
Thrombomodulin	1.50748	0.465476	-0.286711	-0.784224	-0.902018
Thrombospondin-2	-0.350527	-0.507195	-1.07321	0.415979	1.51495
Thrombospondin-5	1.64996	0.12502	-0.223855	-0.708905	-0.842223
Thyroglobulin	0.159373	1.12072	0.775677	-1.07157	-0.984196
Tie-1	1.35319	-1.18586	-0.350318	-0.466703	0.649689
Tie-2	0.52029	1.48878	-0.413382	-0.612352	-0.983341
TIM-1	-1.73698	0.481648	0.640606	0.0320523	0.582674
TIM-3	1.59683	0.239647	-0.334368	-0.474687	-1.02742
TIMP-1	0.225135	-1.67593	0.969912	0.0352592	0.445629
TIMP-2	0.233499	-0.672829	1.49828	0.0567176	-1.11567
TIMP-4	1.48027	-0.464154	0.226234	-0.000504522	-1.24185
TLR2	1.44836	-0.0492173	0.345394	-0.512522	-1.23201
TLR4	1.59904	0.261067	-0.237612	-0.777842	-0.844649
TNF RI	1.24725	-1.08069	0.841731	-0.676851	-0.331441
TNF RII	-0.0664757	1.50497	-0.509826	0.256615	-1.18528
TNFa	-0.861775	-0.0838201	1.34257	0.628863	-1.02584
TNFb	-0.17909	-1.59352	0.900025	0.781156	0.0914317
TPO	1.09669	0.374504	-1.16732	-0.94194	0.638066
TRAIL	1.67766	0.0938439	-0.40775	-0.481303	-0.882454
TRAIL R1	1.13584	0.687839	0.187047	-0.705165	-1.30556
TRAIL R2	-1.12229	-0.776746	-0.0291147	1.3365	0.591646
TRAIL R3	-0.563313	0.0286627	-1.26664	1.3777	0.423584
TRAIL R4	1.44133	0.396264	-0.0626835	-0.582142	-1.19277
TRANCE	-0.0692641	-0.341552	-1.0798	-0.149564	1.64018
Transferrin	1.4935	0.318584	-0.103099	-0.540647	-1.16834
Trappin-2	-1.13915	-0.687378	0.27831	0.0834835	1.46473
TREM-1	-1.08091	-0.730127	-0.0523827	0.402736	1.46069
Troponin I	1.61925	0.191979	-0.276133	-0.559361	-0.975732
TSH	1.19323	0.807439	-0.141738	-0.632519	-1.22641
TSLP	0.046201	-0.659852	-1.20686	0.436545	1.38397
TSP-1	-0.602164	-1.38165	0.460635	0.339547	1.18363
TWEAK	1.20762	0.947026	-0.484285	-0.747942	-0.922416
ULBP-1	1.67196	0.0841763	-0.334595	-0.516994	-0.904552
uPA	-0.151654	-0.885716	-0.157578	-0.510165	1.70511
uPAR	-0.451883	-0.460721	-1.15568	0.800672	1.26762
VCAM-1	0.658609	-0.172449	-0.999253	1.35344	-0.840348
VE-Cadherin	1.58565	0.360936	-0.458058	-0.606829	-0.881697
VEGF	1.68623	-0.129338	-0.747606	-0.0486006	-0.760682
VEGF R1	1.19971	0.418322	0.324675	-1.41476	-0.527947
VEGF R2	1.32536	-0.937477	0.304711	-1.06458	0.37198
VEGF R3	1.61898	0.282614	-0.638684	-0.415096	-0.847819
VEGF-C	-1.0378	-0.65005	-0.17757	0.328987	1.53644
VEGF-D	1.31268	-1.23839	-0.586483	-0.110042	0.622238
WIF-1	1.10678	0.861834	0.0315854	-0.875864	-1.12434
WISP-1	1.11618	-0.212825	-1.45738	0.741457	-0.187437
XEDAR	0.0815864	-1.38464	-0.413945	1.32257	0.394427
	10 of 480 proteins were removed from further analyses
	CNTF	DNAM-1	FGF-9	Follistatin-like 1	IL-1 F7
	IL-17C	Nectin-4	OSM	SIGIRR	ULBP-2

## Sheet: Regression results
Group	Protein	lm_linear_b	lm_linear_p	lm_ln(x+0.1)_b	lm_ln(x+0.1)_p	final_b	final_p
DG	4-1BB	-0.0302341	0.311919	-0.395382	0.0102229	-0.395382	0.0102229
DG	6Ckine	-0.0359329	0.204891	-0.401566	0.00527255	-0.401566	0.00527255
DG	ADAM8	-0.0399138	0.138175	-0.403578	0.00390844	-0.403578	0.00390844
DG	ADAM9	-0.0484804	0.0269081	-0.376302	0.0309803	-0.0484804	0.0269081
DG	aFGF	-0.0438374	0.0807171	-0.4029	0.00435325	-0.4029	0.00435325
DG	AFP	-0.0446947	0.0694776	-0.398199	0.00783632	-0.398199	0.00783632
DG	AgRP	-0.0323535	0.270728	-0.382829	0.0230805	-0.382829	0.0230805
DG	AMICA	-0.0522615	0.000924172	-0.284241	0.198385	-0.0522615	0.000924172
DG	ANG-1	-0.0455278	0.0590724	-0.391271	0.0140578	-0.391271	0.0140578
DG	ANG-2	-0.040657	0.126599	-0.408116	0.00138662	-0.408116	0.00138662
DG	Angiotensinogen	-0.0505661	0.0097514	-0.349131	0.0708177	-0.0505661	0.0097514
DG	APRIL	-0.0473131	0.0386681	-0.365982	0.0448906	-0.0473131	0.0386681
DG	AR	-0.0402028	0.133638	-0.394788	0.0107517	-0.394788	0.0107517
DG	B2M	-0.0266625	0.384526	-0.379262	0.0273057	-0.379262	0.0273057
DG	B7-H1	-0.051568	0.00378954	-0.322455	0.118586	-0.051568	0.00378954
DG	B7-H3	-0.0323814	0.270196	-0.397631	0.00830063	-0.397631	0.00830063
DG	bFGF	-0.0252088	0.415095	-0.382138	0.023881	-0.382138	0.023881
DG	BLAME	-0.0428891	0.0937366	-0.395697	0.00994538	-0.395697	0.00994538
DG	BLC	-0.041413	0.115138	-0.385708	0.0198431	-0.385708	0.0198431
DG	BMP-2	-0.0485246	0.0264909	-0.370338	0.0388193	-0.0485246	0.0264909
DG	BMP-5	-0.0417133	0.110678	-0.404896	0.0030915	-0.404896	0.0030915
DG	BMP-7	-0.0459055	0.0545319	-0.39394	0.0115222	-0.39394	0.0115222
DG	BMP-9	-0.0415727	0.11276	-0.394581	0.010938	-0.394581	0.010938
DG	BMPR-IB	-0.039575	0.143551	-0.399128	0.00709565	-0.399128	0.00709565
DG	b-NGF	-0.0364987	0.194961	-0.38888	0.0164648	-0.38888	0.0164648
DG	BTC	-0.0461675	0.0514503	-0.373553	0.0345233	-0.373553	0.0345233
DG	CA19-9	-0.0445475	0.0713702	-0.388767	0.0165822	-0.388767	0.0165822
DG	CA9	-0.0484199	0.0274837	-0.304884	0.153798	-0.0484199	0.0274837
DG	Cadherin-11	-0.0371431	0.183824	-0.36391	0.047874	-0.36391	0.047874
DG	Cadherin-13	-0.0420894	0.105167	-0.396008	0.00967444	-0.396008	0.00967444
DG	Cadherin-4	-0.0393775	0.146712	-0.381419	0.0247234	-0.381419	0.0247234
DG	CCL28	-0.0487548	0.0243489	-0.378876	0.0277756	-0.0487548	0.0243489
DG	CD200	-0.0382482	0.165167	-0.38577	0.0197751	-0.38577	0.0197751
DG	CD229	-0.0379661	0.169875	-0.406046	0.00243189	-0.406046	0.00243189
DG	CD27	-0.0443676	0.0737042	-0.375277	0.0322868	-0.375277	0.0322868
DG	CD30	-0.0484025	0.0276503	-0.332365	0.099977	-0.0484025	0.0276503
DG	CD48	-0.0402882	0.132306	-0.40346	0.00398472	-0.40346	0.00398472
DG	CD58	-0.0467896	0.0443661	-0.377209	0.0298386	-0.377209	0.0298386
DG	CD6	-0.0498595	0.0149336	-0.364257	0.0473707	-0.0498595	0.0149336
DG	CD84	-0.0333258	0.252356	-0.388219	0.0171516	-0.388219	0.0171516
DG	CD97	-0.0375939	0.176144	-0.401871	0.00505748	-0.401871	0.00505748
DG	CEACAM-5	-0.0410008	0.121347	-0.399724	0.00663404	-0.399724	0.00663404
DG	CF XIV	-0.0427498	0.0956984	-0.392855	0.012533	-0.392855	0.012533
DG	Chemerin	-0.032238	0.272933	-0.383254	0.0225936	-0.383254	0.0225936
DG	Ck beta 8-1	-0.043664	0.0830533	-0.397353	0.00853098	-0.397353	0.00853098
DG	Clusterin	-0.0328571	0.26117	-0.403085	0.0042303	-0.403085	0.0042303
DG	Common beta Chain	-0.043933	0.079439	-0.363709	0.0481662	-0.363709	0.0481662
DG	CTLA4	-0.0510316	0.00675658	-0.294174	0.176526	-0.0510316	0.00675658
DG	CXCL16	-0.0483998	0.0276758	-0.318609	0.126059	-0.0483998	0.0276758
DG	Cystatin A	-0.0412596	0.117438	-0.383968	0.0217807	-0.383968	0.0217807
DG	DcR3	-0.049538	0.0175191	-0.343035	0.0810613	-0.049538	0.0175191
DG	Desmoglein 2	-0.0433672	0.0870986	-0.391049	0.0142761	-0.391049	0.0142761
DG	Desmoglein-3	-0.0377736	0.17311	-0.378155	0.0286618	-0.378155	0.0286618
DG	Dkk-4	-0.049386	0.0187866	-0.343925	0.0795389	-0.049386	0.0187866
DG	DR3	-0.0511731	0.00592011	-0.295997	0.172594	-0.0511731	0.00592011
DG	Dtk	-0.0400634	0.135821	-0.388965	0.0163774	-0.388965	0.0163774
DG	EDA-A2	-0.0468119	0.0441174	-0.336557	0.0924022	-0.0468119	0.0441174
DG	EGF R	-0.049693	0.0162557	-0.241065	0.301	-0.049693	0.0162557
DG	EG-VEGF	-0.0490622	0.0215821	-0.368862	0.0408447	-0.0490622	0.0215821
DG	ENA-78	-0.0398	0.139974	-0.389036	0.0163047	-0.389036	0.0163047
DG	Endoglin	-0.0410135	0.121154	-0.396451	0.00929281	-0.396451	0.00929281
DG	Eotaxin	-0.0500998	0.0130914	-0.359893	0.0538292	-0.0500998	0.0130914
DG	Eotaxin-3	-0.0436035	0.0838734	-0.400471	0.00606969	-0.400471	0.00606969
DG	EphB6	-0.0370724	0.185037	-0.388617	0.0167374	-0.388617	0.0167374
DG	Epo R	-0.0494474	0.0182707	-0.348088	0.0725391	-0.0494474	0.0182707
DG	ESAM	-0.0449457	0.0662871	-0.377822	0.0290748	-0.377822	0.0290748
DG	FABP2	-0.0484297	0.0273904	-0.36689	0.0436021	-0.0484297	0.0273904
DG	FGF-17	-0.0450304	0.0652215	-0.38478	0.0208689	-0.38478	0.0208689
DG	FGF-19	-0.04831	0.0285393	-0.369259	0.0402972	-0.04831	0.0285393
DG	FGF-21	-0.0459164	0.0544026	-0.395523	0.0100986	-0.395523	0.0100986
DG	FGF-4	-0.049189	0.0204724	-0.344595	0.0783991	-0.049189	0.0204724
DG	FGF-6	-0.0383134	0.164085	-0.38891	0.0164341	-0.38891	0.0164341
DG	FGF-7	-0.0472253	0.039606	-0.289878	0.185891	-0.0472253	0.039606
DG	FLRG	-0.050595	0.00955539	-0.340017	0.086288	-0.050595	0.00955539
DG	Follistatin	-0.0463473	0.0493694	-0.367771	0.0423626	-0.367771	0.0423626
DG	FOLR1	-0.0399996	0.136824	-0.405506	0.00273512	-0.405506	0.00273512
DG	Fractalkine	-0.042794	0.0950755	-0.380099	0.0262941	-0.380099	0.0262941
DG	Furin	-0.0350698	0.220302	-0.400484	0.00606	-0.400484	0.00606
DG	Galectin-1	-0.0446844	0.0696103	-0.379673	0.0268073	-0.379673	0.0268073
DG	Galectin-2	-0.0415293	0.113405	-0.364853	0.0465081	-0.364853	0.0465081
DG	Galectin-3	-0.0498775	0.0147931	-0.345141	0.0774746	-0.0498775	0.0147931
DG	Galectin-8	-0.0451718	0.0634546	-0.385437	0.0201411	-0.385437	0.0201411
DG	GCP-2	-0.0347481	0.226126	-0.394187	0.0112963	-0.394187	0.0112963
DG	G-CSF R	-0.041548	0.113126	-0.39759	0.00833469	-0.39759	0.00833469
DG	GITR L	-0.0510516	0.00663603	-0.340252	0.085877	-0.0510516	0.00663603
DG	Glypican 1	-0.0456876	0.0571376	-0.398315	0.00774228	-0.398315	0.00774228
DG	Glypican 5	-0.0453001	0.0618639	-0.379869	0.0265707	-0.379869	0.0265707
DG	gp130	-0.0246464	0.427066	-0.381339	0.0248176	-0.381339	0.0248176
DG	GRO	-0.0496612	0.0165121	-0.269794	0.231419	-0.0496612	0.0165121
DG	HAI-2	-0.0431405	0.0902271	-0.401044	0.00564791	-0.401044	0.00564791
DG	HCC-1	-0.0470905	0.0410597	-0.234187	0.318351	-0.0470905	0.0410597
DG	HGF	-0.0375409	0.177042	-0.407515	0.00166996	-0.407515	0.00166996
DG	I-309	-0.0456139	0.0580277	-0.384888	0.0207495	-0.384888	0.0207495
DG	ICOS	-0.0441536	0.0765119	-0.37631	0.0309699	-0.37631	0.0309699
DG	IFNab R2	-0.0518281	0.00256821	-0.278028	0.212417	-0.0518281	0.00256821
DG	IGF-2R	-0.0459622	0.0538607	-0.370926	0.038022	-0.370926	0.038022
DG	IL-1 F10	-0.0504442	0.0105931	-0.321879	0.119697	-0.0504442	0.0105931
DG	IL-1 F8	-0.0508084	0.00814751	-0.35138	0.0671491	-0.0508084	0.00814751
DG	IL-1 R3	-0.0518407	0.00251323	-0.324297	0.115054	-0.0518407	0.00251323
DG	IL-1 R6	-0.05235	0.000661926	-0.318563	0.126149	-0.05235	0.000661926
DG	IL-1 RII	-0.04962	0.0168469	-0.371176	0.0376846	-0.04962	0.0168469
DG	IL-10 Ra	-0.0493378	0.0191953	-0.356856	0.0584747	-0.0493378	0.0191953
DG	IL-10 Rb	-0.0475172	0.0365149	-0.215064	0.367836	-0.0475172	0.0365149
DG	IL-11	-0.0462042	0.0510235	-0.378085	0.0287486	-0.378085	0.0287486
DG	IL-12p40	-0.0422124	0.103382	-0.393869	0.0115876	-0.393869	0.0115876
DG	IL-17	-0.0385642	0.159938	-0.373894	0.0340771	-0.373894	0.0340771
DG	IL-17B	-0.0441234	0.0769106	-0.377354	0.0296563	-0.377354	0.0296563
DG	IL-17E	-0.0504118	0.0108208	-0.346261	0.075587	-0.0504118	0.0108208
DG	IL-18	-0.0500647	0.0133554	-0.345942	0.076123	-0.0500647	0.0133554
DG	IL-18 BPa	-0.0491087	0.0211734	-0.341426	0.0838351	-0.0491087	0.0211734
DG	IL-1b	-0.0437548	0.0818282	-0.379279	0.0272845	-0.379279	0.0272845
DG	IL-2 Ra	-0.0464812	0.0478362	-0.376766	0.0303947	-0.376766	0.0303947
DG	IL-2 Rb	-0.0455067	0.0593292	-0.389191	0.0161448	-0.389191	0.0161448
DG	IL-2 Rg	-0.0464308	0.048412	-0.394908	0.0106444	-0.394908	0.0106444
DG	IL-21	-0.0473129	0.0386697	-0.342918	0.0812619	-0.0473129	0.0386697
DG	IL-22 R alpha 1	-0.0413082	0.116708	-0.384013	0.0217307	-0.384013	0.0217307
DG	IL-23 R	-0.0372139	0.182612	-0.381119	0.0250771	-0.381119	0.0250771
DG	IL-24	-0.0487079	0.0247803	-0.364601	0.0468725	-0.0487079	0.0247803
DG	IL-28A	-0.0432293	0.0889973	-0.402441	0.0046629	-0.402441	0.0046629
DG	IL-29	-0.0318379	0.280607	-0.386286	0.0192124	-0.386286	0.0192124
DG	IL-3	-0.0364282	0.196192	-0.391468	0.0138658	-0.391468	0.0138658
DG	IL-32 alpha	-0.0466188	0.046278	-0.364601	0.0468719	-0.0466188	0.046278
DG	IL-33	-0.0502922	0.0116748	-0.322625	0.118259	-0.0502922	0.0116748
DG	IL-5 Ra	-0.0513623	0.00486051	-0.293566	0.177843	-0.0513623	0.00486051
DG	IL-9	-0.0485826	0.0259461	-0.370957	0.0379799	-0.0485826	0.0259461
DG	Integrin alpha 5	-0.0433214	0.0877281	-0.384303	0.0214038	-0.384303	0.0214038
DG	I-TAC	-0.0395942	0.143245	-0.401569	0.00527082	-0.401569	0.00527082
DG	JAM-A	-0.0445032	0.0719433	-0.386369	0.0191227	-0.386369	0.0191227
DG	JAM-B	-0.0427287	0.0959975	-0.383449	0.0223707	-0.383449	0.0223707
DG	Kallikrein 14	-0.0472435	0.0394107	-0.384206	0.0215131	-0.384206	0.0215131
DG	Kallikrein 5	-0.0372607	0.181812	-0.407751	0.00155642	-0.407751	0.00155642
DG	LAP(TGFb1)	-0.0388348	0.155501	-0.401105	0.00560326	-0.401105	0.00560326
DG	Leptin	-0.0319016	0.279383	-0.402498	0.00462385	-0.402498	0.00462385
DG	LIF	-0.0346496	0.227916	-0.407266	0.00179245	-0.407266	0.00179245
DG	LIGHT	-0.0441472	0.0765959	-0.394719	0.0108139	-0.394719	0.0108139
DG	LOX-1	-0.0432429	0.0888099	-0.381462	0.0246731	-0.381462	0.0246731
DG	LRP-6	-0.0356086	0.210645	-0.376866	0.0302677	-0.376866	0.0302677
DG	L-Selectin	-0.0235505	0.450611	-0.365679	0.0453229	-0.365679	0.0453229
DG	Lymphotactin	-0.0343941	0.232581	-0.408311	0.00129824	-0.408311	0.00129824
DG	LYVE-1	-0.0303555	0.309518	-0.373742	0.0342755	-0.373742	0.0342755
DG	Marapsin	-0.049049	0.021699	-0.346421	0.0753181	-0.049049	0.021699
DG	MCP-2	-0.0416521	0.111582	-0.403326	0.00407194	-0.403326	0.00407194
DG	MCP-3	-0.0446155	0.0704945	-0.391914	0.0134322	-0.391914	0.0134322
DG	MCP-4	-0.0480194	0.0313895	-0.376532	0.0306887	-0.376532	0.0306887
DG	MDM2	-0.0436642	0.0830502	-0.386521	0.0189585	-0.386521	0.0189585
DG	Mer	-0.0491938	0.0204307	-0.326489	0.110895	-0.0491938	0.0204307
DG	Midkine	-0.0341237	0.237543	-0.392145	0.0132096	-0.392145	0.0132096
DG	MIP-3a	-0.0400011	0.1368	-0.40828	0.00131233	-0.40828	0.00131233
DG	MMP-7	-0.0466286	0.0461672	-0.286916	0.192427	-0.0466286	0.0461672
DG	MPIF-1	-0.0463881	0.0489001	-0.3897	0.0156261	-0.3897	0.0156261
DG	MSPa	-0.0370123	0.18607	-0.391272	0.014057	-0.391272	0.014057
DG	Nectin-1	-0.0346797	0.227368	-0.376981	0.0301241	-0.376981	0.0301241
DG	Neprilysin	-0.0480602	0.0309841	-0.317766	0.127715	-0.0480602	0.0309841
DG	NGF R	-0.0448703	0.0672416	-0.382772	0.0231472	-0.382772	0.0231472
DG	Nidogen-1	-0.0316289	0.284639	-0.376085	0.0312552	-0.376085	0.0312552
DG	NKp30	-0.0418653	0.108441	-0.387291	0.0181321	-0.387291	0.0181321
DG	Notch-1	-0.0390983	0.151214	-0.412247	3.85e-05	-0.412247	3.85e-05
DG	NSE	-0.0423585	0.101276	-0.401612	0.00524002	-0.401612	0.00524002
DG	NT-4	-0.0451122	0.064198	-0.392868	0.0125214	-0.392868	0.0125214
DG	OPG	-0.0393729	0.146786	-0.362868	0.049398	-0.362868	0.049398
DG	PAI-1	-0.0408935	0.122979	-0.388537	0.0168202	-0.388537	0.0168202
DG	PD-1	-0.0425088	0.0991228	-0.392756	0.0126268	-0.392756	0.0126268
DG	PECAM-1	-0.039824	0.139595	-0.364199	0.0474538	-0.364199	0.0474538
DG	Pentraxin 3	-0.0307863	0.301042	-0.401294	0.00546678	-0.401294	0.00546678
DG	Persephin	-0.0315501	0.286162	-0.396933	0.00888331	-0.396933	0.00888331
DG	Pref-1	-0.0441958	0.0759548	-0.37855	0.0281756	-0.37855	0.0281756
DG	Prolactin	-0.0426335	0.0973473	-0.393021	0.0123768	-0.393021	0.0123768
DG	Renin	-0.0506086	0.00946374	-0.340961	0.0846413	-0.0506086	0.00946374
DG	RGM-B	-0.0473103	0.0386979	-0.371555	0.0371739	-0.371555	0.0371739
DG	S100A8	-0.0488238	0.023719	-0.357972	0.056753	-0.0488238	0.023719
DG	SCF	-0.0339236	0.241236	-0.406415	0.00223186	-0.406415	0.00223186
DG	SDF-1a	-0.0363335	0.197846	-0.398307	0.00774926	-0.398307	0.00774926
DG	Semaphorin 7A	-0.0471318	0.0406132	-0.353467	0.063799	-0.0471318	0.0406132
DG	sFRP-3	-0.0326501	0.265087	-0.386279	0.0192198	-0.386279	0.0192198
DG	Siglec-10	-0.0435088	0.0851614	-0.38966	0.0156665	-0.38966	0.0156665
DG	SLAM	-0.0449239	0.0665624	-0.387369	0.0180488	-0.387369	0.0180488
DG	ST2	-0.0496669	0.0164662	-0.321153	0.1211	-0.0496669	0.0164662
DG	Syndecan-3	-0.0480499	0.0310856	-0.369161	0.0404312	-0.0480499	0.0310856
DG	TACI	-0.0447022	0.0693821	-0.385614	0.0199465	-0.385614	0.0199465
DG	TECK	-0.041032	0.120874	-0.37214	0.0363911	-0.37214	0.0363911
DG	Testican 2	-0.0422572	0.102735	-0.402909	0.0043469	-0.402909	0.0043469
DG	TF	-0.0469515	0.0425769	-0.356684	0.0587419	-0.0469515	0.0425769
DG	TGFb1	-0.0406451	0.126782	-0.385952	0.0195759	-0.385952	0.0195759
DG	TGFb2	-0.020715	0.512768	-0.365453	0.0456454	-0.365453	0.0456454
DG	TGFb3	-0.0262514	0.393115	-0.367046	0.0433813	-0.367046	0.0433813
DG	Thrombomodulin	-0.0435874	0.0840909	-0.391373	0.013958	-0.391373	0.013958
DG	Thrombospondin-5	-0.0412337	0.117827	-0.401066	0.00563194	-0.401066	0.00563194
DG	TIM-3	-0.0439466	0.0792572	-0.388125	0.0172507	-0.388125	0.0172507
DG	TLR2	-0.0469359	0.0427478	-0.372089	0.0364591	-0.372089	0.0364591
DG	TLR4	-0.0420113	0.106304	-0.395958	0.00971768	-0.395958	0.00971768
DG	TRAIL	-0.0404438	0.12989	-0.404953	0.00305749	-0.404953	0.00305749
DG	TRAIL R1	-0.0508468	0.00790235	-0.331318	0.101897	-0.0508468	0.00790235
DG	TRAIL R4	-0.0483328	0.0283193	-0.383072	0.0228011	-0.383072	0.0228011
DG	Transferrin	-0.0474872	0.0368287	-0.3826	0.023345	-0.3826	0.023345
DG	Troponin I	-0.0433483	0.0873585	-0.400142	0.00631616	-0.400142	0.00631616
DG	TSH	-0.0492391	0.0200392	-0.3527	0.0650243	-0.0492391	0.0200392
DG	ULBP-1	-0.0412058	0.118247	-0.405369	0.00281403	-0.405369	0.00281403
DG	VE-Cadherin	-0.041817	0.109151	-0.395075	0.0104953	-0.395075	0.0104953
DG	VEGF	-0.032935	0.259698	-0.383525	0.0222837	-0.383525	0.0222837
DG	VEGF R3	-0.0393237	0.147577	-0.39809	0.0079247	-0.39809	0.0079247
DG	WIF-1	-0.0482215	0.0293976	-0.338187	0.0895053	-0.0482215	0.0293976
NDG	2B4	-0.0181539	0.570271	-0.267087	0.237761	-0.267087	0.237761
NDG	ACE-2	-0.0205481	0.516479	-0.25758	0.260403	-0.25758	0.260403
NDG	Activin A	-0.00743722	0.820929	0.0309146	0.904705	-0.00743722	0.820929
NDG	ADAM12	-0.0422603	0.102691	-0.269699	0.23164	-0.0422603	0.102691
NDG	ADAMTS13	-0.0391612	0.150197	-0.348056	0.0725927	-0.348056	0.0725927
NDG	Adiponectin	-0.0363502	0.197555	-0.332499	0.0997321	-0.332499	0.0997321
NDG	Adipsin	-0.00698091	0.83185	-0.292802	0.179501	-0.292802	0.179501
NDG	Aggrecan	-0.0195186	0.539481	-0.28009	0.207732	-0.28009	0.207732
NDG	Albumin	0.00573632	0.861696	-0.00794606	0.975485	0.00573632	0.861696
NDG	ALCAM	-0.00714586	0.8279	-0.0965549	0.704829	-0.0965549	0.704829
NDG	ALK-1	-0.0413588	0.11595	-0.165817	0.502507	-0.0413588	0.11595
NDG	ANG-4	0.0406773	0.126287	0.289376	0.186995	0.0406773	0.126287
NDG	Angiogenin	-0.0156427	0.627727	-0.128046	0.611359	-0.128046	0.611359
NDG	Angiostatin	0.0354826	0.212892	0.25457	0.267686	0.0354826	0.212892
NDG	ANGPTL3	-0.0186899	0.558139	-0.27371	0.222327	-0.27371	0.222327
NDG	ANGPTL4	0.0116521	0.720819	0.166712	0.499979	0.166712	0.499979
NDG	Axl	-0.0446714	0.0697768	-0.348134	0.0724628	-0.0446714	0.0697768
NDG	B7-1	0.00581409	0.859829	-0.115241	0.649109	-0.115241	0.649109
NDG	B7-H2	-0.0408432	0.123747	-0.282933	0.201317	-0.0408432	0.123747
NDG	BAFF	0.0282532	0.351726	0.0461405	0.857934	0.0282532	0.351726
NDG	BCAM	0.047477	0.0369354	0.353879	0.0631436	0.047477	0.0369354
NDG	BCMA	0.0437809	0.0814757	0.218085	0.359903	0.0437809	0.0814757
NDG	BDNF	0.0349363	0.222713	0.371345	0.0374562	0.371345	0.0374562
NDG	bIG-H3	-0.0299371	0.317811	-0.168131	0.495977	-0.0299371	0.317811
NDG	BMP-4	-0.0269712	0.378106	-0.276029	0.21699	-0.276029	0.21699
NDG	BMP-8	0.00127817	0.969125	-0.128838	0.609038	-0.128838	0.609038
NDG	BMPR-IA	-0.0339332	0.241059	-0.257745	0.260006	-0.0339332	0.241059
NDG	BMPR-II	-0.00127092	0.9693	-0.203011	0.399898	-0.203011	0.399898
NDG	C5a	0.0162838	0.612967	-0.0671599	0.793702	0.0162838	0.612967
NDG	CA125	0.0468959	0.0431886	0.279166	0.209827	0.0468959	0.0431886
NDG	CA15-3	0.0516975	0.00316176	0.328283	0.107525	0.0516975	0.00316176
NDG	Catheprin S	-0.0365633	0.193837	-0.252642	0.272379	-0.0365633	0.193837
NDG	Cathepsin B	-0.0325779	0.266457	-0.161051	0.516009	-0.0325779	0.266457
NDG	Cathepsin L	0.0308951	0.298909	0.00476243	0.985306	0.0308951	0.298909
NDG	CD14	-0.0455926	0.058285	-0.343339	0.0805395	-0.0455926	0.058285
NDG	CD155	-0.0014125	0.965881	-0.233238	0.320764	-0.233238	0.320764
NDG	CD163	0.0423258	0.101747	0.321587	0.12026	0.0423258	0.101747
NDG	CD23	0.0373336	0.180568	0.408494	0.0012175	0.408494	0.0012175
NDG	CD28	-0.0350084	0.22141	-0.202829	0.400389	-0.0350084	0.22141
NDG	CD40	0.0488144	0.0238047	0.39378	0.0116696	0.39378	0.0116696
NDG	CD40L	-0.0108122	0.740642	0.15728	0.526745	0.15728	0.526745
NDG	CD99	-0.0182034	0.569148	-0.336033	0.0933392	-0.336033	0.0933392
NDG	CEA	0.0445688	0.0710958	0.158786	0.522453	0.0445688	0.0710958
NDG	CEACAM-1	0.036772	0.190216	0.109446	0.666317	0.036772	0.190216
NDG	CHI3L1	0.0144585	0.655144	-0.149324	0.549535	-0.149324	0.549535
NDG	Contactin-1	-0.0259849	0.398707	-0.0592835	0.817717	-0.0259849	0.398707
NDG	Contactin-2	-0.00724581	0.825509	-0.281035	0.205594	-0.281035	0.205594
NDG	Cripto-1	0.0503154	0.011507	0.391877	0.0134685	0.0503154	0.011507
NDG	CRP	-0.0260397	0.397556	-0.287889	0.190273	-0.287889	0.190273
NDG	CRTAM	-0.00827084	0.801016	-0.268031	0.235545	-0.268031	0.235545
NDG	CTACK	0.0499821	0.0139839	0.366187	0.0445985	0.0499821	0.0139839
NDG	CXCL14	0.035138	0.219073	0.105836	0.677067	0.035138	0.219073
NDG	Cystatin B	0.0133052	0.682021	0.0328869	0.898638	0.0133052	0.682021
NDG	Cystatin C	0.0380264	0.168866	0.0675626	0.792476	0.0380264	0.168866
NDG	Cystatin E M	-0.0442786	0.0748681	-0.35871	0.0556236	-0.35871	0.0556236
NDG	DAN	0.022997	0.462609	0.300669	0.162635	0.300669	0.162635
NDG	Decorin	-0.0103664	0.751192	-0.296257	0.172036	-0.296257	0.172036
NDG	Desmoglein-1	-0.031512	0.286901	-0.305429	0.152667	-0.305429	0.152667
NDG	DKK-1	0.0157992	0.624119	0.337979	0.0898724	0.337979	0.0898724
NDG	Dkk-3	0.0512464	0.0055014	0.356135	0.0595948	0.0512464	0.0055014
NDG	DLL1	0.0315087	0.286964	0.0711268	0.781636	0.0315087	0.286964
NDG	DPPIV	0.00360143	0.913064	-0.027851	0.914133	0.00360143	0.913064
NDG	DR6	-0.0226397	0.470389	-0.327459	0.10907	-0.327459	0.10907
NDG	E-Cadherin	0.048844	0.0235349	0.398453	0.00763167	0.398453	0.00763167
NDG	EDAR	-0.0304939	0.306789	-0.0531896	0.836343	-0.0304939	0.306789
NDG	EGF	-0.0449511	0.0662191	-0.251015	0.276356	-0.0449511	0.0662191
NDG	EMMPRIN	0.0435029	0.0852409	0.166747	0.499881	0.0435029	0.0852409
NDG	Eotaxin-2	-0.0170431	0.595564	-0.231956	0.32403	-0.231956	0.32403
NDG	EpCAM	0.00827416	0.800937	0.266334	0.239536	0.266334	0.239536
NDG	EphA1	-0.0371221	0.184183	-0.237104	0.310963	-0.0371221	0.184183
NDG	Ephrin-B3	-0.032719	0.263782	-0.336916	0.0917603	-0.336916	0.0917603
NDG	Epiregulin	-0.0401907	0.133827	-0.359719	0.0540915	-0.359719	0.0540915
NDG	ErbB2	0.0463021	0.0498894	0.116083	0.646618	0.0463021	0.0498894
NDG	ErbB3	0.0202924	0.522171	0.291447	0.182456	0.291447	0.182456
NDG	ErbB4	-0.046273	0.0502262	-0.302537	0.158702	-0.046273	0.0502262
NDG	E-Selectin	0.00078121	0.981128	-0.222905	0.347333	-0.222905	0.347333
NDG	FAP	0.0155746	0.629299	-0.128045	0.611362	-0.128045	0.611362
NDG	Fas	0.0513312	0.00503004	0.365797	0.0451541	0.0513312	0.00503004
NDG	FAS L	0.0270167	0.377162	0.371158	0.0377082	0.371158	0.0377082
NDG	Fcg RIIBC	0.0514056	0.00462763	0.349893	0.0695681	0.0514056	0.00462763
NDG	Ferritin	0.0317091	0.283091	0.129388	0.607425	0.0317091	0.283091
NDG	Fetuin A	-0.0401027	0.135204	-0.0851969	0.739011	-0.0401027	0.135204
NDG	FGF-12	-0.0450186	0.0653693	-0.276354	0.216244	-0.0450186	0.0653693
NDG	Flt-3L	-0.0135267	0.676846	-0.297766	0.168803	-0.297766	0.168803
NDG	FOLR2	-0.0350807	0.220107	-0.355215	0.0610348	-0.355215	0.0610348
NDG	FSH	0.0358033	0.207186	0.0608338	0.812984	0.0358033	0.207186
NDG	Galectin-7	-0.0407331	0.125431	-0.1672	0.498604	-0.0407331	0.125431
NDG	Galectin-9	-0.0205955	0.515423	-0.338504	0.0889444	-0.338504	0.0889444
NDG	Gas 1	-0.0445548	0.0712764	-0.288527	0.188865	-0.0445548	0.0712764
NDG	GASP-1	-0.0214094	0.497391	-0.0319381	0.901556	-0.0214094	0.497391
NDG	GASP-2	-0.018129	0.570836	-0.259996	0.254598	-0.259996	0.254598
NDG	G-CSF	-0.0418694	0.108381	-0.351811	0.0664519	-0.351811	0.0664519
NDG	GDF-15	0.0234384	0.453035	-0.0216675	0.933178	0.0234384	0.453035
NDG	GDNF	-0.0409183	0.122602	-0.308504	0.146326	-0.0409183	0.122602
NDG	GH	-0.0363782	0.197064	-0.347435	0.0736247	-0.347435	0.0736247
NDG	GHR	-0.0265043	0.387825	-0.218783	0.358077	-0.218783	0.358077
NDG	GITR	-0.00611596	0.852583	-0.119549	0.636366	-0.119549	0.636366
NDG	GM-CSF	-0.00371403	0.910351	-0.216371	0.3644	-0.216371	0.3644
NDG	Granulysin	0.00883955	0.787459	-0.0725505	0.77731	-0.0725505	0.77731
NDG	GROa	0.024526	0.42964	-0.0713143	0.781066	0.024526	0.42964
NDG	HB-EGF	0.0108008	0.740912	0.303484	0.156719	0.303484	0.156719
NDG	HCC-4	0.0268967	0.379652	0.326095	0.11164	0.326095	0.11164
NDG	hCGb	0.0370696	0.185085	0.131801	0.600364	0.0370696	0.185085
NDG	HGF R	0.031425	0.288585	0.0292131	0.909941	0.031425	0.288585
NDG	HVEM	-0.000184022	0.995554	-0.00552165	0.982964	-0.00552165	0.982964
NDG	ICAM-1	-0.0121281	0.709617	-0.207556	0.387733	-0.207556	0.387733
NDG	ICAM-2	-0.0416732	0.111271	-0.360299	0.0532174	-0.360299	0.0532174
NDG	ICAM-3	-0.0454043	0.0605813	-0.330337	0.103707	-0.0454043	0.0605813
NDG	IFNg	0.0307343	0.302061	0.382121	0.0239013	0.382121	0.0239013
NDG	IFN-gamma R1	-0.0312742	0.291514	-0.260451	0.253509	-0.260451	0.253509
NDG	IGF-1	-0.0271133	0.375159	-0.303216	0.157279	-0.303216	0.157279
NDG	IGF-1R	0.0214834	0.495756	-0.0158649	0.951062	0.0214834	0.495756
NDG	IGF-2	-0.0455715	0.0595409	-0.359534	0.0551407	-0.359534	0.0551407
NDG	IGFBP-1	0.0472292	0.0395643	0.248742	0.281938	0.0472292	0.0395643
NDG	IGFBP-2	-0.0259184	0.400104	-0.347911	0.0728338	-0.347911	0.0728338
NDG	IGFBP-3	0.0482719	0.0289077	0.20929	0.383116	0.0482719	0.0289077
NDG	IGFBP-4	-0.0423382	0.101568	-0.350023	0.069355	-0.350023	0.069355
NDG	IGFBP-5	-0.0373108	0.180956	-0.245445	0.290084	-0.0373108	0.180956
NDG	IGFBP-6	0.0333197	0.25247	0.0391134	0.8795	0.0333197	0.25247
NDG	IL-1 F5	-0.021867	0.487309	-0.305761	0.151979	-0.305761	0.151979
NDG	IL-1 F6	-0.0430378	0.0916564	-0.297918	0.168478	-0.0430378	0.0916564
NDG	IL-1 F9	-0.044711	0.0692695	-0.271233	0.228066	-0.044711	0.0692695
NDG	IL-1 R5	-0.0451668	0.0635167	-0.293248	0.178532	-0.0451668	0.0635167
NDG	IL-1 RI	-0.0404359	0.130012	-0.218764	0.358125	-0.0404359	0.130012
NDG	IL-10	-0.0125971	0.698601	0.0136107	0.958013	-0.0125971	0.698601
NDG	IL-12p70	-0.0347394	0.226282	-0.123728	0.624048	-0.0347394	0.226282
NDG	IL-13	0.00231131	0.944181	0.06332	0.805401	0.06332	0.805401
NDG	IL-13 R1	0.0473819	0.0379382	0.398324	0.0077348	0.398324	0.0077348
NDG	IL-13 R2	0.0451727	0.0634436	0.354442	0.0622525	0.354442	0.0622525
NDG	IL-15	-0.0130896	0.687062	0.133119	0.59651	0.133119	0.59651
NDG	IL-15 R	-0.0194634	0.54072	-0.338358	0.0892032	-0.338358	0.0892032
NDG	IL-16	-0.0441772	0.0762002	-0.244915	0.2914	-0.0441772	0.0762002
NDG	IL-17B R	0.0512818	0.00530321	0.266427	0.239316	0.0512818	0.00530321
NDG	IL-17F	-0.00248104	0.940085	-0.230513	0.327719	-0.230513	0.327719
NDG	IL-17R	-0.0268687	0.380234	-0.139042	0.579259	-0.0268687	0.380234
NDG	IL-18 Rb	-0.0150631	0.641121	-0.302275	0.159251	-0.302275	0.159251
NDG	IL-1a	-0.0439734	0.0788998	-0.307671	0.148036	-0.0439734	0.0788998
NDG	IL-1ra	0.028337	0.350018	0.332657	0.0994428	0.332657	0.0994428
NDG	IL-2	-0.00873965	0.789839	-0.00319522	0.990142	-0.00873965	0.789839
NDG	IL-20	-0.0375907	0.176199	-0.345092	0.0775562	-0.345092	0.0775562
NDG	IL-21R	-0.0303897	0.308845	-0.247488	0.285028	-0.247488	0.285028
NDG	IL-22BP	-0.0373646	0.180039	-0.265251	0.24209	-0.0373646	0.180039
NDG	IL-23	-0.0424929	0.0993503	-0.243475	0.294982	-0.0424929	0.0993503
NDG	IL-27	-0.0275433	0.366276	-0.299349	0.165431	-0.299349	0.165431
NDG	IL-31	0.00717345	0.82724	-0.115699	0.647755	-0.115699	0.647755
NDG	IL-31 RA	-0.00709653	0.829081	0.137882	0.582631	0.137882	0.582631
NDG	IL-34	-0.0440643	0.0776927	-0.281956	0.203516	-0.0440643	0.0776927
NDG	IL-4	-0.041063	0.120404	-0.298573	0.167082	-0.041063	0.120404
NDG	IL-5	0.00129532	0.968711	0.217091	0.362508	0.217091	0.362508
NDG	IL-6	0.0243266	0.433909	0.269382	0.232381	0.269382	0.232381
NDG	IL-6R	0.0446209	0.070425	0.155231	0.532597	0.0446209	0.070425
NDG	IL-7	0.0360348	0.203093	0.390605	0.0147159	0.390605	0.0147159
NDG	IL-7 R alpha	-0.0370696	0.185085	-0.25838	0.258478	-0.0370696	0.185085
NDG	IL-8	0.0283819	0.349104	0.225065	0.341735	0.225065	0.341735
NDG	Insulin	-0.044587	0.0708609	-0.336908	0.0917748	-0.044587	0.0708609
NDG	IP-10	-0.0327773	0.262677	-0.348389	0.072041	-0.348389	0.072041
NDG	L1CAM-2	-0.0343249	0.233848	-0.316281	0.130649	-0.316281	0.130649
NDG	LAG-3	-0.00402817	0.902782	0.32284	0.117845	0.32284	0.117845
NDG	Layilin	-0.0229752	0.463082	-0.119555	0.636352	-0.0229752	0.463082
NDG	LDL R	-0.0162976	0.61265	-0.0694643	0.78669	-0.0162976	0.61265
NDG	Legumain	-0.0203014	0.521971	-0.243839	0.294075	-0.243839	0.294075
NDG	Leptin R	-0.0441502	0.0765564	-0.304473	0.154653	-0.0441502	0.0765564
NDG	LIMPII	0.0238561	0.444017	0.31636	0.130493	0.31636	0.130493
NDG	Lipocalin-2	0.0307727	0.301308	0.267883	0.235892	0.267883	0.235892
NDG	LRIG3	-0.03805	0.168471	-0.335794	0.0937659	-0.335794	0.0937659
NDG	MBL	0.0307936	0.300899	0.300675	0.162621	0.300675	0.162621
NDG	MCP-1	-0.0259879	0.398643	-0.088969	0.727635	-0.0259879	0.398643
NDG	MCSF	-0.0450825	0.0645692	-0.356421	0.0591494	-0.356421	0.0591494
NDG	MCSF R	0.0110901	0.734076	-0.0864601	0.735199	0.0110901	0.734076
NDG	MDC	-0.018565	0.560962	-0.235195	0.315793	-0.235195	0.315793
NDG	MEPE	-0.0412485	0.117605	-0.347642	0.0732799	-0.347642	0.0732799
NDG	MICA	0.019618	0.537251	0.323204	0.117145	0.323204	0.117145
NDG	MICB	0.0468612	0.043572	0.178947	0.465703	0.0468612	0.043572
NDG	MIF	-0.0257568	0.403508	-0.355465	0.0606421	-0.355465	0.0606421
NDG	MIG	0.0413966	0.115384	0.322437	0.118621	0.0413966	0.115384
NDG	MIP-1a	-0.0431655	0.0898808	-0.32195	0.119559	-0.0431655	0.0898808
NDG	MIP-1b	-0.0438089	0.0811001	-0.267553	0.236667	-0.0438089	0.0811001
NDG	MIP-1d	0.0234106	0.453638	0.103294	0.684655	0.0234106	0.453638
NDG	MIP-3b	-0.0267413	0.382884	-0.319346	0.124616	-0.319346	0.124616
NDG	MMP-1	-0.0261161	0.395952	-0.340452	0.085528	-0.340452	0.085528
NDG	MMP-10	0.0306755	0.303216	0.124702	0.621182	0.0306755	0.303216
NDG	MMP-13	0.0278376	0.360228	0.212453	0.374729	0.0278376	0.360228
NDG	MMP-2	-0.00110932	0.973203	0.145184	0.561469	0.145184	0.561469
NDG	MMP-3	-0.0251904	0.415486	-0.287353	0.19146	-0.287353	0.19146
NDG	MMP-8	0.0445031	0.071944	0.130076	0.60541	0.0445031	0.071944
NDG	MMP-9	-0.0460497	0.0528295	-0.336134	0.0931583	-0.0460497	0.0528295
NDG	NAP-2	0.0187966	0.55573	-0.11751	0.642395	0.0187966	0.55573
NDG	NCAM-1	-0.00625913	0.849148	-0.244118	0.29338	-0.244118	0.29338
NDG	Nogo Receptor	-0.0389771	0.153182	-0.357499	0.0574809	-0.357499	0.0574809
NDG	Notch-3	0.00335023	0.91912	-0.075176	0.76934	-0.075176	0.76934
NDG	NOV	0.0466096	0.0463811	0.264224	0.244521	0.0466096	0.0463811
NDG	NrCAM	0.0498096	0.0153263	0.362953	0.0492733	0.0498096	0.0153263
NDG	NRG1-b1	0.0243743	0.432885	0.0377573	0.883666	0.0243743	0.432885
NDG	NT-3	-0.0212917	0.499991	-0.213072	0.373091	-0.213072	0.373091
NDG	OPN	-0.00249808	0.939674	-0.270997	0.228615	-0.270997	0.228615
NDG	OSM R beta	-0.0302715	0.31118	-0.256004	0.26421	-0.256004	0.26421
NDG	Osteoactivin	0.0411133	0.119643	0.197163	0.41568	0.0411133	0.119643
NDG	PARC	0.0104843	0.748401	0.0221706	0.931627	0.0104843	0.748401
NDG	P-Cadherin	0.0199968	0.528772	0.0115544	0.964355	0.0199968	0.528772
NDG	PDGF Rb	-0.0423386	0.101563	-0.254199	0.268587	-0.0423386	0.101563
NDG	PDGF-AA	-0.0155054	0.630896	-0.300468	0.16306	-0.300468	0.16306
NDG	PDGF-AB	0.0181473	0.570421	-0.0183777	0.943316	0.0181473	0.570421
NDG	PDGF-BB	-0.0172625	0.590553	-0.166283	0.501191	-0.166283	0.501191
NDG	Pepsinogen I	0.0411192	0.119553	0.316952	0.129321	0.0411192	0.119553
NDG	Periostin	0.0289998	0.336583	-0.0384066	0.881671	0.0289998	0.336583
NDG	PF4	0.0244141	0.432034	-0.0682626	0.790346	0.0244141	0.432034
NDG	PGRP-S	0.0510447	0.00667778	0.360153	0.0534372	0.0510447	0.00667778
NDG	PIGF	-0.0195342	0.539131	-0.335616	0.0940858	-0.335616	0.0940858
NDG	Procalcitonin	-0.0370709	0.185063	-0.321057	0.121287	-0.321057	0.121287
NDG	Prolactin R	-0.0368662	0.188587	-0.2858	0.194908	-0.0368662	0.188587
NDG	Prostasin	-0.0456714	0.0573325	-0.302026	0.159775	-0.0456714	0.0573325
NDG	PSA	0.0494673	0.0181054	0.326628	0.110632	0.0494673	0.0181054
NDG	PSMA	-0.0430381	0.0916514	-0.275998	0.21706	-0.0430381	0.0916514
NDG	RAGE	0.0490069	0.0220715	0.311643	0.139935	0.0490069	0.0220715
NDG	RANK	-0.0253795	0.411478	-0.0453151	0.860465	-0.0253795	0.411478
NDG	RANTES	-0.0243216	0.434015	-0.153966	0.536214	-0.0243216	0.434015
NDG	RBP4	-0.00379028	0.908513	0.086212	0.735948	0.086212	0.735948
NDG	RELT	-0.0314886	0.287352	-0.220525	0.353524	-0.0314886	0.287352
NDG	Resistin	0.0198805	0.531372	-0.0896216	0.725669	0.0198805	0.531372
NDG	ROBO3	-0.0217695	0.489454	-0.261482	0.251043	-0.261482	0.251043
NDG	Ryk	0.00453362	0.890612	-0.0610863	0.812214	-0.0610863	0.812214
NDG	SCF R	0.0316545	0.284144	0.0496972	0.847035	0.0316545	0.284144
NDG	SDF-1b	0.00583451	0.859338	0.2074	0.38815	0.2074	0.38815
NDG	Semaphorin 6D	-0.0310305	0.296263	-0.270691	0.229328	-0.270691	0.229328
NDG	Serpin A4	0.0506918	0.0089078	0.237404	0.310204	0.0506918	0.0089078
NDG	Shh-N	-0.0375101	0.177565	-0.357316	0.0577638	-0.357316	0.0577638
NDG	Siglec-11	-0.0293028	0.330484	-0.349312	0.0705202	-0.349312	0.0705202
NDG	Siglec-5	-0.0315062	0.287013	-0.131046	0.602572	-0.0315062	0.287013
NDG	Siglec-7	0.0475547	0.036124	0.400181	0.00628678	0.400181	0.00628678
NDG	Siglec-9	0.0238139	0.444927	0.136291	0.587261	0.0238139	0.444927
NDG	SOST	0.00323266	0.921954	-0.0933711	0.714389	-0.0933711	0.714389
NDG	SP-D	-0.00745912	0.820406	-0.269849	0.231289	-0.269849	0.231289
NDG	Syndecan-1	-0.0449658	0.0660338	-0.140796	0.574167	-0.0449658	0.0660338
NDG	Syndecan-4	0.0504358	0.0106524	0.260328	0.253803	0.0504358	0.0106524
NDG	TACE	0.00262929	0.936508	0.111368	0.660602	0.111368	0.660602
NDG	TARC	-0.0220001	0.484385	-0.328095	0.107878	-0.328095	0.107878
NDG	TFPI	0.0399734	0.137236	0.083935	0.742823	0.0399734	0.137236
NDG	TGFa	0.0077082	0.814451	0.122418	0.627905	0.122418	0.627905
NDG	TGFb RIII	0.00388594	0.906209	0.12555	0.618688	0.12555	0.618688
NDG	Thrombospondin-2	0.0463746	0.0490553	0.181092	0.459746	0.0463746	0.0490553
NDG	Thyroglobulin	-0.0395325	0.14423	-0.161793	0.513904	-0.0395325	0.14423
NDG	Tie-1	0.00601755	0.854944	-0.184704	0.449756	-0.184704	0.449756
NDG	Tie-2	-0.0402255	0.133284	-0.235837	0.314167	-0.0402255	0.133284
NDG	TIM-1	0.0273019	0.371256	0.380926	0.0253067	0.380926	0.0253067
NDG	TIMP-1	0.0165415	0.607052	0.0286071	0.911806	0.0165415	0.607052
NDG	TIMP-2	-0.0265614	0.386633	-0.0980223	0.700429	-0.0265614	0.386633
NDG	TIMP-4	-0.0414519	0.114557	-0.358799	0.0554885	-0.358799	0.0554885
NDG	TNF RI	-0.0198173	0.532786	-0.256528	0.262944	-0.256528	0.262944
NDG	TNF RII	-0.0332102	0.254522	-0.0994288	0.696215	-0.0332102	0.254522
NDG	TNFa	-0.0128748	0.692092	0.135501	0.589562	0.135501	0.589562
NDG	TNFb	0.0169275	0.598208	0.106458	0.675214	0.0169275	0.598208
NDG	TPO	-0.00259736	0.937278	-0.223069	0.346906	-0.223069	0.346906
NDG	TRAIL R2	0.0385175	0.160708	0.336461	0.0925727	0.336461	0.0925727
NDG	TRAIL R3	0.0266453	0.384884	0.176243	0.473232	0.0266453	0.384884
NDG	TRANCE	0.0417585	0.11001	0.0939672	0.712597	0.0417585	0.11001
NDG	Trappin-2	0.0496709	0.0164339	0.345266	0.0772634	0.0496709	0.0164339
NDG	TREM-1	0.0519231	0.00216285	0.354358	0.0623857	0.0519231	0.00216285
NDG	TSLP	0.0406015	0.127453	0.0858293	0.737103	0.0406015	0.127453
NDG	TSP-1	0.0431951	0.0894702	0.24224	0.298061	0.0431951	0.0894702
NDG	TWEAK	-0.0433027	0.0879854	-0.347546	0.0734391	-0.347546	0.0734391
NDG	uPA	0.0433307	0.0875997	0.130093	0.605361	0.0433307	0.0875997
NDG	uPAR	0.0440481	0.0779074	0.199859	0.408386	0.0440481	0.0779074
NDG	VCAM-1	-0.0144999	0.654182	-0.143712	0.565723	-0.143712	0.565723
NDG	VEGF R1	-0.036729	0.19096	-0.319545	0.124228	-0.319545	0.124228
NDG	VEGF R2	-0.00671055	0.838326	-0.246283	0.288008	-0.246283	0.288008
NDG	VEGF-C	0.0525094	0.000270555	0.337262	0.0911458	0.0525094	0.000270555
NDG	VEGF-D	0.00885991	0.786974	-0.183113	0.45415	-0.183113	0.45415
NDG	WISP-1	-0.00692187	0.833263	-0.166967	0.499259	-0.166967	0.499259
NDG	XEDAR	0.0259715	0.398988	0.0682068	0.790516	0.0259715	0.398988

## Sheet: PCA 1-4
Group	Protein	PC1	PC2	PC3	PC4
DG	4-1BB	-0.965554	0.324097	0.617593	0.31349
DG	6Ckine	-1.24225	0.113289	0.355967	0.233621
DG	ADAM8	-1.41501	-0.0138066	0.186303	0.169235
DG	ADAM9	-1.61535	-0.215088	-0.179924	-0.0660548
DG	aFGF	-1.56415	-0.119347	0.0337526	0.0960739
DG	AFP	-1.57853	-0.142224	-0.00462074	0.0669706
DG	AgRP	-1.01066	0.236737	0.480491	0.242817
DG	AMICA	-1.21111	-0.157601	-0.705581	-0.392523
DG	ANG-1	-1.58136	-0.163181	-0.0480027	0.0320264
DG	ANG-2	-1.45942	-0.0309654	0.161581	0.168716
DG	Angiotensinogen	-1.54392	-0.225876	-0.334357	-0.182073
DG	APRIL	-1.52977	-0.196126	-0.183022	-0.071846
DG	AR	-1.39456	-0.0282427	0.158084	0.139448
DG	B2M	-0.73154	0.469244	0.758527	0.328137
DG	B7-H1	-1.42422	-0.2073	-0.480488	-0.275084
DG	B7-H3	-1.07174	0.240742	0.516042	0.283532
DG	bFGF	-0.674691	0.532827	0.844468	0.360009
DG	BLAME	-1.50256	-0.101128	0.0550405	0.0933522
DG	BLC	-1.40565	-0.0657506	0.0868704	0.0924117
DG	BMP-2	-1.58923	-0.2149	-0.201389	-0.0833571
DG	BMP-5	-1.49055	-0.0637759	0.116067	0.140569
DG	BMP-7	-1.60507	-0.169557	-0.0540597	0.0323387
DG	BMP-9	-1.44782	-0.0671487	0.102871	0.114213
DG	BMPR-IB	-1.38561	-0.00704819	0.192838	0.16279
DG	b-NGF	-1.21784	0.0872539	0.302987	0.188363
DG	BTC	-1.52694	-0.177624	-0.120896	-0.0291365
DG	CA19-9	-1.53632	-0.14322	-0.021123	0.0434114
DG	CA9	-1.23212	-0.161993	-0.504248	-0.259345
DG	Cadherin-11	-1.13259	0.0666086	0.193387	0.108166
DG	Cadherin-13	-1.47328	-0.0803119	0.0859509	0.108819
DG	Cadherin-4	-1.30613	-0.00721265	0.157073	0.117019
DG	CCL28	-1.63539	-0.218634	-0.178973	-0.0643162
DG	CD200	-1.27845	0.0286568	0.217615	0.149072
DG	CD229	-1.34345	0.0490139	0.272046	0.210704
DG	CD27	-1.47126	-0.140498	-0.0549115	0.00940437
DG	CD30	-1.39012	-0.191669	-0.359512	-0.184716
DG	CD48	-1.42962	-0.0249447	0.170795	0.162208
DG	CD58	-1.56468	-0.1892	-0.128242	-0.0308873
DG	CD6	-1.60023	-0.227878	-0.257107	-0.126458
DG	CD84	-1.07691	0.200837	0.44858	0.24122
DG	CD97	-1.31381	0.0574006	0.282296	0.205497
DG	CEACAM-5	-1.44472	-0.0482861	0.135876	0.13892
DG	CF XIV	-1.48626	-0.0989564	0.0538742	0.0879734
DG	Chemerin	-1.0073	0.241235	0.487354	0.245952
DG	Ck beta 8-1	-1.53778	-0.119178	0.0300641	0.0837295
DG	Clusterin	-1.11264	0.226495	0.502653	0.290737
DG	Common beta Chain	-1.40085	-0.128051	-0.0808274	-0.0143637
DG	CTLA4	-1.24279	-0.171286	-0.626645	-0.340274
DG	CXCL16	-1.31222	-0.177944	-0.429186	-0.221921
DG	Cystatin A	-1.39226	-0.0618052	0.088001	0.0903591
DG	DcR3	-1.4826	-0.213531	-0.338309	-0.17807
DG	Desmoglein 2	-1.50227	-0.115016	0.0267011	0.0716132
DG	Desmoglein-3	-1.22561	0.0432774	0.215523	0.136342
DG	Dkk-4	-1.48285	-0.212636	-0.330573	-0.172629
DG	DR3	-1.25764	-0.174328	-0.618701	-0.338277
DG	Dtk	-1.36578	-0.0264188	0.149811	0.125721
DG	EDA-A2	-1.36158	-0.170776	-0.293376	-0.142621
DG	EGF R	-0.86242	-0.0738718	-0.935393	-0.455131
DG	EG-VEGF	-1.59876	-0.221131	-0.220696	-0.0979756
DG	ENA-78	-1.35548	-0.0185697	0.160836	0.130622
DG	Endoglin	-1.43309	-0.050676	0.128957	0.129532
DG	Eotaxin	-1.58567	-0.228239	-0.2795	-0.143239
DG	Eotaxin-3	-1.54697	-0.115692	0.0381547	0.0935763
DG	EphB6	-1.2411	0.0678047	0.276694	0.177621
DG	Epo R	-1.50661	-0.216076	-0.313533	-0.162497
DG	ESAM	-1.50356	-0.153319	-0.0665875	0.00565084
DG	FABP2	-1.56993	-0.212842	-0.21128	-0.0909878
DG	FGF-17	-1.53697	-0.15461	-0.0484999	0.0233272
DG	FGF-19	-1.57744	-0.211825	-0.199423	-0.0821365
DG	FGF-21	-1.61156	-0.168992	-0.0509151	0.0365495
DG	FGF-4	-1.48053	-0.211008	-0.322662	-0.166905
DG	FGF-6	-1.29421	0.0273467	0.223229	0.156644
DG	FGF-7	-1.10229	-0.123871	-0.556827	-0.276553
DG	FLRG	-1.49641	-0.219679	-0.375971	-0.207494
DG	Follistatin	-1.506	-0.179878	-0.146937	-0.0484658
DG	FOLR1	-1.4249	-0.01457	0.185426	0.173129
DG	Fractalkine	-1.43453	-0.102927	0.0174744	0.0517512
DG	Furin	-1.2011	0.142894	0.393727	0.245517
DG	Galectin-1	-1.50243	-0.14765	-0.0518178	0.0156491
DG	Galectin-2	-1.31538	-0.0673872	0.0135386	0.0327586
DG	Galectin-3	-1.50366	-0.218167	-0.336818	-0.1791
DG	Galectin-8	-1.54477	-0.157472	-0.051427	0.0225
DG	GCP-2	-1.16352	0.150711	0.395988	0.233453
DG	G-CSF R	-1.4583	-0.0648468	0.110186	0.123062
DG	GITR L	-1.50988	-0.222117	-0.383972	-0.216156
DG	Glypican 1	-1.61413	-0.162897	-0.0377514	0.0486761
DG	Glypican 5	-1.52524	-0.160757	-0.0721106	0.00466917
DG	gp130	-0.644127	0.557676	0.872264	0.367009
DG	GRO	-1.05121	-0.124697	-0.745597	-0.377939
DG	HAI-2	-1.53175	-0.104012	0.0560651	0.103705
DG	HCC-1	-0.734437	-0.0261535	-0.912302	-0.422579
DG	HGF	-1.33035	0.0644301	0.29224	0.222319
DG	I-309	-1.558	-0.16663	-0.0676681	0.0126673
DG	ICOS	-1.46816	-0.135708	-0.0439904	0.0162307
DG	IFNab R2	-1.16194	-0.148895	-0.737474	-0.400033
DG	IGF-2R	-1.50768	-0.173304	-0.123383	-0.0324856
DG	IL-1 F10	-1.39143	-0.202151	-0.461949	-0.25365
DG	IL-1 F8	-1.56213	-0.228569	-0.329613	-0.180855
DG	IL-1 R3	-1.44132	-0.209304	-0.475409	-0.275777
DG	IL-1 R6	-1.42008	-0.20207	-0.512078	-0.302039
DG	IL-1 RII	-1.62624	-0.227452	-0.226244	-0.102657
DG	IL-10 Ra	-1.54835	-0.219852	-0.273736	-0.136364
DG	IL-10 Rb	-0.616473	0.00569085	-1.05985	-0.48148
DG	IL-11	-1.54877	-0.178621	-0.107174	-0.0173237
DG	IL-12p40	-1.46976	-0.0846237	0.0765433	0.100609
DG	IL-17	-1.23911	0.0181839	0.167419	0.110647
DG	IL-17B	-1.47176	-0.13506	-0.0395413	0.0196753
DG	IL-17E	-1.52465	-0.223041	-0.343718	-0.186781
DG	IL-18	-1.51324	-0.220276	-0.33751	-0.180665
DG	IL-18 BPa	-1.46121	-0.207816	-0.335061	-0.173949
DG	IL-1b	-1.46681	-0.12648	-0.0203037	0.0318165
DG	IL-2 Ra	-1.55228	-0.183697	-0.120135	-0.0262317
DG	IL-2 Rb	-1.5722	-0.163453	-0.0525222	0.0266355
DG	IL-2 Rg	-1.62684	-0.17899	-0.0686217	0.0250793
DG	IL-21	-1.41253	-0.184143	-0.278832	-0.134919
DG	IL-22 R alpha 1	-1.39435	-0.0631459	0.0862114	0.0896047
DG	IL-23 R	-1.21523	0.0617866	0.249284	0.154353
DG	IL-24	-1.56754	-0.215731	-0.227241	-0.102721
DG	IL-28A	-1.53999	-0.10511	0.0551025	0.105995
DG	IL-29	-1.00213	0.257249	0.515496	0.261141
DG	IL-3	-1.22532	0.0905293	0.312658	0.19679
DG	IL-32 alpha	-1.49998	-0.183887	-0.16718	-0.0623436
DG	IL-33	-1.39147	-0.201887	-0.454823	-0.248563
DG	IL-5 Ra	-1.24758	-0.171494	-0.63629	-0.348702
DG	IL-9	-1.59393	-0.215764	-0.20076	-0.0827877
DG	Integrin alpha 5	-1.47259	-0.115632	0.0104298	0.0537142
DG	I-TAC	-1.39515	-0.00587833	0.196368	0.169289
DG	JAM-A	-1.52476	-0.14284	-0.0259824	0.0375764
DG	JAM-B	-1.44664	-0.100983	0.0299324	0.0622206
DG	Kallikrein 14	-1.61046	-0.196466	-0.120644	-0.0202245
DG	Kallikrein 5	-1.31931	0.0739506	0.30481	0.227898
DG	LAP(TGFb1)	-1.36256	0.0170865	0.22749	0.181477
DG	Leptin	-1.06765	0.262722	0.548211	0.305311
DG	LIF	-1.20568	0.164055	0.422987	0.271837
DG	LIGHT	-1.54552	-0.13189	0.00723401	0.0674307
DG	LOX-1	-1.45739	-0.11404	0.00498186	0.0472876
DG	LRP-6	-1.12786	0.11664	0.308224	0.170536
DG	L-Selectin	-0.51898	0.608692	0.878557	0.341728
DG	Lymphotactin	-1.19773	0.174509	0.435977	0.279186
DG	LYVE-1	-0.879277	0.315423	0.55051	0.251435
DG	Marapsin	-1.48595	-0.210689	-0.310958	-0.159163
DG	MCP-2	-1.48289	-0.0635298	0.11622	0.137262
DG	MCP-3	-1.5515	-0.143653	-0.0156073	0.050903
DG	MCP-4	-1.60186	-0.208767	-0.166514	-0.0564364
DG	MDM2	-1.49471	-0.12348	0.00415942	0.0535489
DG	Mer	-1.38155	-0.195776	-0.40932	-0.21619
DG	Midkine	-1.12812	0.172538	0.420525	0.23849
DG	MIP-3a	-1.43375	-0.0116557	0.188413	0.180932
DG	MMP-7	-1.06398	-0.109343	-0.556378	-0.27308
DG	MPIF-1	-1.60473	-0.180323	-0.0796434	0.0113785
DG	MSPa	-1.24934	0.0706853	0.286068	0.186059
DG	Nectin-1	-1.08803	0.149729	0.351539	0.186885
DG	Neprilysin	-1.29663	-0.172335	-0.424285	-0.217585
DG	NGF R	-1.52264	-0.151469	-0.0488434	0.0207548
DG	Nidogen-1	-0.948094	0.264675	0.495001	0.236443
DG	NKp30	-1.42985	-0.0776977	0.0735577	0.0886123
DG	Notch-1	-1.40838	0.0210203	0.228163	0.208269
DG	NSE	-1.50416	-0.0837258	0.0863104	0.119608
DG	NT-4	-1.57305	-0.153969	-0.0303146	0.0442787
DG	OPG	-1.21989	-0.00426592	0.093348	0.0659869
DG	PAI-1	-1.39705	-0.0505608	0.115086	0.109641
DG	PD-1	-1.47672	-0.0928291	0.0627117	0.0921028
DG	PECAM-1	-1.24463	-0.0183409	0.0796836	0.0616061
DG	Pentraxin 3	-1.01272	0.30569	0.60139	0.320758
DG	Persephin	-1.03158	0.272594	0.555332	0.29566
DG	Pref-1	-1.47976	-0.136737	-0.0382959	0.0216337
DG	Prolactin	-1.4825	-0.0959191	0.0586297	0.0905638
DG	Renin	-1.50186	-0.220484	-0.371878	-0.205198
DG	RGM-B	-1.55607	-0.197376	-0.162864	-0.0564602
DG	S100A8	-1.53843	-0.214562	-0.256168	-0.123169
DG	SCF	-1.17109	0.189678	0.456175	0.281899
DG	SDF-1a	-1.24764	0.0971786	0.33193	0.217527
DG	Semaphorin 7A	-1.46167	-0.187885	-0.227245	-0.102658
DG	sFRP-3	-1.03867	0.225936	0.475889	0.247343
DG	Siglec-10	-1.50192	-0.118916	0.0180684	0.0651392
DG	SLAM	-1.54406	-0.151802	-0.037752	0.0325029
DG	ST2	-1.3652	-0.195158	-0.448179	-0.240021
DG	Syndecan-3	-1.56876	-0.208182	-0.192589	-0.0773439
DG	TACI	-1.52876	-0.147385	-0.034951	0.0317728
DG	TECK	-1.33048	-0.0553267	0.0594936	0.0617829
DG	Testican 2	-1.5048	-0.0800337	0.0922486	0.125098
DG	TF	-1.472	-0.186497	-0.208498	-0.0904042
DG	TGFb1	-1.37647	-0.0441062	0.118106	0.106928
DG	TGFb2	-0.378747	0.739149	1.034	0.387078
DG	TGFb3	-0.655625	0.488622	0.738631	0.301242
DG	Thrombomodulin	-1.51176	-0.120213	0.0194811	0.0684569
DG	Thrombospondin-5	-1.45869	-0.0538411	0.12901	0.138482
DG	TIM-3	-1.51179	-0.129737	-0.00166525	0.0527852
DG	TLR2	-1.54617	-0.191234	-0.149801	-0.0478076
DG	TLR4	-1.47009	-0.0782671	0.0888457	0.1101
DG	TRAIL	-1.44084	-0.0281199	0.166579	0.16362
DG	TRAIL R1	-1.45558	-0.213698	-0.422651	-0.236245
DG	TRAIL R4	-1.64065	-0.212915	-0.154968	-0.0444473
DG	Transferrin	-1.61154	-0.200587	-0.132479	-0.0293631
DG	Troponin I	-1.5363	-0.109767	0.0468539	0.0973565
DG	TSH	-1.52429	-0.216649	-0.288541	-0.14578
DG	ULBP-1	-1.47233	-0.0493848	0.136597	0.15108
DG	VE-Cadherin	-1.4592	-0.0735258	0.0944497	0.111162
DG	VEGF	-1.03973	0.214623	0.45436	0.234856
DG	VEGF R3	-1.37159	-7.78846e-05	0.201334	0.164354
DG	WIF-1	-1.41635	-0.194163	-0.326678	-0.165373
NDG	2B4	0.315442	0.966776	0.663397	0.162278
NDG	ACE-2	0.25816	0.869564	0.467012	0.0984481
NDG	Activin A	2.73321	1.94972	-0.513796	-0.466886
NDG	ADAM12	-0.796845	0.0147613	-0.51071	-0.237843
NDG	ADAMTS13	-1.13628	0.00966957	0.0411634	0.0292264
NDG	Adiponectin	-0.935094	0.113203	0.091653	0.0362864
NDG	Adipsin	0.725123	1.48482	1.47465	0.407808
NDG	Aggrecan	0.163985	0.880753	0.667556	0.175158
NDG	Albumin	3.06299	2.07672	-0.567672	-0.0696877
NDG	ALCAM	2.10251	1.90015	0.0298619	-0.113613
NDG	ALK-1	-0.0412928	0.252612	-1.21464	-0.496726
NDG	ANG-4	1.86575	-2.00521	0.32886	-0.0184048
NDG	Angiogenin	1.42661	1.39097	-0.213417	-0.165137
NDG	Angiostatin	1.96638	-1.53012	0.252431	-0.0498947
NDG	ANGPTL3	0.245947	0.930235	0.674827	0.171388
NDG	ANGPTL4	2.50025	0.604616	0.575211	-0.441173
NDG	Axl	-1.34901	-0.137066	-0.170678	-0.0706992
NDG	B7-1	2.23344	1.78076	0.325469	0.212953
NDG	B7-H2	-0.825982	0.0325025	-0.373177	-0.176779
NDG	BAFF	2.63386	0.185268	-1.2442	0.399402
NDG	BCAM	1.77828	-2.62552	0.54274	-0.0394075
NDG	BCMA	2.00686	-1.77231	-0.278887	0.28073
NDG	BDNF	1.81868	-2.05487	0.976227	-0.418266
NDG	bIG-H3	0.432451	0.644107	-0.677211	-0.292479
NDG	BMP-4	-0.173088	0.549682	0.236244	0.0429374
NDG	BMP-8	2.20854	2.08902	0.658648	0.119158
NDG	BMPR-IA	-0.373879	0.30133	-0.228859	-0.122923
NDG	BMPR-II	1.6212	1.94399	1.21798	0.258045
NDG	C5a	2.42997	1.13064	-0.57464	0.384461
NDG	CA125	1.87339	-2.24644	0.104807	0.172317
NDG	CA15-3	1.82611	-2.65217	0.352084	0.139854
NDG	Catheprin S	-0.454212	0.217061	-0.38379	-0.181953
NDG	Cathepsin B	0.364205	0.556844	-0.862816	-0.355671
NDG	Cathepsin L	2.74055	0.279822	-1.73072	0.601001
NDG	CD14	-1.3564	-0.153168	-0.223122	-0.101036
NDG	CD155	1.40353	1.87402	1.42536	0.335893
NDG	CD163	1.81153	-2.24831	0.485752	-0.0732567
NDG	CD23	1.81823	-2.31702	1.01155	-0.46349
NDG	CD28	-0.045081	0.370971	-0.66177	-0.287141
NDG	CD40	1.77975	-2.82607	0.682869	-0.124957
NDG	CD40L	2.16192	0.982756	0.418065	-0.913302
NDG	CD99	-0.101719	0.875358	1.04948	0.347084
NDG	CEA	2.16519	-1.45814	-0.786914	0.484286
NDG	CEACAM-1	2.34806	-0.745169	-0.990505	0.433507
NDG	CHI3L1	1.83478	1.05038	0.181411	0.548076
NDG	Contactin-1	1.44151	1.09102	-1.35546	-0.512128
NDG	Contactin-2	0.784731	1.48858	1.38832	0.372097
NDG	Cripto-1	1.78734	-2.87035	0.657248	-0.0829123
NDG	CRP	-0.203476	0.571847	0.357666	0.0900718
NDG	CRTAM	0.814611	1.45693	1.2461	0.321241
NDG	CTACK	1.78343	-2.76633	0.562109	-0.0147457
NDG	CXCL14	2.37217	-0.626722	-0.966142	0.400929
NDG	Cystatin B	2.89052	1.32194	-0.69817	0.022203
NDG	Cystatin C	2.47238	-0.551739	-1.40991	0.597385
NDG	Cystatin E M	-1.38884	-0.134039	-0.112608	-0.0344786
NDG	DAN	2.02118	-0.961931	1.06969	-0.533278
NDG	Decorin	0.528525	1.3073	1.29358	0.363929
NDG	Desmoglein-1	-0.565686	0.32085	0.17856	0.046012
NDG	DKK-1	2.08015	-0.625855	1.61966	-0.848414
NDG	Dkk-3	1.79782	-2.76309	0.502929	0.0454894
NDG	DLL1	2.51652	-0.184374	-1.14503	0.41072
NDG	DPPIV	2.94438	2.183	-0.294075	-0.078632
NDG	DR6	-0.27404	0.675112	0.759578	0.252306
NDG	E-Cadherin	1.78311	-2.84172	0.695752	-0.137952
NDG	EDAR	1.2774	0.918587	-1.63948	-0.602999
NDG	EGF	-0.774082	-0.0170213	-0.729383	-0.337331
NDG	EMMPRIN	2.1441	-1.45626	-0.692852	0.43228
NDG	Eotaxin-2	0.605427	1.08463	0.492197	0.086509
NDG	EpCAM	2.31117	0.285882	1.52338	-0.84425
NDG	EphA1	-0.373582	0.227292	-0.513679	-0.233038
NDG	Ephrin-B3	-0.800404	0.241043	0.282715	0.110733
NDG	Epiregulin	-1.23736	-0.0275107	0.0472351	0.0427647
NDG	ErbB2	2.29268	-1.27153	-1.19798	0.660888
NDG	ErbB3	2.07443	-0.725719	1.12973	-0.580885
NDG	ErbB4	-1.14766	-0.124537	-0.454255	-0.224348
NDG	E-Selectin	1.53494	1.90879	1.3994	0.352843
NDG	FAP	1.9762	1.02193	-0.040695	0.52379
NDG	Fas	1.79432	-2.80458	0.547379	0.0186065
NDG	FAS L	1.90209	-1.55126	1.28268	-0.633958
NDG	Fcg RIIBC	1.80329	-2.741	0.470852	0.0679521
NDG	Ferritin	2.33169	-0.563519	-0.630875	0.234811
NDG	Fetuin A	0.61504	0.493446	-1.81308	-0.685575
NDG	FGF-12	-0.941549	-0.0616723	-0.568556	-0.270965
NDG	Flt-3L	0.356943	1.14652	1.11662	0.318111
NDG	FOLR2	-1.00102	0.141546	0.252283	0.120167
NDG	FSH	2.51034	-0.380972	-1.39646	0.559011
NDG	Galectin-7	-0.0268108	0.266903	-1.17906	-0.48181
NDG	Galectin-9	-0.234416	0.759932	0.926413	0.31537
NDG	Gas 1	-1.00152	-0.07013	-0.478587	-0.22969
NDG	GASP-1	1.87599	1.37207	-1.33742	-0.508933
NDG	GASP-2	0.362912	0.980085	0.619124	0.14375
NDG	G-CSF	-1.26341	-0.0707571	-0.0520882	-0.0091252
NDG	GDF-15	2.67843	0.747025	-1.2819	0.466477
NDG	GDNF	-0.985312	-0.00477801	-0.227846	-0.109412
NDG	GH	-1.0168	0.100675	0.159768	0.0764338
NDG	GHR	0.231496	0.675292	-0.122876	-0.101708
NDG	GITR	1.98125	1.89312	0.27937	-0.0372603
NDG	GM-CSF	1.39968	1.78893	1.16802	0.255224
NDG	Granulysin	2.50891	1.66626	-0.17433	0.187431
NDG	GROa	2.27863	0.536322	-0.910881	0.626424
NDG	HB-EGF	2.20344	-0.0945267	1.65259	-0.885689
NDG	HCC-4	1.93548	-1.35044	1.05862	-0.502025
NDG	hCGb	2.27737	-0.90159	-0.802852	0.371935
NDG	HGF R	2.65422	0.0890229	-1.52578	0.539165
NDG	HVEM	3.17069	2.50801	-0.316843	-0.2426
NDG	ICAM-1	1.02512	1.37761	0.603627	0.0998584
NDG	ICAM-2	-1.29868	-0.0696478	-0.00964341	0.0176579
NDG	ICAM-3	-1.27891	-0.138626	-0.278557	-0.132832
NDG	IFNg	1.85897	-1.83487	1.17628	-0.564306
NDG	IFN-gamma R1	-0.272431	0.398169	-0.0824193	-0.0705061
NDG	IGF-1	-0.348309	0.504363	0.390076	0.113547
NDG	IGF-1R	2.75083	0.899349	-1.24482	0.39672
NDG	IGF-2	-1.43462	-0.161702	-0.156938	-0.0588672
NDG	IGFBP-1	1.93551	-2.09673	-0.119967	0.273799
NDG	IGFBP-2	-0.543772	0.511976	0.678865	0.25433
NDG	IGFBP-3	2.032	-1.91422	-0.44365	0.421101
NDG	IGFBP-4	-1.27219	-0.0821062	-0.0777422	-0.0225375
NDG	IGFBP-5	-0.437833	0.205167	-0.465189	-0.214167
NDG	IGFBP-6	2.60291	-0.0926138	-1.50631	0.559787
NDG	IL-1 F5	-0.110216	0.734829	0.687032	0.206214
NDG	IL-1 F6	-1.00337	-0.047593	-0.369138	-0.176427
NDG	IL-1 F9	-0.897773	-0.0467963	-0.590074	-0.27891
NDG	IL-1 R5	-1.0526	-0.0900806	-0.471594	-0.228453
NDG	IL-1 RI	-0.383578	0.160453	-0.783007	-0.340351
NDG	IL-10	2.52384	1.79927	-0.978584	-0.494069
NDG	IL-12p70	0.546724	0.569221	-1.26185	-0.490645
NDG	IL-13	2.97548	1.9515	0.115629	-0.385704
NDG	IL-13 R1	1.77809	-2.78578	0.72014	-0.173722
NDG	IL-13 R2	1.77568	-2.53027	0.593119	-0.0990791
NDG	IL-15	2.11623	1.01666	0.0749582	-0.874235
NDG	IL-15 R	-0.177375	0.813376	0.989211	0.333195
NDG	IL-16	-0.705382	0.0113653	-0.743477	-0.339148
NDG	IL-17B R	1.92025	-2.33169	-0.0467281	0.31826
NDG	IL-17F	1.36632	1.824	1.34214	0.311974
NDG	IL-17R	0.791243	0.843308	-0.747299	-0.317899
NDG	IL-18 Rb	0.251292	1.06449	1.05304	0.305881
NDG	IL-1a	-1.09681	-0.0827394	-0.34808	-0.167418
NDG	IL-1ra	1.91087	-1.47619	1.03671	-0.482098
NDG	IL-2	2.74285	2.07301	-0.849333	-0.382505
NDG	IL-20	-1.05575	0.0615902	0.0954788	0.048862
NDG	IL-21R	-0.146164	0.456653	-0.123986	-0.0901469
NDG	IL-22BP	-0.570928	0.168107	-0.337163	-0.162329
NDG	IL-23	-0.632865	0.0551195	-0.691609	-0.311983
NDG	IL-27	-0.345281	0.491097	0.345646	0.0960264
NDG	IL-31	2.20692	1.67719	0.26267	0.252897
NDG	IL-31 RA	2.41135	1.29096	0.471035	-0.794725
NDG	IL-34	-0.942567	-0.0492275	-0.500992	-0.238192
NDG	IL-4	-0.931362	0.00390018	-0.289497	-0.138758
NDG	IL-5	2.54101	1.08634	1.49454	-0.892007
NDG	IL-6	2.05849	-0.892363	0.799933	-0.400806
NDG	IL-6R	2.17541	-1.4389	-0.8186	0.496644
NDG	IL-7	1.81202	-2.18906	1.01016	-0.445826
NDG	IL-7 R alpha	-0.513577	0.189765	-0.36861	-0.1755
NDG	IL-8	2.10491	-0.920736	0.299183	-0.152498
NDG	Insulin	-1.28601	-0.12698	-0.219018	-0.0996953
NDG	IP-10	-0.864258	0.230435	0.332227	0.140982
NDG	L1CAM-2	-0.755322	0.201304	0.1022	0.0273768
NDG	LAG-3	2.14984	0.417158	2.05804	-1.31518
NDG	Layilin	1.1252	1.06517	-0.695009	-0.305222
NDG	LDL R	1.84048	1.51307	-0.732645	-0.328905
NDG	Legumain	0.361829	0.906167	0.38926	0.0658375
NDG	Leptin R	-1.08419	-0.0828105	-0.372156	-0.179309
NDG	LIMPII	1.98686	-1.09802	1.13032	-0.55695
NDG	Lipocalin-2	1.98368	-1.31192	0.523597	-0.218359
NDG	LRIG3	-1.02488	0.0537921	0.0324018	0.0154885
NDG	MBL	1.92519	-1.48258	0.745361	-0.317823
NDG	MCP-1	1.21261	1.01095	-1.10808	-0.434574
NDG	MCSF	-1.40627	-0.150586	-0.149582	-0.0557392
NDG	MCSF R	2.36455	1.46095	-0.167457	0.287795
NDG	MDC	0.506865	1.00501	0.427942	0.0707676
NDG	MEPE	-1.2176	-0.0512559	-0.0458581	-0.00926641
NDG	MICA	2.03804	-0.833371	1.3596	-0.696225
NDG	MICB	2.10889	-1.67985	-0.666457	0.47981
NDG	MIF	-0.574938	0.514702	0.719642	0.277626
NDG	MIG	1.81382	-2.20515	0.516657	-0.0999982
NDG	MIP-1a	-1.15015	-0.0796765	-0.242379	-0.11396
NDG	MIP-1b	-0.841196	-0.0202282	-0.581683	-0.27199
NDG	MIP-1d	2.51201	0.149429	-0.520631	0.0870518
NDG	MIP-3b	-0.425666	0.501181	0.49736	0.16321
NDG	MMP-1	-0.513622	0.508629	0.634719	0.230757
NDG	MMP-10	2.35677	-0.468869	-0.63209	0.221166
NDG	MMP-13	2.14245	-0.812519	0.222029	-0.128625
NDG	MMP-2	2.70199	1.55538	0.893701	-0.723787
NDG	MMP-3	-0.159449	0.609871	0.399711	0.102584
NDG	MMP-8	2.25012	-1.27881	-1.03421	0.571745
NDG	MMP-9	-1.33337	-0.156509	-0.271507	-0.129271
NDG	NAP-2	2.00634	0.81594	-0.27519	0.587024
NDG	NCAM-1	1.0769	1.60253	1.20901	0.289042
NDG	Nogo Receptor	-1.17715	0.0101247	0.08879	0.0582991
NDG	Notch-3	2.58187	2.0728	0.11632	0.0378166
NDG	NOV	1.90186	-2.15547	0.00532169	0.210828
NDG	NrCAM	1.78349	-2.74783	0.549591	-0.00926054
NDG	NRG1-b1	2.71012	0.499877	-1.15822	0.318164
NDG	NT-3	0.524113	0.921367	0.118692	-0.0317607
NDG	OPN	1.0962	1.74951	1.61053	0.419506
NDG	OSM R beta	-0.197314	0.44597	-0.0614643	-0.0654856
NDG	Osteoactivin	2.06843	-1.51804	-0.374738	0.27617
NDG	PARC	2.97189	1.59994	-0.661664	-0.0244285
NDG	P-Cadherin	2.85774	0.973972	-1.20596	0.277581
NDG	PDGF Rb	-0.698554	0.0394117	-0.613981	-0.280624
NDG	PDGF-AA	0.239737	1.04512	1.0172	0.29399
NDG	PDGF-AB	2.78019	1.12963	-1.07232	0.309612
NDG	PDGF-BB	1.06063	1.21786	-0.00445783	-0.0905062
NDG	Pepsinogen I	1.8219	-2.16481	0.491842	-0.0906362
NDG	Periostin	2.47811	0.326609	-1.37416	0.664175
NDG	PF4	2.30367	0.552236	-0.931564	0.615336
NDG	PGRP-S	1.79391	-2.77411	0.523679	0.0286973
NDG	PIGF	-0.165961	0.81228	0.97223	0.324605
NDG	Procalcitonin	-0.901226	0.0999788	0.00181156	-0.00728565
NDG	Prolactin R	-0.680929	0.152033	-0.187293	-0.0986403
NDG	Prostasin	-1.12381	-0.112282	-0.437774	-0.214342
NDG	PSA	1.81038	-2.57835	0.364341	0.0916017
NDG	PSMA	-0.866745	-0.0153186	-0.500446	-0.235221
NDG	RAGE	1.82712	-2.49121	0.281127	0.125742
NDG	RANK	1.57879	1.15569	-1.44074	-0.538665
NDG	RANTES	0.802311	0.918161	-0.493559	-0.236856
NDG	RBP4	2.74356	1.78467	0.209624	-0.582236
NDG	RELT	-0.0125592	0.465724	-0.365255	-0.180248
NDG	Resistin	2.20277	0.811682	-0.553206	0.544467
NDG	ROBO3	0.172256	0.805929	0.42454	0.0891196
NDG	Ryk	2.67039	2.02143	-0.059728	0.0347601
NDG	SCF R	2.58462	-0.0567882	-1.34637	0.481515
NDG	SDF-1b	2.48762	0.798985	1.19394	-0.732587
NDG	Semaphorin 6D	-0.327829	0.39051	-0.00473254	-0.0390568
NDG	Serpin A4	1.97753	-2.15624	-0.256079	0.393298
NDG	Shh-N	-1.11543	0.057119	0.151276	0.0836623
NDG	Siglec-11	-0.710589	0.36754	0.508804	0.202064
NDG	Siglec-5	0.635714	0.672468	-1.04772	-0.416321
NDG	Siglec-7	1.78007	-2.7982	0.721812	-0.174859
NDG	Siglec-9	2.40532	-0.0840991	-0.246287	-0.00432584
NDG	SOST	2.44415	2.0331	0.27308	0.0820479
NDG	SP-D	0.844999	1.49546	1.306	0.338831
NDG	Syndecan-1	0.00877654	0.224815	-1.54374	-0.628771
NDG	Syndecan-4	1.9255	-2.27467	-0.0830469	0.316821
NDG	TACE	2.81725	1.62347	0.533564	-0.526296
NDG	TARC	-0.246259	0.703848	0.79796	0.264404
NDG	TFPI	2.40839	-0.762653	-1.32242	0.597825
NDG	TGFa	2.69664	1.17115	0.38235	-0.415824
NDG	TGFb RIII	2.75209	1.43989	0.597294	-0.53454
NDG	Thrombospondin-2	2.10235	-1.67236	-0.638761	0.460956
NDG	Thyroglobulin	0.0609613	0.315146	-1.17184	-0.474558
NDG	Tie-1	1.71528	1.59541	0.861903	0.401288
NDG	Tie-2	-0.492615	0.132317	-0.654618	-0.291301
NDG	TIM-1	1.8982	-1.60666	1.31008	-0.655092
NDG	TIMP-1	2.85349	1.11258	-0.889999	0.1271
NDG	TIMP-2	1.11599	0.962079	-1.06369	-0.420333
NDG	TIMP-4	-1.28262	-0.0629678	-0.00695454	0.0175534
NDG	TNF RI	0.30137	0.90579	0.501042	0.107411
NDG	TNF RII	0.798592	0.688675	-1.38766	-0.528091
NDG	TNFa	2.12007	1.01266	0.10836	-0.878237
NDG	TNFb	2.59646	0.58917	-0.199715	-0.104675
NDG	TPO	1.41148	1.83294	1.28284	0.290416
NDG	TRAIL R2	1.81315	-2.11548	0.683821	-0.218056
NDG	TRAIL R3	2.25303	-0.519877	-0.0248191	-0.0496437
NDG	TRANCE	2.36863	-0.919404	-1.28396	0.613287
NDG	Trappin-2	1.79332	-2.6691	0.464401	0.0403794
NDG	TREM-1	1.80591	-2.77259	0.490352	0.0666504
NDG	TSLP	2.39928	-0.808017	-1.32407	0.608413
NDG	TSP-1	1.95101	-1.88065	-0.0773937	0.191316
NDG	TWEAK	-1.29574	-0.104923	-0.124563	-0.0469563
NDG	uPA	2.25204	-1.22352	-1.00492	0.541611
NDG	uPAR	2.05276	-1.67925	-0.431512	0.343824
NDG	VCAM-1	1.36742	1.40788	-0.0220751	-0.105876
NDG	VEGF R1	-0.87806	0.113095	0.00915563	-0.00540349
NDG	VEGF R2	1.03888	1.57528	1.19664	0.28773
NDG	VEGF-C	1.82685	-2.71039	0.400299	0.131473
NDG	VEGF-D	1.67879	1.38542	0.711184	0.478063
NDG	WISP-1	1.58613	1.73412	0.60713	0.0746375
NDG	XEDAR	2.59005	0.196503	-0.947643	0.267547
