# Supplementary material for: Strategies for Monitoring Serum Protein Degradation With an Antibody Array‐Based Technology
Source: J Clin Lab Anal. 2026 Feb 13;40(5):e70173. doi: 10.1002/jcla.70173 (PMC13042801; doi:10.1002/jcla.70173)
Supplement: Supplementary file 3 — Table S3: Physicochemical properties of 470 serum proteins determined by ProtParam server. [file JCLA-40-e70173-s001.xlsx]

## Sheet: Sheet1
Group	Protein	Average-0h (pg/ml)	Molecular weight	Theoretical pI	Instability index	Aliphatic index	Grand average of hydropathicity (GRAVY)
DG	4-1BB	436.157	27.899	8.12	55.91	59.65	-0.316
DG	6Ckine	484.675	14.646	10.13	46.38	71.42	-0.658
DG	ADAM8	2947.79	88.771	7.63	45.68	72.2	-0.278
DG	ADAM9	1680.59	90.556	7.71	45.89	71.77	-0.377
DG	aFGF	453.189	17.46	6.51	40.67	73.61	-0.62
DG	AFP	680.695	68.678	5.48	51.03	82.69	-0.248
DG	AgRP	1034.19	14.44	7.44	57.02	86.67	-0.061
DG	AMICA	6994.66	44.339	6.68	48.44	99.29	-0.095
DG	ANG-1	75854	57.513	6.3	37.78	73.05	-0.681
DG	ANG-2	312.7	56.919	5.41	36.48	75.46	-0.599
DG	Angiotensinogen	14551	53.154	5.87	41.16	99.77	0.965
DG	APRIL	120.096	27.433	9.67	61.63	82.32	-0.321
DG	AR	448.836	27.895	7.01	58.71	66.19	-0.705
DG	B2M	758.729	13.715	6.06	33.82	85.97	-0.376
DG	B7-H1	24107.7	33.275	6.76	34.86	94.41	-0.226
DG	B7-H3	764.599	57.235	4.77	44.04	85.62	-0.072
DG	bFGF	1300.42	30.77	11.18	43.52	56.67	-0.748
DG	BLAME	1501.08	31.67	5.8	35.83	97.05	0.073
DG	BLC	11.9045	12.664	10.35	48.49	107.98	0.073
DG	BMP-2	6598.83	44.702	9.15	57.43	78.54	-0.466
DG	BMP-5	25244.2	51.737	9.07	50.81	77.11	-0.471
DG	BMP-7	1128.16	49.313	7.74	53.82	76.96	-0.397
DG	BMP-9	34.0422	47.32	6.03	52.17	78.14	-0.375
DG	BMPR-IB	431.317	56.93	7.78	53.02	83.86	-0.361
DG	b-NGF	20.532	26.959	9.94	46.89	72.07	-0.363
DG	BTC	484.365	19.746	8.53	54.48	93.65	-0.067
DG	CA19-9	23090	38.068	9.91	65.26	69.31	-0.492
DG	CA9	282.968	49.698	4.64	62.07	86.1	-0.357
DG	Cadherin-11	1674.67	87.965	4.75	36.8	81.7	-0.42
DG	Cadherin-13	61595.3	78.287	4.8	34.7	93.03	-0.184
DG	Cadherin-4	1250.24	100.281	4.65	35.86	82.9	-0.323
DG	CCL28	640.012	14.28	10.23	53.7	79.92	-0.543
DG	CD200	2983.78	31.264	8.78	39.96	101.55	0.105
DG	CD229	512.989	72.139	5.36	47.8	77.48	-0.344
DG	CD27	74.1951	29.137	7.8	68.25	60.85	-0.482
DG	CD30	76.7551	63.747	5.44	64.78	63.48	-0.396
DG	CD48	30728	27.683	8.34	42.64	95.31	-0.146
DG	CD58	63587.9	28.147	6.3	38.81	86.88	-0.05
DG	CD6	23881.3	71.801	4.82	57.72	70.72	-0.362
DG	CD84	4792.02	38.782	6.61	48.22	84.2	-0.276
DG	CD97	4314.83	91.869	6.5	40.62	83.25	-0.032
DG	CEACAM-5	9264.94	76.795	5.59	41.49	82.89	-0.328
DG	CF XIV	2945.96	52.071	5.85	48.82	80.13	-0.349
DG	Chemerin	7495.6	18.618	9.3	57.51	81.35	-0.415
DG	Ck beta 8-1	437.759	13.411	9.44	32.42	83.28	-0.075
DG	Clusterin	255.72	52.495	5.88	52.85	72.25	-0.665
DG	Common beta Chain	600321	97.336	5.33	65.21	73.36	-0.418
DG	CTLA4	836.394	24.656	6.7	55.1	92.69	0.296
DG	CXCL16	3454.31	27.579	9.06	61.68	89.09	-0.224
DG	Cystatin A	4732.15	11.006	5.38	22.53	79.49	-0.678
DG	DcR3	318.468	32.68	8.68	61.98	76.5	-0.208
DG	Desmoglein 2	5121.97	122.294	5.13	39.3	84.56	-0.301
DG	Desmoglein-3	408.723	107.533	4.86	33.9	82.27	-0.204
DG	Dkk-4	800.918	24.876	8.81	50.34	67.95	-0.53
DG	DR3	69830.9	45.385	6.01	60.74	72.59	-0.173
DG	Dtk	983.302	96.905	5.47	53.74	91.28	-0.089
DG	EDA-A2	79.4972	41.294	8.54	47.37	67.62	-0.492
DG	EGF R	4078.6	134.277	6.26	44.59	80.74	-0.316
DG	EG-VEGF	125.165	11.715	9.01	40.64	77.05	-0.038
DG	ENA-78	5728.21	11.972	9.17	45.66	117.19	0.346
DG	Endoglin	313.826	70.578	6.14	50.29	95.29	0.076
DG	Eotaxin	66.6913	10.732	9.98	38.2	87.63	-0.172
DG	Eotaxin-3	364.954	10.648	10.22	19.56	82.98	-0.157
DG	EphB6	1522.03	110.7	6.19	53.85	80.65	-0.196
DG	Epo R	4109.25	55.065	4.64	48.04	89.69	-0.07
DG	ESAM	62559.8	41.176	9.42	50.25	92.46	-0.04
DG	FABP2	1412.87	15.207	6.61	32.78	78.94	-0.573
DG	FGF-17	328.924	24.891	10.43	49.01	62.36	-0.847
DG	FGF-19	1836.11	24.003	6.55	54.72	87.55	-0.146
DG	FGF-21	728.299	22.3	5.01	58.57	83.59	-0.334
DG	FGF-4	697.443	22.048	9.73	45.55	93.4	0.054
DG	FGF-6	99.9694	22.905	10	41.6	96.06	0.005
DG	FGF-7	174.047	22.509	9.29	51.65	76.91	-0.425
DG	FLRG	2990.54	27.663	6.37	57.8	63.42	-0.197
DG	Follistatin	440.006	38.007	5.53	46.66	61.25	-0.49
DG	FOLR1	21352.4	29.819	8.3	41.69	64.2	-0.418
DG	Fractalkine	25263	42.203	6.08	59.53	69.85	-0.355
DG	Furin	3026.48	86.678	6.01	43.28	74.7	-0.39
DG	Galectin-1	6010.84	14.716	5.3	24.13	78.07	-0.151
DG	Galectin-2	922.483	14.644	5.92	15.03	66.36	-0.493
DG	Galectin-3	846.533	26.152	8.58	28.67	66.04	-0.395
DG	Galectin-8	908.524	35.808	8.33	30.15	91.58	-0.217
DG	GCP-2	7412.61	11.897	9.91	49.64	112.02	0.254
DG	G-CSF R	160.635	82.156	5.76	54.03	87.28	-0.194
DG	GITR L	18825.3	22.724	7.62	38.89	96.03	0.061
DG	Glypican 1	8637.96	61.68	7.07	42.64	82.94	-0.346
DG	Glypican 5	5650.22	63.707	6.38	42.34	84.55	-0.221
DG	gp130	22411.7	103.537	5.62	43.63	73.95	-0.457
DG	GRO	58.9672	11.389	10.57	57.82	110.47	0.073
DG	HAI-2	106.258	28.228	8.68	58.2	77.38	-0.246
DG	HCC-1	1230.95	10.678	8.95	31.38	66.02	-0.398
DG	HGF	317.144	83.134	8.22	35	66.52	-0.604
DG	I-309	45.9141	10.992	9.3	47.84	86.35	-0.061
DG	ICOS	8490.22	22.625	9.01	29.7	93.02	0.214
DG	IFNab R2	27924.2	57.759	4.37	57.47	85.5	-0.276
DG	IGF-2R	475.092	274.375	5.64	42.45	70.5	-0.37
DG	IL-1 F10	25494.2	16.943	4.94	62.93	74.54	-0.245
DG	IL-1 F8	226.875	18.522	9.6	35.2	78.48	-0.432
DG	IL-1 R3	14205.6	65.418	8.37	40.46	91.56	-0.215
DG	IL-1 R6	6675.7	65.405	7.24	44.86	96.56	-0.093
DG	IL-1 RII	1249.33	45.421	8.03	51.99	86.21	-0.243
DG	IL-10 Ra	34033.5	63.003	5.22	49.25	82.16	-0.259
DG	IL-10 Rb	72.8855	36.995	5.03	40.18	73.45	-0.25
DG	IL-11	1196.44	21.429	10.64	57.39	117.74	0.086
DG	IL-12p40	1147.65	37.169	5.52	34.76	74.24	-0.439
DG	IL-17	14.5902	17.504	8.82	47.05	87.94	-0.409
DG	IL-17B	78145.8	20.437	9.46	76.54	79	-0.362
DG	IL-17E	5688.17	20.33	8.73	61.33	70.45	-0.57
DG	IL-18	1468.45	22.326	4.52	36.43	76.27	-0.479
DG	IL-18 BPa	1532.74	21.099	6.99	50.9	90.93	0.022
DG	IL-1b	20.6645	30.748	4.7	53.86	71	-0.42
DG	IL-2 Ra	734.788	30.819	6.11	52.73	57.72	-0.542
DG	IL-2 Rb	7355	61.117	4.93	58.62	81.78	-0.273
DG	IL-2 Rg	450.06	42.287	5.9	41.98	80	-0.373
DG	IL-21	2231.7	17.923	9.42	45.62	78.58	-0.627
DG	IL-22 R alpha 1	1254.59	63.077	5.81	57.26	76.78	-0.346
DG	IL-23 R	337.333	71.722	5.32	40.21	86.44	-0.3
DG	IL-24	981.144	23.825	8.94	45.55	95.58	0.004
DG	IL-28A	42.6017	22.288	8.15	43.75	101.5	-0.055
DG	IL-29	383.18	21.898	9.08	47.6	99.55	-0.106
DG	IL-3	1155.11	17.233	8.69	58.46	109.8	-0.145
DG	IL-32 alpha	116.028	26.676	5.41	56.22	67.52	-0.495
DG	IL-33	157.738	30.759	8.89	50.23	72.22	-0.521
DG	IL-5 Ra	2329.52	47.685	5.36	43.11	100.74	-0.054
DG	IL-9	6416.89	15.909	8.93	36.35	85.35	0.045
DG	Integrin alpha 5	940680	114.536	5.5	46.81	84.79	-0.22
DG	I-TAC	84.5398	10.365	9.94	35.3	102.66	0.123
DG	JAM-A	777.269	32.583	8.09	30.03	81.74	-0.092
DG	JAM-B	653.903	33.207	9.23	40.12	80.1	-0.341
DG	Kallikrein 14	470.963	29.122	9.47	63.96	84.38	-0.181
DG	Kallikrein 5	152.35	32.02	8.64	43.77	76.52	-0.324
DG	LAP(TGFb1)	16796.5	44.341	8.83	52.74	90.26	-0.311
DG	Leptin	2315.62	18.641	5.88	47.52	110.84	0.131
DG	LIF	8672.79	22.008	9.44	21.67	107.18	0.076
DG	LIGHT	66.4405	26.35	9.09	45.91	98.21	0.013
DG	LOX-1	362.039	30.959	6.94	42.23	81.54	-0.399
DG	LRP-6	20834.8	180.429	5.12	46.69	80.63	-0.341
DG	L-Selectin	144682	42.187	6.2	43.59	63.23	-0.37
DG	Lymphotactin	274.968	12.517	10.22	20.36	98.25	-0.033
DG	LYVE-1	932.05	35.213	8.59	38.3	79.35	-0.128
DG	Marapsin	6467.96	31.94	8.47	43.31	84.41	-0.182
DG	MCP-2	41.7497	11.246	9.47	31.2	95.56	-0.09
DG	MCP-3	165.159	11.2	9.72	25.57	76.97	-0.375
DG	MCP-4	216.37	10.986	9.94	28.7	89.59	-0.046
DG	MDM2	3241.74	55.233	4.6	57.63	65.85	-0.781
DG	Mer	2037.48	110.249	5.51	47.33	92.4	-0.106
DG	Midkine	341.87	15.585	9.84	9.37	51.96	-0.709
DG	MIP-3a	21.4428	10.762	9.21	19.9	106.67	0.294
DG	MMP-7	1308.19	29.677	7.73	32.39	76.37	-0.369
DG	MPIF-1	582.876	14.311	9.21	25.56	83.67	-0.082
DG	MSPa	1506	80.32	7.98	47.65	60.17	-0.611
DG	Nectin-1	23654.1	57.158	5.77	37.71	72.77	-0.49
DG	Neprilysin	1766.35	85.514	5.54	37.62	83.37	-0.447
DG	NGF R	409.121	45.183	4.59	58.71	71.99	-0.278
DG	Nidogen-1	31085.8	136.377	5.12	45.68	69.41	-0.378
DG	NKp30	162.813	21.593	9.17	41.4	98.41	0.173
DG	Notch-1	735.337	272.505	4.95	50.19	57.82	-0.42
DG	NSE	12459.6	47.269	4.91	35.3	92.63	-0.188
DG	NT-4	254.772	22.427	9.01	72.75	85.52	-0.115
DG	OPG	44.1945	46.026	8.66	49.09	74.84	-0.483
DG	PAI-1	81181.1	45.06	6.68	35.33	87.76	-0.059
DG	PD-1	1016.23	31.647	8.25	60.52	72.43	-0.328
DG	PECAM-1	1126.48	82.522	6.55	40.53	84.2	-0.327
DG	Pentraxin 3	2439.78	41.976	4.94	50.42	89.16	-0.163
DG	Persephin	2249.12	16.6	9.54	37.48	84.55	-0.102
DG	Pref-1	19151.5	41.3	5.43	40.23	73.29	-0.165
DG	Prolactin	93500.5	25.876	6.5	59.57	99.65	-0.229
DG	Renin	6810.25	45.057	6.61	46.16	79.93	-0.114
DG	RGM-B	10108.9	47.547	5.92	43.53	80.82	-0.204
DG	S100A8	850.146	10.835	6.5	25.04	96.45	-0.397
DG	SCF	265.342	30.899	5.86	49.34	92.42	-0.191
DG	SDF-1a	693.686	10.103	9.72	17.69	118.2	0.127
DG	Semaphorin 7A	10472.4	74.824	7.57	48.98	73.78	-0.461
DG	sFRP-3	1588.11	36.254	8.82	48.61	84.65	-0.303
DG	Siglec-10	4638.39	76.592	8.69	49.44	75.12	-0.391
DG	SLAM	9074.88	37.231	8.7	46.72	91.61	-0.202
DG	ST2	69.7252	63.358	8.63	44.95	90.16	-0.22
DG	Syndecan-3	7956.18	45.497	4.61	50.15	76.04	-0.231
DG	TACI	3102.65	31.816	8.35	79.88	58.94	-0.445
DG	TECK	76.0849	16.609	10.2	48.75	87.2	-0.115
DG	Testican 2	4926.74	46.779	4.71	34.1	62.43	-0.626
DG	TF	60.5439	33.068	6.64	32.22	81.19	-0.263
DG	TGFb1	12057.2	44.341	8.83	52.74	90.26	-0.311
DG	TGFb2	178.831	47.748	8.82	51.69	79.4	-0.467
DG	TGFb3	893.88	47.328	8.31	48.08	82.06	-0.515
DG	Thrombomodulin	3302.09	60.329	4.78	49.44	73.72	-0.042
DG	Thrombospondin-5	4949.24	82.86	4.36	42.38	57.03	-0.73
DG	TIM-3	6146.11	33.394	5.54	39.08	95.61	-0.035
DG	TLR2	1021.48	89.383	6.17	40.53	101.2	-0.115
DG	TLR4	6975.81	95.68	5.88	43.05	101.86	0.033
DG	TRAIL	699.942	32.509	7.01	42.58	76.62	-0.481
DG	TRAIL R1	602.942	50.089	6.64	51.38	75.9	-0.248
DG	TRAIL R4	486.796	41.823	6.19	64.49	78.29	-0.324
DG	Transferrin	1968.62	77.064	6.81	34.94	73.52	-0.336
DG	Troponin I	7537.64	21.339	8.87	70.52	67.03	-1.098
DG	TSH	852.075	15.639	7.92	48.97	74.93	0.164
DG	ULBP-1	822.284	27.997	7.07	40.06	84.39	-0.162
DG	VE-Cadherin	1452.13	87.528	5.22	34.17	81.81	-0.425
DG	VEGF	355.598	27.042	9.21	52.3	57.54	-0.783
DG	VEGF R3	106.814	152.757	5.9	50.66	83.13	-0.324
DG	WIF-1	806.516	41.528	7.84	54.7	65.44	-0.264
NDG	2B4	264.475	41.616	9.14	41.73	86.89	-0.349
NDG	ACE-2	15393.8	92.463	5.36	40.09	80.55	-0.375
NDG	Activin A	547.703	47.442	8.3	60.44	77.82	-0.504
NDG	ADAM12	2563.98	99.542	8.79	42.57	74.9	-0.359
NDG	ADAMTS13	79975	153.604	6.96	56.66	71.14	-0.269
NDG	Adiponectin	143541	26.414	5.42	24.84	72.7	-0.41
NDG	Adipsin	7537.32	27.033	7.65	45.64	96.4	-0.099
NDG	Aggrecan	98.5614	261.329	4.06	51.23	73.13	-0.268
NDG	Albumin	22925.7	69.367	5.92	39.07	77.57	-0.354
NDG	ALCAM	1125.86	65.102	5.92	43.07	86.07	-0.328
NDG	ALK-1	727.088	56.124	7.56	49.94	91.05	-0.216
NDG	ANG-4	448.94	56.849	9.1	52.26	84	-0.529
NDG	Angiogenin	2812.01	16.55	9.73	48.41	77.55	-0.422
NDG	Angiostatin	40339.8	90.569	7.04	47.13	55.46	-0.688
NDG	ANGPTL3	2985.74	53.637	6.24	53.9	80.91	-0.739
NDG	ANGPTL4	189135	45.214	9.07	51.76	75.02	-0.545
NDG	Axl	98.3069	98.337	5.23	52.52	81.15	-0.291
NDG	B7-1	26.9217	33.048	7.58	46.37	83.54	-0.264
NDG	B7-H2	445.489	33.349	5.15	46.77	95.43	-0.016
NDG	BAFF	248.084	31.223	5.92	50.45	91.09	-0.231
NDG	BCAM	8.99763	67.405	5.53	45.36	78.87	-0.328
NDG	BCMA	600.981	20.165	5.24	40	91.74	-0.002
NDG	BDNF	496.589	27.818	9.01	43.34	74.57	-0.456
NDG	bIG-H3	4061.13	74.681	7.62	33.25	101.41	-0.085
NDG	BMP-4	140.111	46.555	8.97	58.05	79.78	-0.55
NDG	BMP-8	1235.86	44.798	9.06	64.15	84.95	-0.306
NDG	BMPR-IA	146.255	60.198	7.71	47.54	88.35	-0.175
NDG	BMPR-II	207.708	115.201	5.82	39.37	74.76	-0.543
NDG	C5a	730.126	188.305	6.11	37	91.04	-0.176
NDG	CA125	1406.07	1519.17	5.13	52.1	66.01	-0.321
NDG	CA15-3	175.357	122.102	6.96	49.84	47.33	-0.467
NDG	Cathepsin B	2346.52	37.822	5.88	31.25	64.69	-0.394
NDG	Cathepsin L	246.512	37.564	5.32	37.7	55.68	-0.573
NDG	Cathepsin S	2346.52	37.496	8.61	37.63	70.06	-0.498
NDG	CD14	4823.42	40.076	5.84	42.93	101.76	0.083
NDG	CD155	32770.4	45.303	6.07	39.54	87.39	-0.048
NDG	CD163	5382.99	125.451	5.61	38.32	70.34	-0.327
NDG	CD23	504.247	36.469	5.38	52.56	71.12	-0.692
NDG	CD28	4566.33	25.066	9.46	54.44	90.73	-0.055
NDG	CD40	431.368	30.619	5.49	58.19	75.23	-0.267
NDG	CD40L	22.8119	29.274	8.53	40.89	82.95	-0.215
NDG	CD99	261.745	18.848	4.58	22.75	72.86	-0.436
NDG	CEA	48.1952	76.795	5.59	41.49	82.89	-0.328
NDG	CEACAM-1	1343.28	57.56	5.65	38.42	79.13	-0.382
NDG	CHI3L1	4533.55	42.625	8.69	31.86	78.49	-0.218
NDG	Contactin-1	1241.9	113.32	5.62	35.7	81.89	-0.307
NDG	Contactin-2	141.502	113.393	8.11	42.78	77.86	-0.314
NDG	Cripto-1	300.589	21.169	8.54	54.19	68.99	-0.188
NDG	CRP	3868.22	25.039	5.45	37.16	84.78	-0.032
NDG	CRTAM	1991.03	44.641	6.37	42.34	87	-0.439
NDG	CTACK	215.852	12.618	8.95	45.35	100.18	-0.055
NDG	CXCL14	1149.99	13.078	10.1	47.69	85.23	-0.55
NDG	Cystatin B	828.334	11.14	6.96	39.3	66.63	-0.546
NDG	Cystatin C	1477.38	15.799	9	49	84.25	-0.112
NDG	Cystatin E M	2494.98	16.511	8.32	36.38	90.4	-0.113
NDG	DAN	2268.81	73.451	5.86	52.32	71.27	-0.628
NDG	Decorin	3928.49	39.747	8.75	31.97	98.27	-0.247
NDG	Desmoglein-1	774.654	113.748	4.9	40.2	79.97	-0.277
NDG	DKK-1	37227.6	28.672	8.8	48.48	61.69	-0.432
NDG	Dkk-3	3732.83	38.39	4.59	51.09	74.74	-0.333
NDG	DLL1	3778.8	78.056	5.85	37.97	54.09	-0.451
NDG	DPPIV	48566.6	88.279	5.67	43.35	80.29	-0.34
NDG	DR6	20.3158	71.845	8.09	49.51	77.25	-0.397
NDG	E-Cadherin	2829.08	97.456	4.57	35.43	84.54	-0.351
NDG	EDAR	756.849	48.582	5.08	51.52	73.19	-0.275
NDG	EGF	128.473	133.994	5.53	48.69	77.26	-0.304
NDG	EMMPRIN	150.128	42.2	5.39	41.02	82.55	-0.323
NDG	Eotaxin-2	172.018	13.134	10	40.01	78.57	-0.067
NDG	EpCAM	111.753	34.932	7.42	31.75	88.82	-0.206
NDG	EphA1	21551	108.127	6.2	43.6	79.93	-0.317
NDG	Ephrin-B3	2366.32	35.835	8.85	55.85	73.47	-0.38
NDG	Epiregulin	160853	19.044	7.49	35.47	91.6	0.072
NDG	ErbB2	1.46275	137.91	5.58	56.13	82.35	-0.247
NDG	ErbB3	847.413	148.098	6.11	49.61	75.39	-0.387
NDG	ErbB4	366.593	146.808	5.98	45.83	75.64	-0.384
NDG	E-Selectin	23612.1	66.655	5.2	50.66	60.3	-0.298
NDG	FAP	5819.89	87.713	6.21	38.74	81.45	-0.294
NDG	Fas	63.5558	37.732	8.29	27.89	81.7	-0.555
NDG	Fas L	146.196	31.485	9.41	63.33	76.94	-0.289
NDG	Fcg RIIBC	368.518	34.044	5.74	37.16	82.1	-0.246
NDG	Ferritin	118641	21.226	5.31	43.63	76.28	-0.773
NDG	Fetuin A	37269.3	39.341	5.43	46.64	83.43	-0.19
NDG	FGF-12	249.618	27.399	9.98	56.72	66.91	-0.649
NDG	Flt-3L	81.4514	26.416	7.6	69.37	104.55	-0.025
NDG	FOLR2	5573.53	29.28	7.5	52.23	63.92	-0.444
NDG	FSH	402.077	13.075	8.54	58.55	64.66	-0.087
NDG	Galectin-7	57798.3	15.975	7.02	37.53	85.88	-0.343
NDG	Galectin-9	503.413	39.518	9.34	50.52	74.06	-0.165
NDG	Gas 1	205.396	35.693	5.35	57.89	70.61	-0.259
NDG	GASP-1	935.234	156.865	4.64	55.74	57.6	-0.703
NDG	GASP-2	2171.03	93.773	4.96	52.21	63.75	-0.67
NDG	G-CSF	1612.73	22.293	5.61	66.32	105.22	0.226
NDG	GDF-15	440.083	34.14	9.79	63.89	89.71	-0.363
NDG	GDNF	56.1619	23.72	9.26	64.69	78.2	-0.547
NDG	GH	1348.93	24.847	5.29	42.75	87.65	-0.269
NDG	GHR	533.167	71.5	4.76	51.05	79	-0.412
NDG	GITR	105.248	26	5.97	49.21	64.77	-0.129
NDG	GM-CSF	86.0229	16.295	5.16	68.79	86.04	-0.215
NDG	Granulysin	792.523	16.374	9.39	45.54	85.45	-0.358
NDG	GROa	1559.67	11.301	10.46	57.92	110.47	0.079
NDG	HB-EGF	51.9295	23.067	9.47	38.82	97.88	-0.273
NDG	HCC-4	2220.32	13.6	9.61	42.69	109.58	-0.118
NDG	hCGb	374.927	17.739	8.49	56.23	83.27	-0.035
NDG	HGF R	11951.3	155.543	7.02	42.61	88.02	-0.144
NDG	HVEM	297.453	30.392	6.93	55.38	68.52	-0.208
NDG	ICAM-1	1.37122e+06	57.825	8.31	36.47	87.18	-0.271
NDG	ICAM-2	10460.4	30.654	7.09	50.4	89.6	-0.016
NDG	ICAM-3	36.2085	59.541	5.3	45.48	86.75	-0.058
NDG	IFNg	659.842	19.348	9.5	30.29	75.18	-0.578
NDG	IFN-gamma R1	209.226	54.405	4.83	48.74	88.77	-0.239
NDG	IGF-1	267.482	21.841	9.78	64.11	51.59	-0.732
NDG	IGF-1R	349.701	154.793	5.58	48.02	77.64	-0.401
NDG	IGF-2	387.088	20.14	9.5	60.34	73.78	-0.275
NDG	IGFBP-1	5180.52	27.904	5.11	59.81	75.41	-0.179
NDG	IGFBP-2	7219.01	34.814	7.48	47.12	72.06	-0.44
NDG	IGFBP-3	17495.8	31.674	9.03	50.05	66.08	-0.535
NDG	IGFBP-4	3439.83	27.934	6.81	50.38	68.49	-0.493
NDG	IGFBP-5	715.172	30.57	8.58	54.27	63.49	-0.623
NDG	IGFBP-6	33439.6	25.322	8.15	68.08	57.79	-0.689
NDG	IL-1 F5	9899.44	16.962	5.08	60.09	89.94	0.029
NDG	IL-1 F6	2393.41	17.684	5.89	44.88	92.53	-0.149
NDG	IL-1 F9	1213.38	18.721	5.02	37.6	79.59	-0.361
NDG	IL-1 R5	6.35844	62.304	8.06	44.05	95.19	-0.205
NDG	IL-1 RI	255.624	65.402	8	45.95	92.62	-0.26
NDG	IL-10	23.8365	20.517	8.19	56.64	84.94	-0.354
NDG	IL-12p70	15.4251	24.874	6.21	50.45	96.67	-0.042
NDG	IL-13	30.4964	15.816	8.69	41.7	114.25	0.404
NDG	IL-13 R1	1403.28	48.76	5.7	47.47	81.19	-0.399
NDG	IL-13 R2	17350.1	44.176	4.84	42.8	84.61	-0.196
NDG	IL-15	330.458	18.086	5.13	53.13	108.89	0.17
NDG	IL-15 R	9.54452	28.233	8.64	52.06	74.61	-0.267
NDG	IL-16	1478.05	141.752	8.34	56.68	72.78	-0.515
NDG	IL-17B R	4919.1	55.885	8.44	44.79	85	-0.091
NDG	IL-17F	775.004	18.045	9.15	47.1	88.96	-0.12
NDG	IL-17R	71.6472	96.122	5.06	59.51	85.24	-0.258
NDG	IL-18 Rb	51.9681	68.31	8.67	49.21	91.87	-0.227
NDG	IL-1a	45.143	30.607	5.04	40.93	84.94	-0.338
NDG	IL-1ra	251.47	20.055	5.82	61.19	80.96	-0.237
NDG	IL-2	769.258	17.628	7.67	47.71	109.37	-0.007
NDG	IL-20	632.825	20.072	8.92	53.51	99.83	-0.163
NDG	IL-21R	354.553	59.13	4.57	59.37	76.12	-0.267
NDG	IL-22BP	85791.6	30.55	8.31	48.99	68.17	-0.516
NDG	IL-23	10940.1	20.73	6.02	55.62	96.03	-0.096
NDG	IL-27	2693.46	27.493	6.18	58.08	105.97	-0.165
NDG	IL-31	5120.09	18.205	5.28	69.26	99.88	-0.12
NDG	IL-31 RA	3479.94	82.954	6.75	42.01	78.95	-0.391
NDG	IL-34	478.24	27.482	6.82	64.36	92.93	-0.203
NDG	IL-4	45.6765	17.492	9.17	45.96	85.49	-0.295
NDG	IL-5	123.23	15.238	7.81	44.91	112.76	-0.013
NDG	IL-6	210.613	23.718	6.17	57.7	87.5	-0.271
NDG	IL-6R	1770.97	51.548	8.56	61.38	74.59	-0.328
NDG	IL-7	123.172	20.187	8.87	45.38	92.54	-0.24
NDG	IL-7 R alpha	2461.56	51.579	5.27	50.88	89.13	-0.219
NDG	IL-8	69.5388	11.098	9.1	24.95	101.52	-0.019
NDG	Insulin	2733.76	11.981	5.22	40.33	102.91	0.193
NDG	IP-10	195.574	10.881	9.93	55.31	103.47	-0.051
NDG	L1CAM-2	6200.75	135.071	5.51	42.85	79.38	-0.476
NDG	LAG-3	69.6253	57.449	8.14	60.45	84.19	-0.278
NDG	Layilin	5.19287	43.108	4.85	61.92	74.5	-0.519
NDG	LDL R	340.913	95.376	4.86	36.08	70.81	-0.389
NDG	Legumain	1109.23	49.411	6.07	47.84	81.89	-0.4
NDG	Leptin R	262.301	132.494	6.09	45.22	85.33	-0.178
NDG	LIMPII	173.097	54.29	5	34.42	92.53	-0.039
NDG	Lipocalin-2	379.076	22.588	9.02	33.64	88.59	-0.268
NDG	LRIG3	166.569	123.434	5.79	47.57	83.52	-0.276
NDG	MBL	2370.09	26.144	5.39	29.77	68.87	-0.427
NDG	MCP-1	271.666	11.025	9.4	27.09	91.72	-0.076
NDG	MCSF	4744.27	60.179	5.16	72.58	71.46	-0.532
NDG	MCSF R	14609.6	107.984	5.93	43.32	85.53	-0.208
NDG	MDC	4517.93	10.625	8.8	40.83	107.85	0.162
NDG	MEPE	1246.25	58.419	8.62	47.48	49.62	-1.258
NDG	MICA	25.5353	42.915	6.49	49.59	74.07	-0.429
NDG	MICB	15.3595	42.646	6.5	53.47	72.56	-0.46
NDG	MIF	59.1007	12.476	7.73	34.21	87.39	-0.002
NDG	MIG	1683.58	14.019	10.39	40.98	94.24	-0.545
NDG	MIP-1a	1187.91	10.085	4.77	34.69	77.5	0.118
NDG	MIP-1b	57.8722	10.212	5.13	46.99	82.61	0.184
NDG	MIP-1d	3141.77	12.248	8.49	38.79	85.4	0.219
NDG	MIP-3b	219.054	10.993	9.84	54.13	103.47	0.031
NDG	MMP-1	144936	54.007	6.47	35.46	65.27	-0.572
NDG	MMP-10	2036.15	54.151	5.49	34.39	71.74	-0.37
NDG	MMP-13	291.996	53.82	5.32	20.36	73.1	-0.435
NDG	MMP-2	1035.08	73.882	5.26	27.46	61.09	-0.446
NDG	MMP-3	31771.1	53.977	5.77	27.9	76.65	-0.386
NDG	MMP-8	827.654	53.412	6.38	29.47	69.16	-0.451
NDG	MMP-9	85229.3	78.458	5.69	41.1	65.13	-0.394
NDG	NAP-2	2724.16	13.894	9.04	37.49	104.45	-0.216
NDG	NCAM-1	37777.6	94.574	4.79	36.69	79.42	-0.411
NDG	Nogo Receptor	1273.64	50.708	9.22	48.37	88.18	-0.187
NDG	Notch-3	4751.77	243.631	5.18	54.79	59.36	-0.306
NDG	NOV	1391.34	39.163	8.12	51.85	61.96	-0.37
NDG	NrCAM	1108.94	143.89	5.45	39.35	81.76	-0.38
NDG	NRG1-b1	13.3797	71.157	8.8	56.42	59.88	-0.756
NDG	NT-3	353.825	29.355	9.46	53.63	80.39	-0.608
NDG	OPN	4594.52	35.423	4.37	53.37	57.42	-1.1
NDG	OSM R beta	64883.9	110.509	5.54	38.19	81.1	-0.265
NDG	Osteoactivin	504.278	63.923	6.17	35.21	81.38	-0.264
NDG	PARC	1983.69	9.849	9.06	31.04	100.79	0.163
NDG	P-Cadherin	18994.2	91.418	4.6	39.29	83.69	-0.404
NDG	PDGF Rb	3519.48	123.968	4.88	52.9	92.31	-0.214
NDG	PDGF-AA	1789.36	24.043	9.52	58.07	87.73	-0.57
NDG	PDGF-AB	99863.4	24.043	9.52	58.07	87.73	-0.57
NDG	PDGF-BB	1927.47	27.283	9.39	46.1	79.29	-0.543
NDG	Pepsinogen I	763.709	41.977	4.16	46.13	89.15	0.066
NDG	Periostin	184746	93.314	7.27	36.24	101.06	-0.201
NDG	PF4	15914.4	10.845	8.93	43.27	117.92	0.351
NDG	PGRP-s	490.65	21.731	8.92	59.51	79.18	-0.262
NDG	PIGF	33.7081	24.789	8.52	74.48	69.19	-0.374
NDG	Procalcitonin	2267.95	15.467	5.77	71.34	72.77	-0.429
NDG	Prolactin R	1425.81	69.506	5.23	44	70.87	-0.495
NDG	Prostasin	1837.97	36.431	5.52	50.46	91.87	0.01
NDG	PSA-free	26.8249	28.741	7.61	39.88	92.53	0.013
NDG	PSMA	433.212	84.331	6.5	41.88	77.76	-0.317
NDG	RAGE	978.022	48.014	9.64	64.51	80.29	-0.548
NDG	RANK	434.717	66.034	5.21	63.72	59.59	-0.483
NDG	RANTES	2270.7	9.99	9.27	35.5	80.55	0.077
NDG	RBP4	36573.3	23.01	5.76	29.59	73.28	-0.433
NDG	RELT	1373.12	46.092	8.75	50.85	76.23	-0.314
NDG	Resistin	4539.61	11.419	6.52	37.53	89.44	0.381
NDG	ROBO3	535.096	148.209	6.74	63.04	72.65	-0.427
NDG	Ryk	1387.93	67.815	6.92	49.43	98.48	-0.051
NDG	SCF R	9986.26	109.865	6.54	39.26	82.76	-0.251
NDG	SDF-1b	5010.94	10.666	9.92	22.75	113.12	0.082
NDG	Semaphorin 6D	10999.4	119.872	8.77	42.84	71.4	-0.476
NDG	Serpin A4	3207.5	48.542	7.34	35.41	96.14	-0.069
NDG	Shh-N	6131.82	49.607	8.09	34.41	85.63	-0.227
NDG	Siglec-11	35905.9	75.795	7.28	49.98	78.09	-0.322
NDG	Siglec-5	49618.7	60.715	7.01	53.54	81.78	-0.32
NDG	Siglec-7	423.448	51.143	6.89	37.75	79.31	-0.318
NDG	Siglec-9	35.2388	50.082	6.86	42.49	78.51	-0.247
NDG	SOST	160.769	24.031	9.43	36.96	64.18	-0.733
NDG	SP-D	1841.07	37.728	6.25	28.61	59.12	-0.503
NDG	Syndecan-1	6458.59	32.462	4.53	48.86	65.61	-0.549
NDG	Syndecan-4	73.2017	21.642	4.39	50.01	96.92	-0.133
NDG	TACE	5422.75	93.021	5.5	46.38	70.35	-0.573
NDG	TARC	115.909	10.507	9.59	43.35	97.55	-0.096
NDG	TFPI	3640.3	35.015	8.61	45.89	60.99	-0.599
NDG	TGFa	157.763	17.006	7.51	28.64	104.88	0.551
NDG	TGFb RIII	2038.55	93.499	5.45	47.74	83.15	-0.203
NDG	Thrombospondin-2	681.651	129.991	4.62	40.81	59.84	-0.647
NDG	Thyroglobulin	3345.21	304.79	5.4	53.76	72.98	-0.276
NDG	Tie-1	120.78	125.09	6.63	46.66	82.6	-0.237
NDG	Tie-2	480.448	125.83	6.46	37.16	85.6	-0.276
NDG	TIM-1	102.369	38.72	6.44	41.02	86.74	-0.013
NDG	TIMP-1	21446.8	23.171	8.46	70.54	82.03	-0.02
NDG	TIMP-2	18320.1	24.399	7.46	53.95	80.77	-0.197
NDG	TIMP-4	512.697	25.503	7.95	52.01	89.64	-0.183
NDG	TNF RI	1766.43	50.495	6.23	57.56	79.91	-0.285
NDG	TNF RII	400.405	48.291	5.88	60.43	62.67	-0.293
NDG	TNFa	115.97	25.644	6.44	40.75	98.37	-0.047
NDG	TNFb	198.154	22.297	9.1	42.23	97.07	0.129
NDG	TPO	111002	37.823	9.54	45.05	100.82	-0.055
NDG	TRAIL R2	33.0246	47.878	5.39	58.2	77.11	-0.409
NDG	TRAIL R3	290.445	27.407	4.79	65.26	58.03	-0.286
NDG	TRANCE	2529.86	35.478	7.24	46.8	74.2	-0.396
NDG	Trappin-2	1200.81	12.27	9.14	35.55	88.97	0.164
NDG	TREM-1	2477.93	26.387	9	41.67	93.63	-0.155
NDG	TSLP	387.035	18.141	9.75	51.84	84.09	-0.096
NDG	TSP-1	49324.1	129.383	4.71	42.03	58.62	-0.719
NDG	TWEAK	1867.81	27.216	9.5	61.85	96.87	-0.183
NDG	uPA	305.571	48.507	8.78	42.73	69.65	-0.483
NDG	uPAR	2475.76	36.978	6.19	46.26	68.39	-0.419
NDG	VCAM-1	75674.8	81.276	5.14	45	90.3	-0.168
NDG	VEGF R1	12080.5	150.769	8.66	46.14	82.19	-0.35
NDG	VEGF R2	1374.57	151.527	5.6	45.34	87.21	-0.273
NDG	VEGF-C	1230.93	46.883	7.77	58.1	57.09	-0.496
NDG	VEGF-D	68.392	40.444	8.16	56.81	61.67	-0.556
NDG	WISP-1	1995.72	40.331	6.84	49.15	65.94	-0.177
NDG	XEDAR	8.55218	32.759	4.91	56.7	62.36	-0.357
