# Supplementary material for: Strategies for Monitoring Serum Protein Degradation With an Antibody Array‐Based Technology
Source: J Clin Lab Anal. 2026 Feb 13;40(5):e70173. doi: 10.1002/jcla.70173 (PMC13042801; doi:10.1002/jcla.70173)
Supplement: Supplementary file 4 — Table S4: Domain, GO, and KEGG enrichment analysis of DG proteins. [file JCLA-40-e70173-s002.xlsx]

## Sheet: Enrichment.InterPro (Domain)
ID	Term description	Observed gene count	Background gene count	GeneRatio	p.adjust	Matching proteins in your network (IDs)	Matching proteins in your network (labels)
IPR013783	Immunoglobulin-like fold	47	708	0.233831	9.66e-22	ENSP00000216223,ENSP00000221992,ENSP00000222139,ENSP00000227752,ENSP00000231228,ENSP00000233954,ENSP00000261918,ENSP00000261937,ENSP00000263285,ENSP00000263798,ENSP00000264025,ENSP00000264257,ENSP00000270800,ENSP00000278927,ENSP00000289707,ENSP00000290200,ENSP00000295408,ENSP00000303939,ENSP00000306190,ENSP00000312002,ENSP00000312367,ENSP00000314807,ENSP00000319476,ENSP00000320084,ENSP00000321345…	AMICA1,B2M,CD200,CD274,CD276,CD48,CD58,CD84,CEACAM5,CSF2RB,CSF3R,CTLA4,EPHB6,EPOR,ESAM,F11R,F3,FLT4,HAVCR2,ICOS,IFNAR2,IL10RA,IL10RB,IL12B,IL18BP,IL1R2,IL1RAP,IL1RL1,IL1RL2,IL22RA1,IL23R,IL2RB,IL2RG,IL5RA,IL6ST,JAM2,LY9,MERTK,NCR3,PDCD1,PECAM1,PVRL1,SEMA7A,SIGLEC10,SLAMF1,SLAMF8,TYRO3
IPR001811	Chemokine interleukin-8-like domain	19	43	0.0945274	2.43e-21	ENSP00000006053,ENSP00000225842,ENSP00000225844,ENSP00000226317,ENSP00000259607,ENSP00000286758,ENSP00000296027,ENSP00000302234,ENSP00000306884,ENSP00000351671,ENSP00000354416,ENSP00000356792,ENSP00000367832,ENSP00000375086,ENSP00000378118,ENSP00000378365,ENSP00000379110,ENSP00000379140,ENSP00000479097	CCL1,CCL11,CCL13,CCL14,CCL20,CCL21,CCL25,CCL26,CCL28,CCL7,CCL8,CX3CL1,CXCL1,CXCL11,CXCL12,CXCL13,CXCL5,CXCL6,XCL1
IPR036048	Chemokine interleukin-8-like superfamily	19	43	0.0945274	2.43e-21	ENSP00000006053,ENSP00000225842,ENSP00000225844,ENSP00000226317,ENSP00000259607,ENSP00000286758,ENSP00000296027,ENSP00000302234,ENSP00000306884,ENSP00000351671,ENSP00000354416,ENSP00000356792,ENSP00000367832,ENSP00000375086,ENSP00000378118,ENSP00000378365,ENSP00000379110,ENSP00000379140,ENSP00000479097	CCL1,CCL11,CCL13,CCL14,CCL20,CCL21,CCL25,CCL26,CCL28,CCL7,CCL8,CX3CL1,CXCL1,CXCL11,CXCL12,CXCL13,CXCL5,CXCL6,XCL1
IPR036179	Immunoglobulin-like domain superfamily	33	478	0.164179	1.23e-15	ENSP00000221992,ENSP00000231228,ENSP00000233954,ENSP00000261918,ENSP00000261937,ENSP00000263285,ENSP00000263798,ENSP00000264025,ENSP00000264257,ENSP00000278927,ENSP00000289707,ENSP00000295408,ENSP00000303939,ENSP00000306190,ENSP00000312002,ENSP00000312367,ENSP00000314807,ENSP00000320084,ENSP00000330959,ENSP00000335062,ENSP00000342156,ENSP00000345243,ENSP00000348635,ENSP00000357005,ENSP00000358501…	AMICA1,B2M,CD200,CD274,CD276,CD48,CD58,CD84,CEACAM5,CSF3R,CTLA4,ESAM,F11R,FLT4,HAVCR2,IL12B,IL18BP,IL1R2,IL1RAP,IL1RL1,IL1RL2,JAM2,LY9,MERTK,NCR3,PDCD1,PECAM1,PVRL1,SEMA7A,SIGLEC10,SLAMF1,SLAMF8,TYRO3
IPR007110	Immunoglobulin-like domain	32	470	0.159204	4.68e-15	ENSP00000221992,ENSP00000231228,ENSP00000233954,ENSP00000261918,ENSP00000261937,ENSP00000263285,ENSP00000263798,ENSP00000264025,ENSP00000264257,ENSP00000278927,ENSP00000289707,ENSP00000295408,ENSP00000303939,ENSP00000306190,ENSP00000312002,ENSP00000312367,ENSP00000314807,ENSP00000319476,ENSP00000320084,ENSP00000330959,ENSP00000335062,ENSP00000342156,ENSP00000345243,ENSP00000348635,ENSP00000357005…	AMICA1,B2M,CD200,CD274,CD276,CD48,CD84,CEACAM5,CTLA4,ESAM,F11R,FLT4,HAVCR2,ICOS,IL12B,IL18BP,IL1R2,IL1RAP,IL1RL1,IL1RL2,JAM2,LY9,MERTK,NCR3,PDCD1,PECAM1,PVRL1,SEMA7A,SIGLEC10,SLAMF1,SLAMF8,TYRO3
IPR029034	Cystine-knot cytokine	15	74	0.0746269	7.52e-13	ENSP00000221930,ENSP00000238682,ENSP00000245810,ENSP00000256592,ENSP00000261796,ENSP00000328111,ENSP00000344192,ENSP00000355896,ENSP00000358525,ENSP00000359866,ENSP00000368104,ENSP00000379204,ENSP00000463051,ENSP00000469455,ENSP00000478570	BMP2,BMP5,BMP7,GDF2,IL17A,IL17B,IL25,NGF,NTF4,PSPN,TGFB1,TGFB2,TGFB3,TSHB,VEGFA
IPR008996	Cytokine IL1/FGF	12	33	0.0597015	8.33e-13	ENSP00000168712,ENSP00000228837,ENSP00000259213,ENSP00000263341,ENSP00000264498,ENSP00000267843,ENSP00000280357,ENSP00000294312,ENSP00000352414,ENSP00000376893,ENSP00000471477,ENSP00000480791	FGF1,FGF17,FGF19,FGF2,FGF21,FGF4,FGF6,FGF7,IL18,IL1B,IL1F10,IL36B
IPR003599	Immunoglobulin subtype	26	401	0.129353	8.78e-12	ENSP00000221992,ENSP00000233954,ENSP00000261937,ENSP00000263285,ENSP00000263798,ENSP00000264025,ENSP00000264257,ENSP00000278927,ENSP00000295408,ENSP00000303939,ENSP00000312002,ENSP00000312367,ENSP00000314807,ENSP00000319476,ENSP00000320084,ENSP00000330959,ENSP00000335062,ENSP00000342156,ENSP00000345243,ENSP00000348635,ENSP00000357005,ENSP00000370989,ENSP00000383376,ENSP00000420298,ENSP00000457421…	AMICA1,CD200,CD274,CD276,CD48,CD84,CEACAM5,CTLA4,ESAM,F11R,FLT4,HAVCR2,ICOS,IL1R2,IL1RAP,IL1RL1,IL1RL2,JAM2,LY9,MERTK,NCR3,PDCD1,PECAM1,PVRL1,SIGLEC10,TYRO3
IPR000827	CC chemokine, conserved site	9	21	0.0447761	4.1e-10	ENSP00000225842,ENSP00000225844,ENSP00000302234,ENSP00000351671,ENSP00000354416,ENSP00000367832,ENSP00000378118,ENSP00000378365,ENSP00000479097	CCL1,CCL11,CCL13,CCL14,CCL20,CCL26,CCL28,CCL7,CCL8
IPR003961	Fibronectin type III	17	203	0.0845771	3.26e-09	ENSP00000216223,ENSP00000222139,ENSP00000227752,ENSP00000231228,ENSP00000263798,ENSP00000270800,ENSP00000290200,ENSP00000295408,ENSP00000321345,ENSP00000334145,ENSP00000343957,ENSP00000362195,ENSP00000363318,ENSP00000370698,ENSP00000384053,ENSP00000412209,ENSP00000481994	CSF2RB,CSF3R,EPHB6,EPOR,F3,IFNAR2,IL10RA,IL10RB,IL12B,IL22RA1,IL23R,IL2RB,IL2RG,IL5RA,IL6ST,MERTK,TYRO3
IPR036116	Fibronectin type III superfamily	17	204	0.0845771	3.26e-09	ENSP00000216223,ENSP00000222139,ENSP00000227752,ENSP00000231228,ENSP00000263798,ENSP00000270800,ENSP00000290200,ENSP00000295408,ENSP00000321345,ENSP00000334145,ENSP00000343957,ENSP00000362195,ENSP00000363318,ENSP00000370698,ENSP00000384053,ENSP00000412209,ENSP00000481994	CSF2RB,CSF3R,EPHB6,EPOR,F3,IFNAR2,IL10RA,IL10RB,IL12B,IL22RA1,IL23R,IL2RB,IL2RG,IL5RA,IL6ST,MERTK,TYRO3
IPR013106	Immunoglobulin V-set domain	16	177	0.079602	3.48e-09	ENSP00000221992,ENSP00000264025,ENSP00000278927,ENSP00000303939,ENSP00000312002,ENSP00000319476,ENSP00000320084,ENSP00000335062,ENSP00000342156,ENSP00000345243,ENSP00000348635,ENSP00000357005,ENSP00000370989,ENSP00000383376,ENSP00000420298,ENSP00000484431	AMICA1,CD200,CD274,CD276,CD48,CEACAM5,CTLA4,ESAM,F11R,HAVCR2,ICOS,JAM2,NCR3,PDCD1,PVRL1,SIGLEC10
IPR002209	Fibroblast growth factor family	8	22	0.039801	1.19e-08	ENSP00000168712,ENSP00000228837,ENSP00000264498,ENSP00000267843,ENSP00000294312,ENSP00000352414,ENSP00000471477,ENSP00000480791	FGF1,FGF17,FGF19,FGF2,FGF21,FGF4,FGF6,FGF7
IPR001368	TNFR/NGFR cysteine-rich region	8	25	0.039801	2.56e-08	ENSP00000172229,ENSP00000221132,ENSP00000263932,ENSP00000266557,ENSP00000297350,ENSP00000310263,ENSP00000367013,ENSP00000478699	CD27,NGFR,TNFRSF10A,TNFRSF10D,TNFRSF11B,TNFRSF25,TNFRSF8,TNFRSF9
IPR001839	Transforming growth factor-beta, C-terminal	8	37	0.039801	3.34e-07	ENSP00000221930,ENSP00000238682,ENSP00000245810,ENSP00000355896,ENSP00000359866,ENSP00000368104,ENSP00000379204,ENSP00000463051	BMP2,BMP5,BMP7,GDF2,PSPN,TGFB1,TGFB2,TGFB3
IPR001111	TGF-beta, propeptide	7	23	0.0348259	3.44e-07	ENSP00000221930,ENSP00000238682,ENSP00000355896,ENSP00000359866,ENSP00000368104,ENSP00000379204,ENSP00000463051	BMP2,BMP5,BMP7,GDF2,TGFB1,TGFB2,TGFB3
IPR033899	CXC Chemokine domain	6	14	0.0298507	6.83e-07	ENSP00000226317,ENSP00000286758,ENSP00000296027,ENSP00000306884,ENSP00000379110,ENSP00000379140	CXCL1,CXCL11,CXCL12,CXCL13,CXCL5,CXCL6
IPR015615	Transforming growth factor-beta-related	7	32	0.0348259	2.14e-06	ENSP00000221930,ENSP00000238682,ENSP00000355896,ENSP00000359866,ENSP00000368104,ENSP00000379204,ENSP00000463051	BMP2,BMP5,BMP7,GDF2,TGFB1,TGFB2,TGFB3
IPR017948	Transforming growth factor beta, conserved site	7	32	0.0348259	2.14e-06	ENSP00000221930,ENSP00000238682,ENSP00000355896,ENSP00000359866,ENSP00000368104,ENSP00000379204,ENSP00000463051	BMP2,BMP5,BMP7,GDF2,TGFB1,TGFB2,TGFB3
IPR000742	EGF-like domain	14	225	0.0696517	2.58e-06	ENSP00000222271,ENSP00000234071,ENSP00000236147,ENSP00000242786,ENSP00000261349,ENSP00000264187,ENSP00000277541,ENSP00000286574,ENSP00000340292,ENSP00000366307,ENSP00000379092,ENSP00000379097,ENSP00000419446,ENSP00000453302	ADAM8,ADAM9,AREG,BTC,CD97,COMP,DLK1,LRP6,NID1,NOTCH1,PROC,SELL,THBD,WIF1
IPR009079	Four-helical cytokine-like, core	8	53	0.039801	2.84e-06	ENSP00000228280,ENSP00000249075,ENSP00000264497,ENSP00000264563,ENSP00000296870,ENSP00000302150,ENSP00000312652,ENSP00000375795	IL11,IL21,IL24,IL3,KITLG,LEP,LIF,PRL
IPR015373	Interferon/interleukin receptor domain	5	11	0.0248756	6.23e-06	ENSP00000270800,ENSP00000290200,ENSP00000334145,ENSP00000343957,ENSP00000384053	CSF2RB,F3,IFNAR2,IL10RB,IL22RA1
IPR001089	CXC chemokine	5	13	0.0248756	1.15e-05	ENSP00000226317,ENSP00000286758,ENSP00000296027,ENSP00000306884,ENSP00000379110	CXCL1,CXCL11,CXCL13,CXCL5,CXCL6
IPR018048	CXC chemokine, conserved site	5	13	0.0248756	1.15e-05	ENSP00000226317,ENSP00000286758,ENSP00000296027,ENSP00000306884,ENSP00000379110	CXCL1,CXCL11,CXCL13,CXCL5,CXCL6
IPR013032	EGF-like, conserved site	12	193	0.0597015	1.65e-05	ENSP00000222271,ENSP00000234071,ENSP00000236147,ENSP00000264187,ENSP00000277541,ENSP00000286574,ENSP00000340292,ENSP00000366307,ENSP00000379092,ENSP00000379097,ENSP00000419446,ENSP00000453302	ADAM8,ADAM9,AREG,BTC,COMP,DLK1,NID1,NOTCH1,PROC,SELL,THBD,WIF1
IPR003598	Immunoglobulin subtype 2	13	237	0.0646766	2.15e-05	ENSP00000221992,ENSP00000231228,ENSP00000233954,ENSP00000261937,ENSP00000263798,ENSP00000264025,ENSP00000278927,ENSP00000320084,ENSP00000330959,ENSP00000345243,ENSP00000357005,ENSP00000383376,ENSP00000457421	CD276,CEACAM5,ESAM,F11R,FLT4,IL12B,IL1R2,IL1RL1,JAM2,PECAM1,PVRL1,SIGLEC10,TYRO3
IPR004074	Interleukin-1 receptor type I/II	4	7	0.0199005	4.02e-05	ENSP00000233954,ENSP00000264257,ENSP00000314807,ENSP00000330959	IL1R2,IL1RAP,IL1RL1,IL1RL2
IPR009030	Growth factor receptor cysteine-rich domain superfamily	9	125	0.0447761	0.00011	ENSP00000222271,ENSP00000242786,ENSP00000264187,ENSP00000275493,ENSP00000277541,ENSP00000366307,ENSP00000478699,ENSP00000481994,ENSP00000483552	CD97,COMP,EGFR,EPHB6,FURIN,NID1,NOTCH1,THBD,TNFRSF9
IPR000975	Interleukin-1 family	4	10	0.0199005	0.00011	ENSP00000259213,ENSP00000263341,ENSP00000280357,ENSP00000376893	IL18,IL1B,IL1F10,IL36B
IPR015321	Type I cytokine receptor, cytokine-binding domain	4	10	0.0199005	0.00011	ENSP00000363318,ENSP00000370698,ENSP00000384053,ENSP00000412209	CSF2RB,IL2RG,IL5RA,IL6ST
IPR015621	Interleukin-1 receptor family	4	11	0.0199005	0.00014	ENSP00000233954,ENSP00000264257,ENSP00000314807,ENSP00000330959	IL1R2,IL1RAP,IL1RL1,IL1RL2
IPR016319	Transforming growth factor-beta	3	3	0.0149254	0.00021	ENSP00000221930,ENSP00000238682,ENSP00000355896	TGFB1,TGFB2,TGFB3
IPR027397	Catenin binding domain superfamily	5	29	0.0248756	0.00023	ENSP00000257189,ENSP00000261590,ENSP00000268603,ENSP00000344115,ENSP00000484928	CDH11,CDH4,CDH5,DSG2,DSG3
IPR034133	Chemokine CC, DCCL motif-cointaining domain	3	4	0.0149254	0.00035	ENSP00000259607,ENSP00000351671,ENSP00000375086	CCL20,CCL21,CCL25
IPR001079	Galectin, carbohydrate recognition domain	4	16	0.0199005	0.00042	ENSP00000215886,ENSP00000215909,ENSP00000254301,ENSP00000435460	LGALS1,LGALS2,LGALS3,LGALS8
IPR006052	Tumour necrosis factor domain	4	18	0.0199005	0.00061	ENSP00000241261,ENSP00000343505,ENSP00000363680,ENSP00000469049	EDA,TNFSF10,TNFSF13,TNFSF14
IPR010345	Interleukin-17 family	3	6	0.0149254	0.00076	ENSP00000261796,ENSP00000328111,ENSP00000344192	IL17A,IL17B,IL25
IPR000157	Toll/interleukin-1 receptor homology (TIR) domain	4	22	0.0199005	0.0011	ENSP00000233954,ENSP00000260010,ENSP00000264257,ENSP00000363089	IL1RL1,IL1RL2,TLR2,TLR4
IPR039809	Chemokine beta/gamma/delta	3	7	0.0149254	0.0011	ENSP00000006053,ENSP00000259607,ENSP00000356792	CCL21,CX3CL1,XCL1
IPR003531	Short hematopoietin receptor, family 1, conserved site	3	8	0.0149254	0.0014	ENSP00000216223,ENSP00000363318,ENSP00000384053	CSF2RB,IL2RB,IL2RG
IPR035897	Toll/interleukin-1 receptor homology (TIR) domain superfamily	4	26	0.0199005	0.0019	ENSP00000233954,ENSP00000260010,ENSP00000264257,ENSP00000363089	IL1RL1,IL1RL2,TLR2,TLR4
IPR008983	Tumour necrosis factor-like domain superfamily	5	53	0.0248756	0.0024	ENSP00000241261,ENSP00000343505,ENSP00000363680,ENSP00000385470,ENSP00000469049	EDA,TNFSF10,TNFSF13,TNFSF14,TNFSF18
IPR001881	EGF-like calcium-binding domain	7	121	0.0348259	0.0026	ENSP00000222271,ENSP00000234071,ENSP00000242786,ENSP00000264187,ENSP00000277541,ENSP00000340292,ENSP00000366307	CD97,COMP,DLK1,NID1,NOTCH1,PROC,THBD
IPR018097	EGF-like calcium-binding, conserved site	6	96	0.0298507	0.0045	ENSP00000222271,ENSP00000234071,ENSP00000242786,ENSP00000264187,ENSP00000277541,ENSP00000366307	CD97,COMP,NID1,NOTCH1,PROC,THBD
IPR000488	Death domain	4	34	0.0199005	0.0045	ENSP00000172229,ENSP00000221132,ENSP00000297350,ENSP00000367013	NGFR,TNFRSF10A,TNFRSF11B,TNFRSF25
IPR024174	Hepatocyte growth factor-like	2	2	0.00995025	0.0045	ENSP00000222390,ENSP00000414287	HGF,MST1
IPR035444	Fibroblast growth factor 15/19/21	2	2	0.00995025	0.0045	ENSP00000294312,ENSP00000471477	FGF19,FGF21
IPR000152	EGF-type aspartate/asparagine hydroxylation site	6	100	0.0298507	0.0052	ENSP00000234071,ENSP00000242786,ENSP00000264187,ENSP00000277541,ENSP00000340292,ENSP00000366307	CD97,DLK1,NID1,NOTCH1,PROC,THBD
IPR001314	Peptidase S1A, chymotrypsin family	6	107	0.0298507	0.007	ENSP00000222390,ENSP00000234071,ENSP00000306390,ENSP00000337733,ENSP00000375678,ENSP00000414287	HGF,KLK14,KLK5,MST1,PROC,PRSS27
IPR020894	Cadherin conserved site	6	108	0.0298507	0.007	ENSP00000257189,ENSP00000261590,ENSP00000268603,ENSP00000268613,ENSP00000344115,ENSP00000484928	CDH11,CDH13,CDH4,CDH5,DSG2,DSG3
IPR023569	Prokineticin domain	2	3	0.00995025	0.007	ENSP00000220812,ENSP00000271331	DKK4,PROK1
IPR029177	Interferon lambda	2	3	0.00995025	0.007	ENSP00000329991,ENSP00000333639	IFNL1,IFNL2
IPR038326	Interferon lambda superfamily	2	3	0.00995025	0.007	ENSP00000329991,ENSP00000333639	IFNL1,IFNL2
IPR039808	Cadherin	2	3	0.00995025	0.007	ENSP00000268613,ENSP00000344115	CDH13,CDH5
IPR002126	Cadherin-like	6	113	0.0298507	0.0083	ENSP00000257189,ENSP00000261590,ENSP00000268603,ENSP00000268613,ENSP00000344115,ENSP00000484928	CDH11,CDH13,CDH4,CDH5,DSG2,DSG3
IPR015919	Cadherin-like superfamily	6	115	0.0298507	0.0089	ENSP00000257189,ENSP00000261590,ENSP00000268603,ENSP00000268613,ENSP00000344115,ENSP00000484928	CDH11,CDH13,CDH4,CDH5,DSG2,DSG3
IPR001254	Serine proteases, trypsin domain	6	116	0.0298507	0.009	ENSP00000222390,ENSP00000234071,ENSP00000306390,ENSP00000337733,ENSP00000375678,ENSP00000414287	HGF,KLK14,KLK5,MST1,PROC,PRSS27
IPR002072	Nerve growth factor-related	2	4	0.00995025	0.009	ENSP00000358525,ENSP00000469455	NGF,NTF4
IPR009123	Desmoglein	2	4	0.00995025	0.009	ENSP00000257189,ENSP00000261590	DSG2,DSG3
IPR010457	Immunoglobulin C2-set-like, ligand-binding	2	4	0.00995025	0.009	ENSP00000362195,ENSP00000370698	CSF3R,IL6ST
IPR019846	Nerve growth factor conserved site	2	4	0.00995025	0.009	ENSP00000358525,ENSP00000469455	NGF,NTF4
IPR020408	Nerve growth factor-like	2	4	0.00995025	0.009	ENSP00000358525,ENSP00000469455	NGF,NTF4
IPR020465	Tumour necrosis factor receptor 10	2	4	0.00995025	0.009	ENSP00000221132,ENSP00000310263	TNFRSF10A,TNFRSF10D
IPR034024	Tumor necrosis factor receptor 10, N-terminal	2	4	0.00995025	0.009	ENSP00000221132,ENSP00000310263	TNFRSF10A,TNFRSF10D
IPR009003	Peptidase S1, PA clan	6	124	0.0298507	0.011	ENSP00000222390,ENSP00000234071,ENSP00000306390,ENSP00000337733,ENSP00000375678,ENSP00000414287	HGF,KLK14,KLK5,MST1,PROC,PRSS27
IPR015369	Follistatin/Osteonectin EGF domain	2	5	0.00995025	0.011	ENSP00000166139,ENSP00000256759	FST,FSTL3
IPR020440	Interleukin-17, chordata	2	5	0.00995025	0.011	ENSP00000261796,ENSP00000344192	IL17A,IL17B
IPR000233	Cadherin, cytoplasmic domain	3	23	0.0149254	0.0113	ENSP00000268603,ENSP00000344115,ENSP00000484928	CDH11,CDH4,CDH5
IPR001245	Serine-threonine/tyrosine-protein kinase, catalytic domain	6	131	0.0298507	0.0135	ENSP00000261937,ENSP00000263798,ENSP00000275493,ENSP00000295408,ENSP00000401907,ENSP00000481994	BMPR1B,EGFR,EPHB6,FLT4,MERTK,TYRO3
IPR013806	Kringle-like fold	3	25	0.0149254	0.0135	ENSP00000222390,ENSP00000349437,ENSP00000414287	HGF,IGF2R,MST1
IPR001863	Glypican	2	6	0.00995025	0.0135	ENSP00000264039,ENSP00000366267	GPC1,GPC5
IPR003609	PAN/Apple domain	2	6	0.00995025	0.0135	ENSP00000222390,ENSP00000414287	HGF,MST1
IPR015497	Epidermal growth factor receptor ligand	2	6	0.00995025	0.0135	ENSP00000379092,ENSP00000379097	AREG,BTC
IPR019803	Glypican, conserved site	2	6	0.00995025	0.0135	ENSP00000264039,ENSP00000366267	GPC1,GPC5
IPR003297	Interleukin-1 receptor antagonist/Interleukin-36	2	7	0.00995025	0.0161	ENSP00000259213,ENSP00000376893	IL1F10,IL36B
IPR003529	Long hematopoietin receptor, Gp130 family 2, conserved site	2	7	0.00995025	0.0161	ENSP00000362195,ENSP00000370698	CSF3R,IL6ST
IPR009122	Desmosomal cadherin	2	7	0.00995025	0.0161	ENSP00000257189,ENSP00000261590	DSG2,DSG3
IPR014715	Fibrinogen, alpha/beta/gamma chain, C-terminal globular, subdomain 2	2	8	0.00995025	0.0193	ENSP00000314897,ENSP00000428340	ANGPT1,ANGPT2
IPR014868	Cadherin prodomain	2	8	0.00995025	0.0193	ENSP00000268613,ENSP00000484928	CDH13,CDH4
IPR003645	Follistatin-like, N-terminal	2	9	0.00995025	0.0228	ENSP00000166139,ENSP00000256759	FST,FSTL3
IPR017878	TB domain	2	9	0.00995025	0.0228	ENSP00000166139,ENSP00000256759	FST,FSTL3
IPR014716	Fibrinogen, alpha/beta/gamma chain, C-terminal globular, subdomain 1	2	10	0.00995025	0.0265	ENSP00000314897,ENSP00000428340	ANGPT1,ANGPT2
IPR036773	TGF-beta binding (TB) domain superfamily	2	10	0.00995025	0.0265	ENSP00000166139,ENSP00000256759	FST,FSTL3
IPR021184	Tumour necrosis factor, conserved site	2	12	0.00995025	0.0352	ENSP00000241261,ENSP00000343505	TNFSF10,TNFSF13
IPR020635	Tyrosine-protein kinase, catalytic domain	4	79	0.0199005	0.0405	ENSP00000261937,ENSP00000263798,ENSP00000275493,ENSP00000295408	EGFR,FLT4,MERTK,TYRO3
IPR024079	Metallopeptidase, catalytic domain superfamily	4	81	0.0199005	0.0435	ENSP00000260227,ENSP00000418525,ENSP00000419446,ENSP00000453302	ADAM8,ADAM9,MME,MMP7
IPR000033	LDLR class B repeat	2	15	0.00995025	0.0498	ENSP00000261349,ENSP00000264187	LRP6,NID1

## Sheet: GO_BP
ID	Description	Count	GeneRatio	BgRatio	pvalue	p.adjust	geneID	Enrich_factor
GO:0050900	leukocyte migration	59	59/197	470/17653	1.26888e-45	4.25708e-42	CCL21/ADAM8/JAML/ANGPT1/ANGPT2/CXCL13/BMP5/CCL28/CD48/CD58/CD84/CEACAM5/PROC/RARRES2/CCL23/CXCL16/CXCL5/CCL11/CCL26/ESAM/CX3CL1/LGALS3/CXCL6/CSF3R/TNFSF18/GPC1/CXCL1/CCL14/CCL1/IL1B/IL33/ITGA5/CXCL11/F11R/JAM2/TGFB1/LEP/TNFSF14/OLR1/SELL/XCL1/CCL8/CCL7/CCL13/MERTK/CCL20/MST1/SERPINE1/PECAM1/S100A8/KITLG/CXCL12/SDC3/CCL25/TGFB2/THBD/TNFRSF10A/TNFRSF10D/VEGFA	11.2488
GO:0032103	positive regulation of response to external stimulus	40	40/197	289/17653	2.64117e-32	4.43056e-29	CCL21/ADAM8/AGT/FGF2/CXCL13/CDH13/CD6/RARRES2/CCL23/EGFR/CXCL5/CCL26/CX3CL1/CXCL6/IL6ST/CXCL1/CCL1/IL1RL1/IL12B/IL17A/IL17B/IL18/IL1B/IL21/IL33/CXCL11/KLK5/TGFB1/TNFSF14/XCL1/CCL7/SERPINE1/S100A8/CXCL12/F3/THBD/HAVCR2/TLR2/TLR4/VEGFA	12.4026
GO:0060326	cell chemotaxis	38	38/197	273/17653	8.80325e-31	9.84497e-28	CCL21/ADAM8/FGF1/JAML/FGF2/CXCL13/CCL28/RARRES2/CCL23/CXCL16/CXCL5/CCL11/CCL26/FGF4/CX3CL1/LGALS3/CXCL6/CSF3R/CXCL1/CCL14/HGF/CCL1/IL1B/CXCL11/TNFSF14/XCL1/CCL8/CCL7/CCL13/CCL20/MST1/NOTCH1/SERPINE1/S100A8/CXCL12/CCL25/TGFB2/VEGFA	12.4731
GO:0030595	leukocyte chemotaxis	32	32/197	202/17653	8.48047e-28	7.11299e-25	CCL21/ADAM8/JAML/CXCL13/RARRES2/CCL23/CXCL16/CXCL5/CCL11/CCL26/CX3CL1/LGALS3/CXCL6/CSF3R/CXCL1/CCL14/CCL1/IL1B/CXCL11/TNFSF14/XCL1/CCL8/CCL7/CCL13/CCL20/MST1/SERPINE1/S100A8/CXCL12/CCL25/TGFB2/VEGFA	14.1955
GO:0030335	positive regulation of cell migration	44	44/197	486/17653	1.31912e-27	8.85129e-25	CCL21/ADAM8/ADAM9/FGF1/ANGPT1/AGT/CD274/FGF2/CXCL13/BMP2/BMP7/CDH13/RARRES2/CXCL16/EGFR/CXCL5/CCL11/CCL26/FGF7/LGALS3/CXCL6/TNFSF18/CXCL1/HGF/CCL1/IL1B/ITGA5/CXCL11/TGFB1/TNFSF14/XCL1/CCL8/CCL7/MDM2/CCL20/NOTCH1/SERPINE1/KITLG/CXCL12/SEMA7A/F3/TGFB2/VEGFA/FLT4	8.11276
GO:0045785	positive regulation of cell adhesion	39	39/197	392/17653	5.56479e-26	3.11165e-23	CCL21/ADAM8/ADAM9/ANGPT1/CD274/CD276/CXCL13/BMP7/CDH13/CCL28/CD27/CD6/CTLA4/FSTL3/CX3CL1/LGALS1/TNFSF18/IL6ST/ICOS/IL1RL2/IL12B/IL18/IL1B/IL2RA/IL21/IL23R/ITGA5/TGFB1/LEP/TNFSF14/XCL1/NID1/PDCD1/CXCL12/CCL25/SPOCK2/TGFB2/HAVCR2/VEGFA	8.91519
GO:0097529	myeloid leukocyte migration	29	29/197	177/17653	1.10521e-25	4.63498e-23	CCL21/ADAM8/JAML/RARRES2/CCL23/CXCL5/CCL11/CCL26/CX3CL1/LGALS3/CXCL6/CSF3R/CXCL1/CCL14/CCL1/IL1B/XCL1/CCL8/CCL7/CCL13/CCL20/MST1/SERPINE1/PECAM1/S100A8/CXCL12/CCL25/TGFB2/VEGFA	14.6817
GO:1990266	neutrophil migration	24	24/197	99/17653	9.77381e-26	4.68445e-23	CCL21/ADAM8/JAML/CCL23/CXCL5/CCL11/CCL26/CX3CL1/LGALS3/CXCL6/CSF3R/CXCL1/CCL14/CCL1/IL1B/XCL1/CCL8/CCL7/CCL13/CCL20/PECAM1/S100A8/CCL25/TGFB2	21.7234
GO:0097530	granulocyte migration	25	25/197	119/17653	4.38135e-25	1.63327e-22	CCL21/ADAM8/JAML/RARRES2/CCL23/CXCL5/CCL11/CCL26/CX3CL1/LGALS3/CXCL6/CSF3R/CXCL1/CCL14/CCL1/IL1B/XCL1/CCL8/CCL7/CCL13/CCL20/PECAM1/S100A8/CCL25/TGFB2	18.8254
GO:0002237	response to molecule of bacterial origin	36	36/197	345/17653	1.02719e-24	3.44623e-22	TNFRSF9/ADAM9/B2M/CD274/CXCL13/CD27/TNFRSF8/CD6/CSF2RB/TNFRSF6B/TNFRSF25/CXCL5/CXCL6/CXCL1/IL10RA/IL12B/IL18/IL18BP/IL1B/IL23R/IL24/CXCL11/TGFB1/CCL20/NGFR/NOTCH1/TNFRSF11B/SERPINE1/REN/S100A8/THBD/HAVCR2/TLR2/TLR4/TNFRSF10A/TNFRSF10D	9.35052
GO:0032496	response to lipopolysaccharide	35	35/197	327/17653	2.06576e-24	6.30056e-22	TNFRSF9/ADAM9/CD274/CXCL13/CD27/TNFRSF8/CD6/CSF2RB/TNFRSF6B/TNFRSF25/CXCL5/CXCL6/CXCL1/IL10RA/IL12B/IL18/IL18BP/IL1B/IL23R/IL24/CXCL11/TGFB1/CCL20/NGFR/NOTCH1/TNFRSF11B/SERPINE1/REN/S100A8/THBD/HAVCR2/TLR2/TLR4/TNFRSF10A/TNFRSF10D	9.59119
GO:0030593	neutrophil chemotaxis	22	22/197	88/17653	5.40736e-24	1.51181e-21	CCL21/JAML/CCL23/CXCL5/CCL11/CCL26/CX3CL1/LGALS3/CXCL6/CSF3R/CXCL1/CCL14/CCL1/IL1B/XCL1/CCL8/CCL7/CCL13/CCL20/S100A8/CCL25/TGFB2	22.4023
GO:0071621	granulocyte chemotaxis	23	23/197	105/17653	1.34077e-23	3.46021e-21	CCL21/JAML/RARRES2/CCL23/CXCL5/CCL11/CCL26/CX3CL1/LGALS3/CXCL6/CSF3R/CXCL1/CCL14/CCL1/IL1B/XCL1/CCL8/CCL7/CCL13/CCL20/S100A8/CCL25/TGFB2	19.6287
GO:0001819	positive regulation of cytokine production	37	37/197	411/17653	4.00597e-23	9.60002e-21	ADAM8/AGT/B2M/CD274/CD276/GDF2/LY9/TNFRSF8/CD58/CD6/CLU/CX3CL1/IL6ST/HGF/IL1RAP/IL1RL1/IL1RL2/IL12B/IL17A/IL17B/IL18/IL1B/IL21/IL23R/IFNL1/IL33/IL9/TGFB1/LEP/XCL1/CCL20/SERPINE1/SEMA7A/HAVCR2/TLR2/TLR4/FLT4	8.067
GO:0070374	positive regulation of ERK1 and ERK2 cascade	30	30/197	239/17653	4.92398e-23	1.10133e-20	CCL21/ANGPT1/FGF2/BMP2/CCL23/TYRO3/EGFR/CCL11/CCL26/EPHB6/FGF19/FGF21/FGF4/CX3CL1/CCL14/CCL1/TGFB1/XCL1/CCL8/CCL7/CCL13/MERTK/CCL20/NOTCH1/SEMA7A/SLAMF1/CCL25/HAVCR2/TLR4/FLT4	11.248
GO:0070371	ERK1 and ERK2 cascade	33	33/197	328/17653	3.4873e-22	7.31244e-20	CCL21/ANGPT1/AGT/FGF2/BMP2/CCL23/TYRO3/EGFR/CCL11/CCL26/EPHB6/FGF19/FGF21/FGF4/CX3CL1/CCL14/CCL1/IL1B/TGFB1/LIF/XCL1/CCL8/CCL7/CCL13/MERTK/CCL20/NOTCH1/SEMA7A/SLAMF1/CCL25/HAVCR2/TLR4/FLT4	9.01555
GO:0071674	mononuclear cell migration	20	20/197	79/17653	5.0274e-22	9.92173e-20	CCL21/JAML/BMP5/RARRES2/CCL23/CCL11/CCL26/CX3CL1/LGALS3/CCL14/CCL1/TGFB1/XCL1/CCL8/CCL7/CCL13/CCL20/SERPINE1/CXCL12/CCL25	22.6859
GO:0007159	leukocyte cell-cell adhesion	33	33/197	335/17653	6.80446e-22	1.20152e-19	CCL21/ADAM8/CD274/CD276/BMP7/CCL28/CD27/CD6/CTLA4/LGALS1/LGALS3/IL6ST/ICOS/IL1RL2/IL12B/IL18/IL1B/IL2RA/IL21/IL23R/IFNL1/ITGA5/TGFB1/LEP/TNFSF14/SELL/XCL1/PDCD1/PECAM1/S100A8/CXCL12/CCL25/HAVCR2	8.82717
GO:0002685	regulation of leukocyte migration	26	26/197	176/17653	6.57515e-22	1.22554e-19	CCL21/ADAM8/CXCL13/BMP5/CCL28/RARRES2/CXCL5/LGALS3/CXCL6/TNFSF18/CXCL1/CCL1/IL33/CXCL11/TGFB1/TNFSF14/XCL1/CCL8/CCL7/CCL20/MST1/SERPINE1/KITLG/CXCL12/CCL25/VEGFA	13.2377
GO:0070372	regulation of ERK1 and ERK2 cascade	32	32/197	311/17653	7.91591e-22	1.32789e-19	CCL21/ANGPT1/FGF2/BMP2/CCL23/TYRO3/EGFR/CCL11/CCL26/EPHB6/FGF19/FGF21/FGF4/CX3CL1/CCL14/CCL1/IL1B/TGFB1/LIF/XCL1/CCL8/CCL7/CCL13/MERTK/CCL20/NOTCH1/SEMA7A/SLAMF1/CCL25/HAVCR2/TLR4/FLT4	9.22023
GO:0048247	lymphocyte chemotaxis	18	18/197	60/17653	2.01133e-21	3.21334e-19	CCL21/ADAM8/CXCL13/CCL23/CXCL16/CCL11/CCL26/CX3CL1/CCL14/CCL1/CXCL11/TNFSF14/XCL1/CCL8/CCL7/CCL13/CCL20/CCL25	26.8827
GO:0034612	response to tumor necrosis factor	31	31/197	305/17653	5.2618e-21	8.02424e-19	TNFRSF9/CCL21/ADAM9/TNFSF13/CD27/TNFRSF8/CD58/CCL23/CXCL16/TNFRSF6B/TNFRSF25/EDA/CCL11/CCL26/CX3CL1/TNFSF18/CCL14/CCL1/IL18BP/TNFSF14/XCL1/CCL8/CCL7/CCL13/CCL20/NGFR/TNFRSF11B/TNFRSF13B/CCL25/TNFRSF10A/TNFRSF10D	9.10781
GO:0022407	regulation of cell-cell adhesion	34	34/197	388/17653	6.66739e-21	9.7257e-19	CCL21/ADAM8/CD274/CD276/CXCL13/BMP2/BMP7/CCL28/CD27/CD6/CTLA4/FSTL3/CX3CL1/LGALS1/LGALS3/IL6ST/SPINT2/ICOS/IL1RL2/IL12B/IL18/IL1B/IL2RA/IL21/IL23R/IFNL1/TGFB1/LEP/TNFSF14/XCL1/PDCD1/CXCL12/CCL25/HAVCR2	7.85235
GO:0018108	peptidyl-tyrosine phosphorylation	33	33/197	379/17653	3.23602e-20	4.52368e-18	FGF1/ANGPT1/AGT/AREG/FGF2/BTC/CSF2RB/TYRO3/EGFR/FGF17/FGF4/FGF6/FGF7/TNFSF18/IL6ST/HGF/IL11/IL12B/IL18/IL21/IL23R/IL24/IFNL1/IL3/IL5RA/ITGA5/TGFB1/LEP/LIF/MERTK/KITLG/VEGFA/FLT4	7.80238
GO:0070098	chemokine-mediated signaling pathway	19	19/197	82/17653	3.55605e-20	4.77222e-18	CCL21/CXCL13/CCL23/CXCL5/CCL11/CCL26/CX3CL1/CXCL6/CXCL1/CCL14/CCL1/CXCL11/XCL1/CCL8/CCL7/CCL13/CCL20/CXCL12/CCL25	20.7631
GO:0018212	peptidyl-tyrosine modification	33	33/197	382/17653	4.13077e-20	5.33028e-18	FGF1/ANGPT1/AGT/AREG/FGF2/BTC/CSF2RB/TYRO3/EGFR/FGF17/FGF4/FGF6/FGF7/TNFSF18/IL6ST/HGF/IL11/IL12B/IL18/IL21/IL23R/IL24/IFNL1/IL3/IL5RA/ITGA5/TGFB1/LEP/LIF/MERTK/KITLG/VEGFA/FLT4	7.7411
GO:0071356	cellular response to tumor necrosis factor	29	29/197	287/17653	1.26826e-19	1.57593e-17	TNFRSF9/CCL21/TNFSF13/CD27/TNFRSF8/CD58/CCL23/TNFRSF6B/TNFRSF25/EDA/CCL11/CCL26/CX3CL1/TNFSF18/CCL14/CCL1/IL18BP/TNFSF14/XCL1/CCL8/CCL7/CCL13/CCL20/NGFR/TNFRSF11B/TNFRSF13B/CCL25/TNFRSF10A/TNFRSF10D	9.05458
GO:0002687	positive regulation of leukocyte migration	21	21/197	123/17653	3.12043e-19	3.73894e-17	CCL21/ADAM8/CXCL13/RARRES2/CXCL5/LGALS3/CXCL6/TNFSF18/CXCL1/CCL1/CXCL11/TGFB1/TNFSF14/XCL1/CCL8/CCL7/CCL20/SERPINE1/KITLG/CXCL12/VEGFA	15.2991
GO:0050920	regulation of chemotaxis	25	25/197	202/17653	3.55759e-19	4.11576e-17	CCL21/FGF1/ANGPT2/FGF2/CXCL13/CDH13/RARRES2/CXCL5/CCL26/FGF4/CXCL6/CXCL1/CCL1/CXCL11/TGFB1/TNFSF14/XCL1/CCL7/MST1/NOTCH1/SERPINE1/CXCL12/SEMA7A/F3/VEGFA	11.0902
GO:0072676	lymphocyte migration	19	19/197	94/17653	5.78929e-19	6.47435e-17	CCL21/ADAM8/CXCL13/CCL23/CXCL16/CCL11/CCL26/CX3CL1/CCL14/CCL1/CXCL11/TNFSF14/XCL1/CCL8/CCL7/CCL13/CCL20/CXCL12/CCL25	18.1125
GO:0022409	positive regulation of cell-cell adhesion	27	27/197	257/17653	9.17853e-19	9.93354e-17	CCL21/ADAM8/CD274/CD276/CXCL13/BMP7/CD27/CD6/CTLA4/FSTL3/CX3CL1/LGALS1/IL6ST/ICOS/IL1RL2/IL12B/IL18/IL1B/IL2RA/IL21/IL23R/TGFB1/LEP/TNFSF14/XCL1/PDCD1/HAVCR2	9.41419
GO:0050727	regulation of inflammatory response	32	32/197	411/17653	3.5493e-18	3.72122e-16	ADAM8/AGT/CD6/PROC/CCL23/CLU/TYRO3/EGFR/CCL26/CX3CL1/IL6ST/HGF/IL1RL1/IL1RL2/IL1R2/IL12B/IL17A/IL17B/IL18/IL1B/IL2RA/IL21/IL33/LEP/XCL1/SERPINE1/S100A8/SEMA7A/SIGLEC10/TLR2/TLR4/CDH5	6.97687
GO:0002548	monocyte chemotaxis	16	16/197	62/17653	5.44845e-18	5.53925e-16	CCL21/CCL23/CCL11/CCL26/CX3CL1/LGALS3/CCL14/CCL1/XCL1/CCL8/CCL7/CCL13/CCL20/SERPINE1/CXCL12/CCL25	23.1249
GO:1903037	regulation of leukocyte cell-cell adhesion	28	28/197	302/17653	5.6259e-18	5.55144e-16	CCL21/ADAM8/CD274/CD276/CCL28/CD27/CD6/CTLA4/LGALS1/LGALS3/IL6ST/ICOS/IL1RL2/IL12B/IL18/IL1B/IL2RA/IL21/IL23R/IFNL1/TGFB1/LEP/TNFSF14/XCL1/PDCD1/CXCL12/CCL25/HAVCR2	8.30813
GO:0050729	positive regulation of inflammatory response	20	20/197	124/17653	7.38904e-18	7.08292e-16	ADAM8/AGT/CD6/CCL23/EGFR/CCL26/CX3CL1/IL6ST/IL1RL1/IL12B/IL17A/IL17B/IL18/IL1B/IL21/IL33/SERPINE1/S100A8/TLR2/TLR4	14.4531
GO:0051249	regulation of lymphocyte activation	32	32/197	457/17653	7.84075e-17	7.30714e-15	CCL21/ADAM8/TNFSF13/CD274/CD276/CD27/CD6/CTLA4/TYRO3/LGALS1/LGALS3/TNFSF18/IL6ST/ICOS/IL1RL2/IL12B/IL18/IL1B/IL2RA/IL21/IL23R/IFNL2/IFNL1/TGFB1/LEP/TNFSF14/XCL1/MERTK/PDCD1/TNFRSF13B/HAVCR2/TLR4	6.2746
GO:0072677	eosinophil migration	12	12/197	30/17653	1.93163e-16	1.75152e-14	ADAM8/CCL23/CCL11/CCL26/CX3CL1/LGALS3/CCL14/CCL1/XCL1/CCL8/CCL7/CCL13	35.8437
GO:0050870	positive regulation of T cell activation	23	23/197	213/17653	2.18826e-16	1.932e-14	CCL21/ADAM8/CD274/CD276/CD27/CD6/CTLA4/LGALS1/IL6ST/ICOS/IL1RL2/IL12B/IL18/IL1B/IL2RA/IL21/IL23R/TGFB1/LEP/TNFSF14/XCL1/PDCD1/HAVCR2	9.6761
GO:0050863	regulation of T cell activation	27	27/197	321/17653	2.71499e-16	2.33559e-14	CCL21/ADAM8/CD274/CD276/CD27/CD6/CTLA4/LGALS1/LGALS3/TNFSF18/IL6ST/ICOS/IL1RL2/IL12B/IL18/IL1B/IL2RA/IL21/IL23R/IFNL2/IFNL1/TGFB1/LEP/TNFSF14/XCL1/PDCD1/HAVCR2	7.53722
GO:0050921	positive regulation of chemotaxis	19	19/197	130/17653	3.42186e-16	2.87008e-14	CCL21/FGF2/CXCL13/CDH13/RARRES2/CXCL5/CCL26/CXCL6/CXCL1/CCL1/CXCL11/TGFB1/TNFSF14/XCL1/CCL7/SERPINE1/CXCL12/F3/VEGFA	13.0967
GO:1903039	positive regulation of leukocyte cell-cell adhesion	23	23/197	224/17653	6.67676e-16	5.46354e-14	CCL21/ADAM8/CD274/CD276/CD27/CD6/CTLA4/LGALS1/IL6ST/ICOS/IL1RL2/IL12B/IL18/IL1B/IL2RA/IL21/IL23R/TGFB1/LEP/TNFSF14/XCL1/PDCD1/HAVCR2	9.20094
GO:0050731	positive regulation of peptidyl-tyrosine phosphorylation	21	21/197	179/17653	8.68178e-16	6.61986e-14	ANGPT1/AGT/AREG/FGF7/TNFSF18/IL6ST/HGF/IL11/IL12B/IL18/IL21/IL23R/IL24/IFNL1/IL3/ITGA5/TGFB1/LEP/LIF/KITLG/VEGFA	10.5128
GO:0051897	positive regulation of protein kinase B signaling	20	20/197	157/17653	8.60057e-16	6.71044e-14	CCL21/ADAM8/FGF1/ANGPT1/FGF2/BTC/EGFR/ENG/FGF17/FGF19/FGF4/FGF6/FGF7/HGF/ICOS/IL18/TGFB1/LEP/KITLG/F3	11.4152
GO:0043491	protein kinase B signaling	24	24/197	252/17653	8.40406e-16	6.71325e-14	CCL21/ADAM8/FGF1/ANGPT1/FGF2/BTC/TYRO3/EGFR/ENG/FGF17/FGF19/FGF4/FGF6/FGF7/HGF/ICOS/IL18/IL1B/TGFB1/LEP/MDM2/MERTK/KITLG/F3	8.5342
GO:0048245	eosinophil chemotaxis	11	11/197	26/17653	1.68547e-15	1.25661e-13	CCL23/CCL11/CCL26/CX3CL1/LGALS3/CCL14/CCL1/XCL1/CCL8/CCL7/CCL13	37.9116
GO:0002696	positive regulation of leukocyte activation	27	27/197	351/17653	2.5175e-15	1.83613e-13	CCL21/ADAM8/TNFSF13/CD274/CD276/CD27/CD6/CTLA4/LGALS1/IL6ST/ICOS/IL1RL1/IL1RL2/IL12B/IL18/IL1B/IL2RA/IL21/IL23R/IL33/TGFB1/LEP/TNFSF14/XCL1/PDCD1/HAVCR2/TLR4	6.89301
GO:0002683	negative regulation of immune system process	29	29/197	426/17653	5.28368e-15	3.77165e-13	CCL21/ANGPT1/CD274/BMP5/CCL28/CD200/CD84/CTLA4/TYRO3/FSTL3/LGALS3/IL1RL1/IL12B/IL2RA/IFNL1/IL33/TGFB1/XCL1/MERTK/NOTCH1/PDCD1/KITLG/CXCL12/TNFRSF13B/CCL25/TGFB2/TGFB3/HAVCR2/TLR4	6.10015
GO:0050867	positive regulation of cell activation	27	27/197	363/17653	5.7663e-15	4.0304e-13	CCL21/ADAM8/TNFSF13/CD274/CD276/CD27/CD6/CTLA4/LGALS1/IL6ST/ICOS/IL1RL1/IL1RL2/IL12B/IL18/IL1B/IL2RA/IL21/IL23R/IL33/TGFB1/LEP/TNFSF14/XCL1/PDCD1/HAVCR2/TLR4	6.66514
GO:0042110	T cell activation	30	30/197	463/17653	6.40912e-15	4.38828e-13	CCL21/ADAM8/JAML/B2M/CD274/CD276/LY9/CD27/CD6/CTLA4/LGALS1/LGALS3/TNFSF18/IL6ST/ICOS/IL1RL2/IL12B/IL18/IL1B/IL2RA/IL21/IL23R/IFNL2/IFNL1/TGFB1/LEP/TNFSF14/XCL1/PDCD1/HAVCR2	5.80621
GO:0070661	leukocyte proliferation	24	24/197	278/17653	7.71614e-15	5.17753e-13	CD274/CD276/CD6/CLU/CTLA4/LGALS3/TNFSF18/IL6ST/IL12B/IL18/IL1B/IL2RA/IL21/IL23R/IL33/TGFB1/LEP/TNFSF14/XCL1/CCL8/KITLG/TNFRSF13B/HAVCR2/TLR4	7.73604
GO:0051251	positive regulation of lymphocyte activation	25	25/197	315/17653	1.43304e-14	9.42719e-13	CCL21/ADAM8/TNFSF13/CD274/CD276/CD27/CD6/CTLA4/LGALS1/IL6ST/ICOS/IL1RL2/IL12B/IL18/IL1B/IL2RA/IL21/IL23R/TGFB1/LEP/TNFSF14/XCL1/PDCD1/HAVCR2/TLR4	7.11184
GO:0050730	regulation of peptidyl-tyrosine phosphorylation	22	22/197	237/17653	2.4432e-14	1.57633e-12	ANGPT1/AGT/AREG/EGFR/FGF7/TNFSF18/IL6ST/HGF/IL11/IL12B/IL18/IL21/IL23R/IL24/IFNL1/IL3/ITGA5/TGFB1/LEP/LIF/KITLG/VEGFA	8.31815
GO:0070663	regulation of leukocyte proliferation	21	21/197	212/17653	2.68615e-14	1.70038e-12	CD274/CD276/CD6/CTLA4/LGALS3/TNFSF18/IL6ST/IL12B/IL18/IL1B/IL2RA/IL21/IL23R/TGFB1/LEP/XCL1/CCL8/KITLG/TNFRSF13B/HAVCR2/TLR4	8.87638
GO:0046427	positive regulation of JAK-STAT cascade	14	14/197	80/17653	2.30895e-13	1.43454e-11	AGT/TNFSF18/IL6ST/IL12B/IL18/IL21/IL23R/IL24/IFNL1/IL3/LEP/LIF/NOTCH1/PRL	15.6816
GO:1904894	positive regulation of STAT cascade	14	14/197	82/17653	3.30122e-13	2.01374e-11	AGT/TNFSF18/IL6ST/IL12B/IL18/IL21/IL23R/IL24/IFNL1/IL3/LEP/LIF/NOTCH1/PRL	15.2991
GO:0051896	regulation of protein kinase B signaling	20	20/197	218/17653	4.87919e-13	2.92316e-11	CCL21/ADAM8/FGF1/ANGPT1/FGF2/BTC/EGFR/ENG/FGF17/FGF19/FGF4/FGF6/FGF7/HGF/ICOS/IL18/TGFB1/LEP/KITLG/F3	8.22102
GO:0071347	cellular response to interleukin-1	18	18/197	170/17653	6.4761e-13	3.81181e-11	CCL21/CCL23/CCL11/CCL26/CX3CL1/CCL14/CCL1/IL1RAP/IL1RL2/IL1R2/IL17A/IL1B/XCL1/CCL8/CCL7/CCL13/CCL20/CCL25	9.48803
GO:0002690	positive regulation of leukocyte chemotaxis	14	14/197	87/17653	7.73512e-13	4.47436e-11	CCL21/CXCL13/RARRES2/CXCL5/CXCL6/CXCL1/CCL1/CXCL11/TNFSF14/XCL1/CCL7/SERPINE1/CXCL12/VEGFA	14.4199
GO:0042129	regulation of T cell proliferation	17	17/197	149/17653	8.50965e-13	4.83896e-11	CD274/CD276/CD6/CTLA4/LGALS3/TNFSF18/IL6ST/IL12B/IL18/IL1B/IL2RA/IL21/IL23R/TGFB1/LEP/XCL1/HAVCR2	10.2239
GO:0042098	T cell proliferation	18	18/197	174/17653	9.6809e-13	5.41323e-11	CD274/CD276/CD6/CTLA4/LGALS3/TNFSF18/IL6ST/IL12B/IL18/IL1B/IL2RA/IL21/IL23R/TGFB1/LEP/TNFSF14/XCL1/HAVCR2	9.26991
GO:0007162	negative regulation of cell adhesion	21	21/197	255/17653	1.02454e-12	5.63498e-11	CCL21/ANGPT1/ANGPT2/CD274/BMP2/CDH13/CCL28/CTLA4/LGALS1/LGALS3/SPINT2/IL2RA/IFNL1/JAM2/TGFB1/XCL1/NOTCH1/SERPINE1/CXCL12/CCL25/HAVCR2	7.37958
GO:0050670	regulation of lymphocyte proliferation	19	19/197	201/17653	1.12419e-12	6.0833e-11	CD274/CD276/CD6/CTLA4/LGALS3/TNFSF18/IL6ST/IL12B/IL18/IL1B/IL2RA/IL21/IL23R/TGFB1/LEP/XCL1/TNFRSF13B/HAVCR2/TLR4	8.47052
GO:0032944	regulation of mononuclear cell proliferation	19	19/197	202/17653	1.22895e-12	6.54462e-11	CD274/CD276/CD6/CTLA4/LGALS3/TNFSF18/IL6ST/IL12B/IL18/IL1B/IL2RA/IL21/IL23R/TGFB1/LEP/XCL1/TNFRSF13B/HAVCR2/TLR4	8.42858
GO:0002688	regulation of leukocyte chemotaxis	15	15/197	111/17653	1.61343e-12	8.45791e-11	CCL21/CXCL13/RARRES2/CXCL5/CXCL6/CXCL1/CCL1/CXCL11/TNFSF14/XCL1/CCL7/MST1/SERPINE1/CXCL12/VEGFA	12.1093
GO:0001818	negative regulation of cytokine production	20	20/197	245/17653	4.2994e-12	2.21915e-10	TNFRSF9/ANGPT1/CD274/CD84/FURIN/HGF/IL1RL1/IL1R2/IL12B/IL23R/IFNL1/IL33/TGFB1/XCL1/MERTK/SLAMF1/TGFB2/TGFB3/HAVCR2/TLR4	7.31503
GO:0034341	response to interferon-gamma	18	18/197	191/17653	4.77902e-12	2.42934e-10	CCL21/B2M/CD58/CCL23/CXCL16/CCL11/CCL26/CX3CL1/CCL14/CCL1/IL12B/IL23R/XCL1/CCL8/CCL7/CCL13/CCL20/CCL25	8.44484
GO:0070555	response to interleukin-1	18	18/197	192/17653	5.22248e-12	2.57668e-10	CCL21/CCL23/CCL11/CCL26/CX3CL1/CCL14/CCL1/IL1RAP/IL1RL2/IL1R2/IL17A/IL1B/XCL1/CCL8/CCL7/CCL13/CCL20/CCL25	8.40086
GO:0050679	positive regulation of epithelial cell proliferation	18	18/197	192/17653	5.22248e-12	2.61514e-10	FGF1/JAML/FGF2/BMP2/BMP5/GDF2/CDH13/EGFR/CCL11/CCL26/FGF7/TGFB1/MST1/NOTCH1/CXCL12/F3/VEGFA/FLT4	8.40086
GO:0051781	positive regulation of cell division	13	13/197	84/17653	8.74865e-12	4.25387e-10	FGF1/FGF2/BTC/PROK1/FGF4/FGF6/FGF7/IL1B/TGFB1/MDK/TGFB2/TGFB3/VEGFA	13.8681
GO:0046651	lymphocyte proliferation	20	20/197	260/17653	1.27949e-11	6.1324e-10	CD274/CD276/CD6/CTLA4/LGALS3/TNFSF18/IL6ST/IL12B/IL18/IL1B/IL2RA/IL21/IL23R/TGFB1/LEP/TNFSF14/XCL1/TNFRSF13B/HAVCR2/TLR4	6.89301
GO:0032943	mononuclear cell proliferation	20	20/197	262/17653	1.47144e-11	6.95306e-10	CD274/CD276/CD6/CTLA4/LGALS3/TNFSF18/IL6ST/IL12B/IL18/IL1B/IL2RA/IL21/IL23R/TGFB1/LEP/TNFSF14/XCL1/TNFRSF13B/HAVCR2/TLR4	6.84039
GO:0032649	regulation of interferon-gamma production	13	13/197	91/17653	2.50379e-11	1.1667e-09	CD274/CD276/IL1RL1/IL12B/IL18/IL1B/IL21/IL23R/IFNL1/IL33/XCL1/HAVCR2/TLR4	12.8013
GO:0002697	regulation of immune effector process	24	24/197	405/17653	2.64812e-11	1.21705e-09	ANGPT1/TNFSF13/B2M/CD84/CLU/LGALS3/IL12B/IL18/IL1B/IL2RA/IL21/IL23R/IFNL1/IL33/KLK5/TGFB1/LEP/XCL1/NCR3/SEMA7A/TGFB2/TGFB3/HAVCR2/TLR4	5.31017
GO:0098742	cell-cell adhesion via plasma-membrane adhesion molecules	19	19/197	242/17653	2.99525e-11	1.35798e-09	JAML/BMP2/CDH11/CDH13/CDH4/CD200/CD6/CD84/DSG2/DSG3/ESAM/CX3CL1/ITGA5/SELL/NECTIN1/NCR3/PECAM1/TGFB2/CDH5	7.03543
GO:0070665	positive regulation of leukocyte proliferation	15	15/197	140/17653	4.89348e-11	2.18901e-09	CD274/CD276/CD6/IL6ST/IL12B/IL18/IL1B/IL2RA/IL21/IL23R/LEP/XCL1/KITLG/HAVCR2/TLR4	9.60098
GO:0042102	positive regulation of T cell proliferation	13	13/197	96/17653	5.02067e-11	2.21636e-09	CD274/CD276/CD6/IL6ST/IL12B/IL18/IL1B/IL2RA/IL21/IL23R/LEP/XCL1/HAVCR2	12.1346
GO:0050777	negative regulation of immune response	15	15/197	141/17653	5.42298e-11	2.36287e-09	ANGPT1/CD84/CTLA4/TYRO3/LGALS3/IL1RL1/IL12B/IL2RA/IFNL1/IL33/TGFB1/XCL1/TGFB2/TGFB3/HAVCR2	9.53289
GO:0031349	positive regulation of defense response	25	25/197	466/17653	8.34341e-11	3.58874e-09	ADAM8/AGT/CD6/CCL23/TYRO3/EGFR/CCL26/CX3CL1/IL6ST/IL1RL1/IL12B/IL17A/IL17B/IL18/IL1B/IL21/IL33/KLK5/TGFB1/NCR3/SERPINE1/S100A8/HAVCR2/TLR2/TLR4	4.80736
GO:0071346	cellular response to interferon-gamma	16	16/197	171/17653	8.55471e-11	3.63304e-09	CCL21/B2M/CD58/CCL23/CCL11/CCL26/CX3CL1/CCL14/CCL1/IL12B/XCL1/CCL8/CCL7/CCL13/CCL20/CCL25	8.38448
GO:0050678	regulation of epithelial cell proliferation	22	22/197	357/17653	8.91777e-11	3.73989e-09	FGF1/JAML/FGF2/BMP2/BMP5/GDF2/CDH13/EGFR/CCL11/CCL26/FGF7/TGFB1/LEP/MST1/NGFR/NOTCH1/PRL/CXCL12/F3/TGFB2/VEGFA/FLT4	5.52213
GO:1901342	regulation of vasculature development	23	23/197	396/17653	1.05578e-10	4.37303e-09	FGF1/ANGPT2/AGT/FGF2/CXCL13/BMP7/GDF2/PROK1/ENG/CCL11/CX3CL1/HGF/IL1B/ITGA5/LEP/NGFR/NOTCH1/SERPINE1/PRL/F3/TGFB2/CDH5/VEGFA	5.20457
GO:0032609	interferon-gamma production	13	13/197	102/17653	1.0974e-10	4.48999e-09	CD274/CD276/IL1RL1/IL12B/IL18/IL1B/IL21/IL23R/IFNL1/IL33/XCL1/HAVCR2/TLR4	11.4208
GO:0007259	JAK-STAT cascade	16	16/197	174/17653	1.11165e-10	4.49349e-09	AGT/TNFSF18/IL6ST/IFNAR2/IL12B/IL18/IL21/IL23R/IL24/IFNL2/IFNL1/IL3/LEP/LIF/NOTCH1/PRL	8.23992
GO:0097696	STAT cascade	16	16/197	176/17653	1.31993e-10	5.27186e-09	AGT/TNFSF18/IL6ST/IFNAR2/IL12B/IL18/IL21/IL23R/IL24/IFNL2/IFNL1/IL3/LEP/LIF/NOTCH1/PRL	8.14629
GO:0045765	regulation of angiogenesis	22	22/197	366/17653	1.43755e-10	5.67411e-09	FGF1/ANGPT2/AGT/FGF2/CXCL13/GDF2/PROK1/ENG/CCL11/CX3CL1/HGF/IL1B/ITGA5/LEP/NGFR/NOTCH1/SERPINE1/PRL/F3/TGFB2/CDH5/VEGFA	5.38634
GO:0002521	leukocyte differentiation	25	25/197	483/17653	1.77734e-10	6.93369e-09	ADAM8/B2M/LY9/CD27/CTLA4/TYRO3/FSTL3/LGALS1/IL1RL2/IL11/IL12B/IL17A/IL25/IL18/IL2RA/IL23R/IFNL1/TGFB1/LEP/LIF/MERTK/KITLG/TLR2/TLR4/VEGFA	4.63815
GO:0042531	positive regulation of tyrosine phosphorylation of STAT protein	11	11/197	67/17653	1.88308e-10	7.26176e-09	TNFSF18/IL6ST/IL12B/IL18/IL21/IL23R/IL24/IFNL1/IL3/LEP/LIF	14.7119
GO:0050673	epithelial cell proliferation	23	23/197	409/17653	1.99991e-10	7.62466e-09	FGF1/JAML/AREG/FGF2/BMP2/BMP5/GDF2/CDH13/EGFR/CCL11/CCL26/FGF7/TGFB1/LEP/MST1/NGFR/NOTCH1/PRL/CXCL12/F3/TGFB2/VEGFA/FLT4	5.03914
GO:0072678	T cell migration	10	10/197	51/17653	2.04599e-10	7.62698e-09	CCL21/ADAM8/CXCL13/CXCL16/CCL26/CXCL11/TNFSF14/XCL1/CCL20/CXCL12	17.5704
GO:0045123	cellular extravasation	10	10/197	51/17653	2.04599e-10	7.71268e-09	CCL21/ADAM8/JAML/CCL28/CX3CL1/LEP/SELL/PECAM1/CXCL12/CCL25	17.5704
GO:0050671	positive regulation of lymphocyte proliferation	14	14/197	132/17653	2.5267e-10	9.31549e-09	CD274/CD276/CD6/IL6ST/IL12B/IL18/IL1B/IL2RA/IL21/IL23R/LEP/XCL1/HAVCR2/TLR4	9.504
GO:0032946	positive regulation of mononuclear cell proliferation	14	14/197	133/17653	2.7966e-10	1.00888e-08	CD274/CD276/CD6/IL6ST/IL12B/IL18/IL1B/IL2RA/IL21/IL23R/LEP/XCL1/HAVCR2/TLR4	9.43254
GO:0061138	morphogenesis of a branching epithelium	16	16/197	185/17653	2.78192e-10	1.01449e-08	FGF1/AGT/AREG/FGF2/BMP2/BMP7/GDF2/ENG/CCL11/FGF7/SPINT2/HGF/TGFB1/LRP6/NOTCH1/VEGFA	7.74998
GO:0042088	T-helper 1 type immune response	9	9/197	39/17653	3.54723e-10	1.26606e-08	IL1RL1/IL12B/IL18/IL18BP/IL23R/IL33/XCL1/HAVCR2/TLR4	20.679
GO:0050663	cytokine secretion	16	16/197	196/17653	6.54517e-10	2.31148e-08	TNFRSF9/ANGPT1/AGT/CD274/CD58/IL1RAP/IL1RL1/IL1R2/IL17A/IL1B/IL33/LEP/NOTCH1/HAVCR2/TLR2/TLR4	7.31503
GO:0048771	tissue remodeling	15	15/197	169/17653	7.12954e-10	2.49163e-08	ADAM8/AGT/EGFR/IL12B/IL18/IL21/TGFB1/LEP/LIF/LRP6/MDM2/MERTK/TNFRSF11B/TGFB3/FLT4	7.95347
GO:0001763	morphogenesis of a branching structure	16	16/197	198/17653	7.6006e-10	2.62887e-08	FGF1/AGT/AREG/FGF2/BMP2/BMP7/GDF2/ENG/CCL11/FGF7/SPINT2/HGF/TGFB1/LRP6/NOTCH1/VEGFA	7.24114
GO:0032147	activation of protein kinase activity	20	20/197	328/17653	8.0907e-10	2.76983e-08	ADAM9/FGF1/ANGPT1/AGT/FGF2/BMP2/NGF/EGFR/PROK1/HGF/IL12B/IL18/IL1B/IL23R/LEP/TGFB2/TGFB3/TLR4/TNFRSF10A/VEGFA	5.46397
GO:0042509	regulation of tyrosine phosphorylation of STAT protein	11	11/197	77/17653	8.88594e-10	3.01135e-08	TNFSF18/IL6ST/IL12B/IL18/IL21/IL23R/IL24/IFNL1/IL3/LEP/LIF	12.8013
GO:0050918	positive chemotaxis	10	10/197	59/17653	9.31137e-10	3.12397e-08	ANGPT1/ANGPT2/FGF2/CDH13/FGF7/LGALS3/HGF/CXCL12/F3/VEGFA	15.188
GO:0002699	positive regulation of immune effector process	15	15/197	175/17653	1.16082e-09	3.85598e-08	TNFSF13/B2M/CD84/IL12B/IL18/IL1B/IL21/IL23R/IL33/KLK5/TGFB1/XCL1/NCR3/SEMA7A/TLR4	7.68078
GO:0042476	odontogenesis	13	13/197	123/17653	1.17463e-09	3.86361e-08	BMP2/BMP7/EDA/FGF4/CSF3R/KLK5/TGFB1/LRP6/NECTIN1/TNFRSF11B/SERPINE1/TGFB2/TGFB3	9.47088
GO:2000403	positive regulation of lymphocyte migration	8	8/197	31/17653	1.32089e-09	4.30251e-08	CCL21/ADAM8/CXCL13/TNFSF14/XCL1/CCL7/CCL20/CXCL12	23.1249
GO:0007260	tyrosine phosphorylation of STAT protein	11	11/197	80/17653	1.35346e-09	4.36621e-08	TNFSF18/IL6ST/IL12B/IL18/IL21/IL23R/IL24/IFNL1/IL3/LEP/LIF	12.3213
GO:0046854	phosphatidylinositol phosphorylation	12	12/197	102/17653	1.49816e-09	4.78699e-08	FGF1/FGF2/BTC/EGFR/FGF17/FGF19/FGF4/FGF6/FGF7/HGF/ICOS/KITLG	10.5423
GO:0030198	extracellular matrix organization	20	20/197	341/17653	1.58801e-09	5.02619e-08	ADAM8/AGT/FGF2/ENG/FURIN/SPINT2/ITGA5/F11R/JAM2/KLK5/TGFB1/MMP7/NID1/NOTCH1/TNFRSF11B/SERPINE1/PECAM1/SPOCK2/TGFB2/COMP	5.25567
GO:0046425	regulation of JAK-STAT cascade	14	14/197	154/17653	1.96093e-09	6.14851e-08	AGT/TNFSF18/IL6ST/IL12B/IL18/IL21/IL23R/IL24/IFNL1/IL3/LEP/LIF/NOTCH1/PRL	8.14629
GO:1904892	regulation of STAT cascade	14	14/197	156/17653	2.32248e-09	7.21474e-08	AGT/TNFSF18/IL6ST/IL12B/IL18/IL21/IL23R/IL24/IFNL1/IL3/LEP/LIF/NOTCH1/PRL	8.04185
GO:0002819	regulation of adaptive immune response	13	13/197	131/17653	2.56958e-09	7.83722e-08	TNFSF13/B2M/CD48/IL6ST/IL1RL1/IL12B/IL1B/IL23R/IL33/TGFB1/XCL1/NCR3/HAVCR2	8.89251
GO:0051047	positive regulation of secretion	21	21/197	388/17653	2.56296e-09	7.88875e-08	ADAM8/ADAM9/AGT/CD274/CD58/EGFR/IL1RAP/IL1RL1/IL17A/IL1B/IL33/TGFB1/LEP/PRL/S100A8/CXCL12/TGFB2/TGFB3/HAVCR2/TLR2/TLR4	4.84998
GO:0002367	cytokine production involved in immune response	11	11/197	85/17653	2.62554e-09	7.93576e-08	ANGPT1/B2M/IL12B/IL18/TGFB1/XCL1/SEMA7A/TGFB2/TGFB3/TLR2/TLR4	11.5965
GO:0032740	positive regulation of interleukin-17 production	6	6/197	13/17653	2.87786e-09	8.54445e-08	LY9/IL12B/IL18/IL21/IL23R/TGFB1	41.3581
GO:0032634	interleukin-5 production	7	7/197	22/17653	2.86716e-09	8.58869e-08	IL1RAP/IL1RL1/IL25/IFNL1/IL33/IL5RA/IL9	28.512
GO:0022408	negative regulation of cell-cell adhesion	14	14/197	159/17653	2.97956e-09	8.69255e-08	CCL21/CD274/BMP2/CCL28/CTLA4/LGALS3/SPINT2/IL2RA/IFNL1/TGFB1/XCL1/CXCL12/CCL25/HAVCR2	7.89011
GO:0007435	salivary gland morphogenesis	8	8/197	34/17653	2.95421e-09	8.6942e-08	BMP7/EDA/EGFR/FGF7/HGF/TGFB1/TGFB2/TGFB3	21.0845
GO:0097191	extrinsic apoptotic signaling pathway	16	16/197	219/17653	3.30439e-09	9.5571e-08	AGT/BMP5/BMPR1B/NGF/CD27/CX3CL1/LGALS3/HGF/IL1B/IL33/TGFB1/SERPINE1/KITLG/TGFB2/TNFSF10/TNFRSF10A	6.54679
GO:0043062	extracellular structure organization	21	21/197	395/17653	3.52123e-09	1.00972e-07	ADAM8/AGT/FGF2/BMP7/ENG/FURIN/SPINT2/ITGA5/F11R/JAM2/KLK5/TGFB1/MMP7/NID1/NOTCH1/TNFRSF11B/SERPINE1/PECAM1/SPOCK2/TGFB2/COMP	4.76403
GO:0032660	regulation of interleukin-17 production	7	7/197	23/17653	4.08278e-09	1.16082e-07	LY9/IL12B/IL18/IL21/IL23R/TGFB1/TLR4	27.2723
GO:0072006	nephron development	13	13/197	137/17653	4.46096e-09	1.24721e-07	FGF1/ANGPT1/ANGPT2/AGT/FGF2/BMP2/BMP7/TGFB1/LIF/NID1/NOTCH1/PECAM1/VEGFA	8.50306
GO:1903038	negative regulation of leukocyte cell-cell adhesion	12	12/197	112/17653	4.44445e-09	1.25304e-07	CCL21/CD274/CCL28/CTLA4/LGALS3/IL2RA/IFNL1/TGFB1/XCL1/CXCL12/CCL25/HAVCR2	9.60098
GO:0002793	positive regulation of peptide secretion	17	17/197	259/17653	5.32365e-09	1.4761e-07	ADAM8/ADAM9/CD274/CD58/EGFR/IL1RAP/IL1RL1/IL17A/IL1B/IL33/TGFB1/S100A8/TGFB2/TGFB3/HAVCR2/TLR2/TLR4	5.88168
GO:0046834	lipid phosphorylation	12	12/197	114/17653	5.45053e-09	1.4989e-07	FGF1/FGF2/BTC/EGFR/FGF17/FGF19/FGF4/FGF6/FGF7/HGF/ICOS/KITLG	9.43254
GO:0001822	kidney development	17	17/197	264/17653	7.09182e-09	1.93439e-07	FGF1/ANGPT1/ANGPT2/AGT/FGF2/BMP2/BMP7/FSTL3/TGFB1/LIF/MME/NID1/NOTCH1/PECAM1/REN/TGFB2/VEGFA	5.77029
GO:0007178	transmembrane receptor protein serine/threonine kinase signaling pathway	19	19/197	336/17653	7.55164e-09	2.04321e-07	ADAM9/AFP/BMP2/BMP5/BMP7/GDF2/BMPR1B/ENG/FSTL3/FST/FOLR1/FURIN/F11R/TGFB1/NOTCH1/RGMB/TGFB2/TGFB3/CDH5	5.06718
GO:0007431	salivary gland development	8	8/197	38/17653	7.65898e-09	2.05567e-07	BMP7/EDA/EGFR/FGF7/HGF/TGFB1/TGFB2/TGFB3	18.8651
GO:2000406	positive regulation of T cell migration	7	7/197	25/17653	7.85556e-09	2.0917e-07	CCL21/ADAM8/CXCL13/TNFSF14/XCL1/CCL20/CXCL12	25.0906
GO:0048762	mesenchymal cell differentiation	15	15/197	202/17653	8.35604e-09	2.20744e-07	BMP2/BMP5/BMP7/ENG/FOLR1/HGF/IL1B/TGFB1/LRP6/NOTCH1/KITLG/SEMA7A/FRZB/TGFB2/TGFB3	6.65414
GO:0022612	gland morphogenesis	12	12/197	119/17653	8.91989e-09	2.30202e-07	AREG/BMP7/EDA/EGFR/CCL11/FGF7/HGF/TGFB1/LRP6/NOTCH1/TGFB2/TGFB3	9.03622
GO:0050866	negative regulation of cell activation	14	14/197	173/17653	8.89836e-09	2.31426e-07	CD274/CD200/CD84/CTLA4/TYRO3/LGALS3/IL2RA/IFNL1/TGFB1/XCL1/MERTK/TNFRSF13B/THBD/HAVCR2	7.25161
GO:0033209	tumor necrosis factor-mediated signaling pathway	14	14/197	173/17653	8.89836e-09	2.33234e-07	TNFRSF9/TNFSF13/CD27/TNFRSF8/TNFRSF6B/TNFRSF25/EDA/TNFSF18/TNFSF14/NGFR/TNFRSF11B/TNFRSF13B/TNFRSF10A/TNFRSF10D	7.25161
GO:0071222	cellular response to lipopolysaccharide	14	14/197	174/17653	9.58319e-09	2.45432e-07	ADAM9/CD274/CD6/CXCL6/IL12B/IL18/IL1B/IL24/TGFB1/CCL20/SERPINE1/HAVCR2/TLR2/TLR4	7.20993
GO:0032635	interleukin-6 production	12	12/197	120/17653	9.81515e-09	2.49468e-07	HGF/IL1RAP/IL1RL2/IL17A/IL18/IL1B/IL33/LEP/SLAMF1/HAVCR2/TLR2/TLR4	8.96091
GO:0032620	interleukin-17 production	7	7/197	26/17653	1.06486e-08	2.68618e-07	LY9/IL12B/IL18/IL21/IL23R/TGFB1/TLR4	24.1255
GO:0050714	positive regulation of protein secretion	16	16/197	238/17653	1.08836e-08	2.72497e-07	ADAM8/ADAM9/CD274/CD58/EGFR/IL1RAP/IL1RL1/IL17A/IL1B/IL33/TGFB1/TGFB2/TGFB3/HAVCR2/TLR2/TLR4	6.02414
GO:0001667	ameboidal-type cell migration	21	21/197	426/17653	1.32651e-08	3.29661e-07	ADAM9/FGF1/ANGPT1/ANGPT2/AGT/FGF2/CXCL13/BMP7/GDF2/CDH13/FGF4/FGF7/FOLR1/LGALS8/TGFB1/NOTCH1/KITLG/SEMA7A/TGFB2/VEGFA/FLT4	4.41735
GO:0048732	gland development	21	21/197	430/17653	1.56015e-08	3.79296e-07	AREG/BMP2/BMP7/PROC/EDA/EGFR/CCL11/FGF7/FSTL3/HGF/IGF2R/TGFB1/LRP6/MDK/MST1/NOTCH1/PRL/FRZB/TGFB2/TGFB3/VEGFA	4.37626
GO:0071260	cellular response to mechanical stimulus	10	10/197	78/17653	1.55205e-08	3.80083e-07	AGT/TNFRSF8/EGFR/ENG/IL1B/TGFB1/TNFSF14/MMP7/TLR4/TNFRSF10A	11.4884
GO:0002460	adaptive immune response based on somatic recombination of immune receptors built from immunoglobulin superfamily domains	18	18/197	314/17653	1.54831e-08	3.81954e-07	TNFSF13/B2M/CXCL13/LY9/CD27/CLU/IL1RL1/IL12B/IL18/IL18BP/IL1B/IL23R/IL33/TGFB1/XCL1/NCR3/HAVCR2/TLR4	5.13683
GO:0048754	branching morphogenesis of an epithelial tube	13	13/197	153/17653	1.70957e-08	4.06781e-07	FGF1/AGT/AREG/FGF2/BMP2/BMP7/GDF2/ENG/CCL11/TGFB1/LRP6/NOTCH1/VEGFA	7.61385
GO:0071219	cellular response to molecule of bacterial origin	14	14/197	182/17653	1.70415e-08	4.08387e-07	ADAM9/CD274/CD6/CXCL6/IL12B/IL18/IL1B/IL24/TGFB1/CCL20/SERPINE1/HAVCR2/TLR2/TLR4	6.89301
GO:0072001	renal system development	17	17/197	280/17653	1.70165e-08	4.10723e-07	FGF1/ANGPT1/ANGPT2/AGT/FGF2/BMP2/BMP7/FSTL3/TGFB1/LIF/MME/NID1/NOTCH1/PECAM1/REN/TGFB2/VEGFA	5.44055
GO:0002695	negative regulation of leukocyte activation	13	13/197	154/17653	1.84911e-08	4.36885e-07	CD274/CD200/CD84/CTLA4/TYRO3/LGALS3/IL2RA/IFNL1/TGFB1/XCL1/MERTK/TNFRSF13B/HAVCR2	7.56441
GO:1904018	positive regulation of vasculature development	15	15/197	215/17653	1.93925e-08	4.54978e-07	FGF1/ANGPT2/FGF2/GDF2/ENG/CCL11/CX3CL1/HGF/IL1B/ITGA5/NOTCH1/SERPINE1/F3/CDH5/VEGFA	6.2518
GO:0031589	cell-substrate adhesion	18	18/197	319/17653	1.9755e-08	4.60265e-07	CCL21/ADAM9/ANGPT1/ANGPT2/CDH13/CCL28/TYRO3/EDA/LGALS1/ITGA5/LYVE1/MERTK/NID1/NOTCH1/SERPINE1/CCL25/SPOCK2/VEGFA	5.05631
GO:0044706	multi-multicellular organism process	15	15/197	218/17653	2.33491e-08	5.32899e-07	AGRP/ANGPT2/AGT/DSG2/EPOR/IL1B/KLK14/TGFB1/LEP/LIF/MMP7/PRL/TGFB3/THBD/HAVCR2	6.16577
GO:0010951	negative regulation of endopeptidase activity	16	16/197	251/17653	2.30772e-08	5.33959e-07	AGT/NGF/CD27/CSTA/TNFRSF6B/FURIN/SPINT2/HGF/TNFSF14/MDM2/NGFR/SERPINE1/SPOCK2/TNFRSF10A/TNFRSF10D/VEGFA	5.71214
GO:0051302	regulation of cell division	13	13/197	157/17653	2.33161e-08	5.35791e-07	FGF1/FGF2/BTC/PROK1/FGF4/FGF6/FGF7/IL1B/TGFB1/MDK/TGFB2/TGFB3/VEGFA	7.41986
GO:0007565	female pregnancy	14	14/197	187/17653	2.40576e-08	5.41699e-07	AGRP/ANGPT2/AGT/DSG2/EPOR/IL1B/TGFB1/LEP/LIF/MMP7/PRL/TGFB3/THBD/HAVCR2	6.70871
GO:1903532	positive regulation of secretion by cell	19	19/197	361/17653	2.40219e-08	5.4455e-07	ADAM8/ADAM9/AGT/CD274/CD58/EGFR/IL1RAP/IL1RL1/IL17A/IL1B/IL33/TGFB1/LEP/CXCL12/TGFB2/TGFB3/HAVCR2/TLR2/TLR4	4.71627
GO:0003203	endocardial cushion morphogenesis	7	7/197	29/17653	2.45603e-08	5.49332e-07	BMP2/BMP5/BMP7/ENG/MDM2/NOTCH1/TGFB2	21.6298
GO:0002698	negative regulation of immune effector process	11	11/197	105/17653	2.52562e-08	5.61155e-07	ANGPT1/CD84/LGALS3/IL2RA/IFNL1/IL33/TGFB1/XCL1/TGFB2/TGFB3/HAVCR2	9.38762
GO:0032653	regulation of interleukin-10 production	8	8/197	44/17653	2.62123e-08	5.78567e-07	TNFRSF9/CD274/HGF/IL12B/IL23R/XCL1/TLR2/TLR4	16.2926
GO:0032729	positive regulation of interferon-gamma production	9	9/197	62/17653	2.72197e-08	5.96876e-07	CD276/IL12B/IL18/IL1B/IL21/IL23R/IFNL1/HAVCR2/TLR4	13.0078
GO:0060485	mesenchyme development	16	16/197	257/17653	3.21372e-08	7.00133e-07	BMP2/BMP5/BMP7/ENG/FOLR1/HGF/IL1B/TGFB1/LRP6/MDM2/NOTCH1/KITLG/SEMA7A/FRZB/TGFB2/TGFB3	5.57878
GO:0001936	regulation of endothelial cell proliferation	13	13/197	162/17653	3.39279e-08	7.34375e-07	FGF2/BMP2/GDF2/CDH13/CCL11/CCL26/LEP/NGFR/PRL/CXCL12/F3/VEGFA/FLT4	7.19086
GO:0042475	odontogenesis of dentin-containing tooth	10	10/197	85/17653	3.6073e-08	7.6598e-07	BMP2/BMP7/EDA/FGF4/CSF3R/KLK5/LRP6/NECTIN1/TNFRSF11B/SERPINE1	10.5423
GO:0034103	regulation of tissue remodeling	10	10/197	85/17653	3.6073e-08	7.70858e-07	ADAM8/AGT/EGFR/IL12B/IL18/IL21/TGFB1/LEP/TNFRSF11B/FLT4	10.5423
GO:0045766	positive regulation of angiogenesis	14	14/197	193/17653	3.58754e-08	7.71551e-07	FGF1/ANGPT2/FGF2/GDF2/ENG/CCL11/CX3CL1/HGF/IL1B/ITGA5/SERPINE1/F3/CDH5/VEGFA	6.50014
GO:0032613	interleukin-10 production	8	8/197	46/17653	3.78619e-08	7.98911e-07	TNFRSF9/CD274/HGF/IL12B/IL23R/XCL1/TLR2/TLR4	15.5842
GO:0002791	regulation of peptide secretion	21	21/197	455/17653	4.12403e-08	8.64758e-07	TNFRSF9/ADAM8/ADAM9/ANGPT1/CD274/CD58/EGFR/IL1RAP/IL1RL1/IL1R2/IL17A/IL1B/IL33/TGFB1/LEP/S100A8/TGFB2/TGFB3/HAVCR2/TLR2/TLR4	4.13581
GO:0010466	negative regulation of peptidase activity	16	16/197	264/17653	4.67445e-08	9.74087e-07	AGT/NGF/CD27/CSTA/TNFRSF6B/FURIN/SPINT2/HGF/TNFSF14/MDM2/NGFR/SERPINE1/SPOCK2/TNFRSF10A/TNFRSF10D/VEGFA	5.43086
GO:0051271	negative regulation of cellular component movement	18	18/197	340/17653	5.23209e-08	1.07691e-06	CCL21/ANGPT2/FGF2/CXCL13/BMP5/GDF2/CCL28/ENG/CX3CL1/SPINT2/IL24/IL33/TGFB1/NOTCH1/SERPINE1/CXCL12/SEMA7A/CCL25	4.74401
GO:0002703	regulation of leukocyte mediated immunity	13	13/197	168/17653	5.22877e-08	1.08287e-06	TNFSF13/B2M/CD84/IL12B/IL1B/IL21/IL23R/TGFB1/LEP/XCL1/NCR3/HAVCR2/TLR4	6.93404
GO:0010862	positive regulation of pathway-restricted SMAD protein phosphorylation	8	8/197	48/17653	5.37194e-08	1.09229e-06	BMP2/BMP5/BMP7/GDF2/ENG/TGFB1/TGFB2/TGFB3	14.9349
GO:0010718	positive regulation of epithelial to mesenchymal transition	8	8/197	48/17653	5.37194e-08	1.09896e-06	BMP2/BMP7/ENG/IL1B/TGFB1/NOTCH1/TGFB2/TGFB3	14.9349
GO:0001909	leukocyte mediated cytotoxicity	10	10/197	90/17653	6.2839e-08	1.27003e-06	B2M/IL12B/IL18/IL21/IL23R/LEP/XCL1/NCR3/HAVCR2/ULBP1	9.95657
GO:2000401	regulation of lymphocyte migration	8	8/197	49/17653	6.35918e-08	1.27755e-06	CCL21/ADAM8/CXCL13/TNFSF14/XCL1/CCL7/CCL20/CXCL12	14.6301
GO:2000404	regulation of T cell migration	7	7/197	33/17653	6.47328e-08	1.29273e-06	CCL21/ADAM8/CXCL13/TNFSF14/XCL1/CCL20/CXCL12	19.008
GO:0002700	regulation of production of molecular mediator of immune response	11	11/197	115/17653	6.54658e-08	1.29963e-06	ANGPT1/TNFSF13/B2M/IL33/KLK5/TGFB1/XCL1/SEMA7A/TGFB2/TGFB3/TLR4	8.57131
GO:0050708	regulation of protein secretion	20	20/197	426/17653	6.69472e-08	1.32122e-06	TNFRSF9/ADAM8/ADAM9/ANGPT1/CD274/CD58/EGFR/IL1RAP/IL1RL1/IL1R2/IL17A/IL1B/IL33/TGFB1/LEP/TGFB2/TGFB3/HAVCR2/TLR2/TLR4	4.207
GO:0050707	regulation of cytokine secretion	13	13/197	172/17653	6.90686e-08	1.35512e-06	TNFRSF9/ANGPT1/CD274/CD58/IL1RAP/IL1RL1/IL1R2/IL17A/IL1B/IL33/HAVCR2/TLR2/TLR4	6.77278
GO:0043154	negative regulation of cysteine-type endopeptidase activity involved in apoptotic process	10	10/197	91/17653	6.99186e-08	1.36382e-06	NGF/CD27/TNFRSF6B/HGF/TNFSF14/MDM2/NGFR/TNFRSF10A/TNFRSF10D/VEGFA	9.84716
GO:0090287	regulation of cellular response to growth factor stimulus	16	16/197	272/17653	7.06916e-08	1.37093e-06	FGF1/AGT/FGF2/CXCL13/GDF2/ENG/FGF4/FSTL3/FOLR1/GPC1/IL1B/ITGA5/TGFB1/NOTCH1/TGFB3/VEGFA	5.27113
GO:0071216	cellular response to biotic stimulus	14	14/197	204/17653	7.19231e-08	1.38679e-06	ADAM9/CD274/CD6/CXCL6/IL12B/IL18/IL1B/IL24/TGFB1/CCL20/SERPINE1/HAVCR2/TLR2/TLR4	6.14965
GO:0032102	negative regulation of response to external stimulus	17	17/197	310/17653	7.52824e-08	1.43507e-06	ANGPT2/FGF2/CXCL13/PROC/TYRO3/HGF/IL1R2/IL12B/IL2RA/LEP/NOTCH1/SERPINE1/SEMA7A/SIGLEC10/THBD/HAVCR2/CDH5	4.91405
GO:0035272	exocrine system development	8	8/197	50/17653	7.49859e-08	1.43759e-06	BMP7/EDA/EGFR/FGF7/HGF/TGFB1/TGFB2/TGFB3	14.3375
GO:0071773	cellular response to BMP stimulus	13	13/197	174/17653	7.91554e-08	1.48361e-06	BMP2/BMP5/BMP7/GDF2/BMPR1B/ENG/FSTL3/SPINT2/TGFB1/NOTCH1/RGMB/TGFB2/TGFB3	6.69494
GO:0071772	response to BMP	13	13/197	174/17653	7.91554e-08	1.49195e-06	BMP2/BMP5/BMP7/GDF2/BMPR1B/ENG/FSTL3/SPINT2/TGFB1/NOTCH1/RGMB/TGFB2/TGFB3	6.69494
GO:2000146	negative regulation of cell motility	17	17/197	311/17653	7.88637e-08	1.49485e-06	CCL21/ANGPT2/FGF2/CXCL13/BMP5/GDF2/CCL28/ENG/CX3CL1/SPINT2/IL24/IL33/TGFB1/NOTCH1/SERPINE1/CXCL12/CCL25	4.89825
GO:0032674	regulation of interleukin-5 production	6	6/197	21/17653	8.44758e-08	1.57454e-06	IL1RAP/IL1RL1/IFNL1/IL33/IL5RA/IL9	25.6026
GO:1903555	regulation of tumor necrosis factor superfamily cytokine production	11	11/197	118/17653	8.5514e-08	1.58508e-06	ADAM8/ANGPT1/CD274/TNFRSF8/CLU/IL12B/LEP/SLAMF1/HAVCR2/TLR2/TLR4	8.35339
GO:0001935	endothelial cell proliferation	13	13/197	176/17653	9.0548e-08	1.66917e-06	FGF2/BMP2/GDF2/CDH13/CCL11/CCL26/LEP/NGFR/PRL/CXCL12/F3/VEGFA/FLT4	6.61886
GO:0040013	negative regulation of locomotion	18	18/197	353/17653	9.21519e-08	1.68945e-06	CCL21/ANGPT2/FGF2/CXCL13/BMP5/GDF2/CCL28/ENG/CX3CL1/SPINT2/IL24/IL33/TGFB1/NOTCH1/SERPINE1/CXCL12/SEMA7A/CCL25	4.5693
GO:0060562	epithelial tube morphogenesis	17	17/197	316/17653	9.922e-08	1.79937e-06	FGF1/AGT/AREG/FGF2/BMP2/BMP5/BMP7/GDF2/ENG/CCL11/FOLR1/SPINT2/TGFB1/LRP6/NOTCH1/TGFB2/VEGFA	4.82074
GO:0001655	urogenital system development	17	17/197	316/17653	9.922e-08	1.80915e-06	FGF1/ANGPT1/ANGPT2/AGT/FGF2/BMP2/BMP7/FSTL3/TGFB1/LIF/MME/NID1/NOTCH1/PECAM1/REN/TGFB2/VEGFA	4.82074
GO:0002822	regulation of adaptive immune response based on somatic recombination of immune receptors built from immunoglobulin superfamily domains	11	11/197	120/17653	1.01742e-07	1.83518e-06	TNFSF13/B2M/IL1RL1/IL12B/IL1B/IL23R/IL33/TGFB1/XCL1/NCR3/HAVCR2	8.21417
GO:2001026	regulation of endothelial cell chemotaxis	6	6/197	22/17653	1.15079e-07	2.05367e-06	FGF1/FGF2/CXCL13/FGF4/NOTCH1/VEGFA	24.4389
GO:0002825	regulation of T-helper 1 type immune response	6	6/197	22/17653	1.15079e-07	2.06465e-06	IL1RL1/IL12B/IL23R/IL33/XCL1/HAVCR2	24.4389
GO:0010935	regulation of macrophage cytokine production	5	5/197	12/17653	1.22271e-07	2.17048e-06	TGFB1/SEMA7A/TGFB2/TGFB3/TLR4	37.3371
GO:0071706	tumor necrosis factor superfamily cytokine production	11	11/197	123/17653	1.31218e-07	2.31704e-06	ADAM8/ANGPT1/CD274/TNFRSF8/CLU/IL12B/LEP/SLAMF1/HAVCR2/TLR2/TLR4	8.01383
GO:0002706	regulation of lymphocyte mediated immunity	11	11/197	124/17653	1.42603e-07	2.49185e-06	TNFSF13/B2M/IL12B/IL1B/IL21/IL23R/TGFB1/LEP/XCL1/NCR3/HAVCR2	7.9492
GO:0010631	epithelial cell migration	17	17/197	324/17653	1.41947e-07	2.49337e-06	ADAM9/FGF1/ANGPT1/ANGPT2/AGT/FGF2/CXCL13/GDF2/CDH13/FGF4/FGF7/LGALS8/TGFB1/NOTCH1/TGFB2/VEGFA/FLT4	4.70171
GO:0030101	natural killer cell activation	9	9/197	75/17653	1.48734e-07	2.58551e-06	TYRO3/IL12B/IL18/IL23R/LEP/MERTK/NCR3/HAVCR2/ULBP1	10.7531
GO:0051216	cartilage development	13	13/197	184/17653	1.52344e-07	2.63461e-06	FGF2/BMP2/BMP5/BMP7/GDF2/BMPR1B/FGF4/FGF6/TGFB1/LEP/LRP6/FRZB/COMP	6.33108
GO:0010818	T cell chemotaxis	6	6/197	23/17653	1.54254e-07	2.65396e-06	CXCL13/CXCL16/CCL26/CXCL11/TNFSF14/XCL1	23.3763
GO:0090132	epithelium migration	17	17/197	327/17653	1.61888e-07	2.7711e-06	ADAM9/FGF1/ANGPT1/ANGPT2/AGT/FGF2/CXCL13/GDF2/CDH13/FGF4/FGF7/LGALS8/TGFB1/NOTCH1/TGFB2/VEGFA/FLT4	4.65858
GO:0071675	regulation of mononuclear cell migration	7	7/197	38/17653	1.82415e-07	3.10662e-06	BMP5/RARRES2/LGALS3/CCL1/TGFB1/SERPINE1/CXCL12	16.5069
GO:0030098	lymphocyte differentiation	17	17/197	330/17653	1.84353e-07	3.12375e-06	ADAM8/B2M/LY9/CD27/CTLA4/TYRO3/LGALS1/IL1RL2/IL11/IL12B/IL18/IL2RA/IL23R/IFNL1/TGFB1/LEP/MERTK	4.61623
GO:0001938	positive regulation of endothelial cell proliferation	10	10/197	101/17653	1.89781e-07	3.19957e-06	FGF2/BMP2/GDF2/CDH13/CCL11/CCL26/CXCL12/F3/VEGFA/FLT4	8.87219
GO:1902105	regulation of leukocyte differentiation	15	15/197	256/17653	1.93486e-07	3.22957e-06	ADAM8/CD27/CTLA4/FSTL3/IL1RL2/IL12B/IL17A/IL18/IL2RA/IL23R/IFNL1/TGFB1/LIF/KITLG/TLR4	5.25054
GO:0001503	ossification	18	18/197	371/17653	1.93479e-07	3.24561e-06	AREG/BMP2/BMP5/BMP7/GDF2/BMPR1B/CDH11/EGFR/FSTL3/IL6ST/HGF/TGFB1/LEP/LRP6/NOTCH1/SEMA7A/TGFB2/TGFB3	4.34761
GO:0050901	leukocyte tethering or rolling	6	6/197	24/17653	2.03769e-07	3.38438e-06	CCL21/CCL28/LEP/SELL/CXCL12/CCL25	22.4023
GO:0052548	regulation of endopeptidase activity	19	19/197	414/17653	2.06237e-07	3.4085e-06	AGT/NGF/CD27/CSTA/TNFRSF6B/FURIN/SPINT2/HGF/TNFSF14/MDM2/NGFR/SERPINE1/S100A8/SPOCK2/F3/TNFSF10/TNFRSF10A/TNFRSF10D/VEGFA	4.1125
GO:0071887	leukocyte apoptotic process	10	10/197	102/17653	2.08388e-07	3.42717e-06	CCL21/ADAM8/CD274/CD27/LGALS3/IL2RA/MERTK/PDCD1/KITLG/CXCL12	8.78521
GO:0090130	tissue migration	17	17/197	333/17653	2.09625e-07	3.43068e-06	ADAM9/FGF1/ANGPT1/ANGPT2/AGT/FGF2/CXCL13/GDF2/CDH13/FGF4/FGF7/LGALS8/TGFB1/NOTCH1/TGFB2/VEGFA/FLT4	4.57464
GO:0007156	homophilic cell adhesion via plasma membrane adhesion molecules	12	12/197	158/17653	2.11933e-07	3.45162e-06	CDH11/CDH13/CDH4/CD200/CD84/DSG2/DSG3/ESAM/NECTIN1/NCR3/PECAM1/CDH5	6.80576
GO:0002440	production of molecular mediator of immune response	14	14/197	223/17653	2.16375e-07	3.49009e-06	ANGPT1/TNFSF13/B2M/IL12B/IL18/IL33/KLK5/TGFB1/XCL1/SEMA7A/TGFB2/TGFB3/TLR2/TLR4	5.62569
GO:0042108	positive regulation of cytokine biosynthetic process	8	8/197	57/17653	2.15891e-07	3.49911e-06	CD276/TNFRSF8/IL12B/IL1B/IL21/IL9/CCL20/TLR4	12.5767
GO:0003197	endocardial cushion development	7	7/197	39/17653	2.20231e-07	3.53529e-06	BMP2/BMP5/BMP7/ENG/MDM2/NOTCH1/TGFB2	16.0837
GO:0030336	negative regulation of cell migration	16	16/197	296/17653	2.24656e-07	3.58914e-06	CCL21/ANGPT2/FGF2/CXCL13/BMP5/GDF2/CCL28/ENG/CX3CL1/IL24/IL33/TGFB1/NOTCH1/SERPINE1/CXCL12/CCL25	4.84374
GO:0042063	gliogenesis	15	15/197	260/17653	2.3636e-07	3.75824e-06	AREG/BMP2/TNFRSF8/CLU/EGFR/GPC1/IL6ST/IL33/TGFB1/LIF/NOTCH1/S100A8/TGFB2/TLR2/TLR4	5.16976
GO:0002708	positive regulation of lymphocyte mediated immunity	9	9/197	80/17653	2.61751e-07	4.14233e-06	TNFSF13/B2M/IL12B/IL1B/IL21/IL23R/TGFB1/XCL1/NCR3	10.081
GO:0051250	negative regulation of lymphocyte activation	11	11/197	132/17653	2.70089e-07	4.25422e-06	CD274/CTLA4/TYRO3/LGALS3/IL2RA/IFNL1/TGFB1/XCL1/MERTK/TNFRSF13B/HAVCR2	7.46743
GO:0042089	cytokine biosynthetic process	10	10/197	105/17653	2.74174e-07	4.29838e-06	CD276/TNFRSF8/IL1RAP/IL12B/IL18/IL1B/IL21/IL9/CCL20/TLR4	8.5342
GO:0030509	BMP signaling pathway	12	12/197	162/17653	2.78184e-07	4.32086e-06	BMP2/BMP5/BMP7/GDF2/BMPR1B/ENG/FSTL3/TGFB1/NOTCH1/RGMB/TGFB2/TGFB3	6.63771
GO:0002285	lymphocyte activation involved in immune response	12	12/197	162/17653	2.78184e-07	4.34096e-06	TNFSF13/LY9/LGALS1/LGALS3/TNFSF18/IL12B/IL18/IL23R/IFNL1/TGFB1/HAVCR2/TLR4	6.63771
GO:0001910	regulation of leukocyte mediated cytotoxicity	8	8/197	59/17653	2.84247e-07	4.3947e-06	B2M/IL12B/IL21/IL23R/LEP/XCL1/NCR3/HAVCR2	12.1504
GO:0002821	positive regulation of adaptive immune response	9	9/197	81/17653	2.91656e-07	4.46806e-06	TNFSF13/B2M/IL6ST/IL12B/IL1B/IL23R/TGFB1/XCL1/NCR3	9.95657
GO:1902107	positive regulation of leukocyte differentiation	11	11/197	133/17653	2.91604e-07	4.48775e-06	ADAM8/CD27/IL1RL2/IL12B/IL17A/IL18/IL2RA/IL23R/TGFB1/LIF/KITLG	7.41128
GO:0042107	cytokine metabolic process	10	10/197	106/17653	2.99826e-07	4.55166e-06	CD276/TNFRSF8/IL1RAP/IL12B/IL18/IL1B/IL21/IL9/CCL20/TLR4	8.45369
GO:0030100	regulation of endocytosis	14	14/197	229/17653	2.99296e-07	4.56427e-06	CCL21/ANGPT1/B2M/CDH13/CLU/LGALS3/IL1B/TGFB1/MERTK/SERPINE1/PTX3/TLR2/TF/VEGFA	5.47829
GO:0010934	macrophage cytokine production	5	5/197	14/17653	3.03505e-07	4.58675e-06	TGFB1/SEMA7A/TGFB2/TGFB3/TLR4	32.0033
GO:0043406	positive regulation of MAP kinase activity	15	15/197	268/17653	3.48807e-07	5.24775e-06	ADAM8/ADAM9/FGF1/FGF2/BMP2/NGF/EGFR/PROK1/HGF/IL1B/TGFB1/KITLG/TGFB3/TLR4/VEGFA	5.01544
GO:0010632	regulation of epithelial cell migration	15	15/197	269/17653	3.65825e-07	5.45485e-06	ADAM9/FGF1/ANGPT1/ANGPT2/AGT/FGF2/CXCL13/GDF2/FGF4/FGF7/TGFB1/NOTCH1/TGFB2/VEGFA/FLT4	4.99679
GO:0048608	reproductive structure development	19	19/197	430/17653	3.68576e-07	5.47156e-06	AFP/BMP5/BMP7/BMPR1B/TYRO3/EGFR/EPOR/FSTL3/SPINT2/LEP/LIF/LRP6/MERTK/NOTCH1/REN/KITLG/TGFB2/TNFSF10/VEGFA	3.95947
GO:0060393	regulation of pathway-restricted SMAD protein phosphorylation	8	8/197	61/17653	3.70357e-07	5.47378e-06	BMP2/BMP5/BMP7/GDF2/ENG/TGFB1/TGFB2/TGFB3	11.752
GO:0001837	epithelial to mesenchymal transition	11	11/197	136/17653	3.65524e-07	5.4747e-06	BMP2/BMP5/BMP7/ENG/HGF/IL1B/TGFB1/LRP6/NOTCH1/TGFB2/TGFB3	7.2478
GO:2000106	regulation of leukocyte apoptotic process	9	9/197	84/17653	3.99871e-07	5.88407e-06	CCL21/ADAM8/CD274/CD27/LGALS3/MERTK/PDCD1/KITLG/CXCL12	9.60098
GO:0061458	reproductive system development	19	19/197	433/17653	4.09685e-07	6.00215e-06	AFP/BMP5/BMP7/BMPR1B/TYRO3/EGFR/EPOR/FSTL3/SPINT2/LEP/LIF/LRP6/MERTK/NOTCH1/REN/KITLG/TGFB2/TNFSF10/VEGFA	3.93204
GO:0002437	inflammatory response to antigenic stimulus	7	7/197	43/17653	4.44315e-07	6.45315e-06	CD6/IL12B/IL25/IL1B/IL2RA/IL5RA/NOTCH1	14.5875
GO:0045778	positive regulation of ossification	9	9/197	85/17653	4.42953e-07	6.46133e-06	BMP2/BMP7/GDF2/BMPR1B/IL6ST/HGF/TGFB1/TGFB2/TGFB3	9.48803
GO:0032645	regulation of granulocyte macrophage colony-stimulating factor production	5	5/197	15/17653	4.51138e-07	6.496e-06	CD84/IL12B/IL18/IL1B/IL23R	29.8697
GO:0001916	positive regulation of T cell mediated cytotoxicity	5	5/197	15/17653	4.51138e-07	6.524e-06	B2M/IL12B/IL23R/XCL1/NCR3	29.8697
GO:0045861	negative regulation of proteolysis	17	17/197	352/17653	4.57748e-07	6.56301e-06	AGT/NGF/CD27/CSTA/TNFRSF6B/FURIN/SPINT2/HGF/IL1R2/TNFSF14/MDM2/NGFR/SERPINE1/SPOCK2/TNFRSF10A/TNFRSF10D/VEGFA	4.32771
GO:2000117	negative regulation of cysteine-type endopeptidase activity	10	10/197	111/17653	4.62289e-07	6.57195e-06	NGF/CD27/TNFRSF6B/HGF/TNFSF14/MDM2/NGFR/TNFRSF10A/TNFRSF10D/VEGFA	8.0729
GO:0032675	regulation of interleukin-6 production	10	10/197	111/17653	4.62289e-07	6.59992e-06	HGF/IL1RAP/IL1RL2/IL17A/IL1B/IL33/SLAMF1/HAVCR2/TLR2/TLR4	8.0729
GO:0051092	positive regulation of NF-kappaB transcription factor activity	11	11/197	141/17653	5.25937e-07	7.41394e-06	ADAM8/AGT/CLU/EDA/TNFSF18/IL1RAP/IL1B/TGFB1/S100A8/TLR2/TLR4	6.99078
GO:0061448	connective tissue development	14	14/197	240/17653	5.2854e-07	7.41946e-06	FGF2/BMP2/BMP5/BMP7/GDF2/BMPR1B/FGF4/FGF6/TGFB1/LEP/LRP6/NOTCH1/FRZB/COMP	5.2272
GO:0001906	cell killing	11	11/197	141/17653	5.25937e-07	7.44523e-06	B2M/IL12B/IL18/IL21/IL23R/LEP/XCL1/CCL13/NCR3/HAVCR2/ULBP1	6.99078
GO:0010717	regulation of epithelial to mesenchymal transition	9	9/197	87/17653	5.4132e-07	7.47378e-06	BMP2/BMP5/BMP7/ENG/IL1B/TGFB1/NOTCH1/TGFB2/TGFB3	9.26991
GO:0060389	pathway-restricted SMAD protein phosphorylation	8	8/197	64/17653	5.40973e-07	7.49985e-06	BMP2/BMP5/BMP7/GDF2/ENG/TGFB1/TGFB2/TGFB3	11.2011
GO:0042698	ovulation cycle	8	8/197	64/17653	5.40973e-07	7.53097e-06	AFP/BMPR1B/TYRO3/EGFR/LEP/MMP7/TGFB2/TGFB3	11.2011
GO:0052547	regulation of peptidase activity	19	19/197	441/17653	5.40631e-07	7.55757e-06	AGT/NGF/CD27/CSTA/TNFRSF6B/FURIN/SPINT2/HGF/TNFSF14/MDM2/NGFR/SERPINE1/S100A8/SPOCK2/F3/TNFSF10/TNFRSF10A/TNFRSF10D/VEGFA	3.86071
GO:0032604	granulocyte macrophage colony-stimulating factor production	5	5/197	16/17653	6.50264e-07	8.94114e-06	CD84/IL12B/IL18/IL1B/IL23R	28.0029
GO:0060395	SMAD protein signal transduction	8	8/197	66/17653	6.8874e-07	9.35516e-06	AFP/BMP2/BMP5/BMP7/GDF2/TGFB1/TGFB2/TGFB3	10.8617
GO:0002718	regulation of cytokine production involved in immune response	8	8/197	66/17653	6.8874e-07	9.39319e-06	ANGPT1/B2M/TGFB1/XCL1/SEMA7A/TGFB2/TGFB3/TLR4	10.8617
GO:0035767	endothelial cell chemotaxis	6	6/197	29/17653	6.86498e-07	9.40082e-06	FGF1/FGF2/CXCL13/FGF4/NOTCH1/VEGFA	18.5398
GO:0050715	positive regulation of cytokine secretion	10	10/197	116/17653	6.97203e-07	9.43191e-06	CD274/CD58/IL1RAP/IL1RL1/IL17A/IL1B/IL33/HAVCR2/TLR2/TLR4	7.72493
GO:0072132	mesenchyme morphogenesis	7	7/197	46/17653	7.1743e-07	9.66657e-06	BMP2/BMP5/BMP7/ENG/MDM2/NOTCH1/TGFB2	13.6362
GO:1903706	regulation of hemopoiesis	19	19/197	450/17653	7.32866e-07	9.83506e-06	ADAM8/B2M/CD27/CTLA4/FSTL3/LGALS3/CSF3R/IL1RL2/IL12B/IL17A/IL18/IL2RA/IL23R/IFNL1/TGFB1/LIF/NOTCH1/KITLG/TLR4	3.7835
GO:0043542	endothelial cell migration	14	14/197	249/17653	8.22316e-07	1.09915e-05	FGF1/ANGPT1/ANGPT2/AGT/FGF2/CXCL13/GDF2/CDH13/FGF4/LGALS8/TGFB1/NOTCH1/VEGFA/FLT4	5.03826
GO:0032733	positive regulation of interleukin-10 production	6	6/197	30/17653	8.50189e-07	1.12743e-05	CD274/HGF/IL12B/XCL1/TLR2/TLR4	17.9218
GO:0032689	negative regulation of interferon-gamma production	6	6/197	30/17653	8.50189e-07	1.1319e-05	CD274/IL1RL1/IL33/XCL1/HAVCR2/TLR4	17.9218
GO:0051346	negative regulation of hydrolase activity	19	19/197	456/17653	8.93684e-07	1.18044e-05	AGT/NGF/CD27/CSTA/TNFRSF6B/FURIN/SPINT2/HGF/F11R/TNFSF14/MDM2/NGFR/SERPINE1/PTX3/SPOCK2/TGFB2/TNFRSF10A/TNFRSF10D/VEGFA	3.73371
GO:0043281	regulation of cysteine-type endopeptidase activity involved in apoptotic process	13	13/197	216/17653	9.58098e-07	1.25563e-05	NGF/CD27/TNFRSF6B/HGF/TNFSF14/MDM2/NGFR/S100A8/F3/TNFSF10/TNFRSF10A/TNFRSF10D/VEGFA	5.39314
GO:0032872	regulation of stress-activated MAPK cascade	13	13/197	216/17653	9.58098e-07	1.26056e-05	CCL21/BMP2/CD27/EGFR/FGF19/HGF/IL1B/LEP/SLAMF1/TGFB2/TLR4/VEGFA/FLT4	5.39314
GO:0048260	positive regulation of receptor-mediated endocytosis	7	7/197	48/17653	9.68472e-07	1.26429e-05	CCL21/ANGPT1/B2M/CLU/SERPINE1/TF/VEGFA	13.068
GO:0070302	regulation of stress-activated protein kinase signaling cascade	13	13/197	217/17653	1.00929e-06	1.31247e-05	CCL21/BMP2/CD27/EGFR/FGF19/HGF/IL1B/LEP/SLAMF1/TGFB2/TLR4/VEGFA/FLT4	5.36829
GO:0032874	positive regulation of stress-activated MAPK cascade	11	11/197	151/17653	1.04235e-06	1.35023e-05	CCL21/BMP2/CD27/FGF19/IL1B/LEP/SLAMF1/TGFB2/TLR4/VEGFA/FLT4	6.52782
GO:1903557	positive regulation of tumor necrosis factor superfamily cytokine production	8	8/197	70/17653	1.08973e-06	1.40617e-05	ADAM8/TNFRSF8/CLU/IL12B/LEP/HAVCR2/TLR2/TLR4	10.241
GO:0070304	positive regulation of stress-activated protein kinase signaling cascade	11	11/197	152/17653	1.11285e-06	1.4305e-05	CCL21/BMP2/CD27/FGF19/IL1B/LEP/SLAMF1/TGFB2/TLR4/VEGFA/FLT4	6.48487
GO:0030278	regulation of ossification	12	12/197	185/17653	1.15418e-06	1.47796e-05	AREG/BMP2/BMP7/GDF2/BMPR1B/IL6ST/HGF/TGFB1/LRP6/NOTCH1/TGFB2/TGFB3	5.81248
GO:0031341	regulation of cell killing	8	8/197	71/17653	1.21647e-06	1.55181e-05	B2M/IL12B/IL21/IL23R/LEP/XCL1/NCR3/HAVCR2	10.0968
GO:0002711	positive regulation of T cell mediated immunity	6	6/197	32/17653	1.27364e-06	1.61859e-05	B2M/IL12B/IL1B/IL23R/XCL1/NCR3	16.8017
GO:0036092	phosphatidylinositol-3-phosphate biosynthetic process	7	7/197	50/17653	1.28929e-06	1.63229e-05	FGF1/FGF2/FGF17/FGF19/FGF4/FGF6/FGF7	12.5453
GO:0045927	positive regulation of growth	14	14/197	260/17653	1.37509e-06	1.73437e-05	FGF2/NGF/CDH4/CXCL16/EGFR/IL9/LEP/NOTCH1/NTF4/S100A8/CXCL12/SEMA7A/TGFB2/VEGFA	4.82511
GO:0070664	negative regulation of leukocyte proliferation	8	8/197	73/17653	1.50797e-06	1.88778e-05	CD274/CTLA4/IL2RA/TGFB1/XCL1/CCL8/TNFRSF13B/HAVCR2	9.82018
GO:0030217	T cell differentiation	13	13/197	225/17653	1.51496e-06	1.88948e-05	ADAM8/B2M/LY9/CD27/CTLA4/IL1RL2/IL12B/IL18/IL2RA/IL23R/IFNL1/TGFB1/LEP	5.17742
GO:0045582	positive regulation of T cell differentiation	8	8/197	73/17653	1.50797e-06	1.89485e-05	ADAM8/CD27/IL1RL2/IL12B/IL18/IL2RA/IL23R/TGFB1	9.82018
GO:1902624	positive regulation of neutrophil migration	6	6/197	33/17653	1.54229e-06	1.90937e-05	CCL21/ADAM8/CXCL5/CXCL6/CXCL1/XCL1	16.2926
GO:0002701	negative regulation of production of molecular mediator of immune response	6	6/197	33/17653	1.54229e-06	1.91644e-05	ANGPT1/IL33/TGFB1/XCL1/TGFB2/TGFB3	16.2926
GO:0010810	regulation of cell-substrate adhesion	12	12/197	191/17653	1.61585e-06	1.99308e-05	CCL21/ANGPT2/CDH13/CCL28/LGALS1/ITGA5/NID1/NOTCH1/SERPINE1/CCL25/SPOCK2/VEGFA	5.62989
GO:0072507	divalent inorganic cation homeostasis	19	19/197	475/17653	1.63825e-06	2.0133e-05	CCL21/AGT/FGF2/CXCL13/CCL28/CCL23/EGFR/CCL11/CCL14/CCL1/CXCL11/TGFB1/LRP6/XCL1/CCL8/CCL7/CCL13/S100A8/CXCL12	3.58437
GO:0050769	positive regulation of neurogenesis	18	18/197	430/17653	1.64476e-06	2.01393e-05	AGT/BMP2/BMP5/BMP7/NGF/CDH4/CX3CL1/IL6ST/HGF/IL1RAP/LIF/NGFR/NOTCH1/NTF4/CXCL12/SEMA7A/TLR2/VEGFA	3.75108
GO:0043405	regulation of MAP kinase activity	16	16/197	344/17653	1.65217e-06	2.01565e-05	ADAM8/ADAM9/FGF1/FGF2/BMP2/BMP7/NGF/EGFR/PROK1/HGF/IL1B/TGFB1/KITLG/TGFB3/TLR4/VEGFA	4.16787
GO:0002702	positive regulation of production of molecular mediator of immune response	8	8/197	74/17653	1.67474e-06	2.03578e-05	TNFSF13/B2M/IL33/KLK5/TGFB1/XCL1/SEMA7A/TLR4	9.68747
GO:0032615	interleukin-12 production	7	7/197	52/17653	1.69463e-06	2.03781e-05	TNFRSF9/IL12B/IL23R/LEP/SLAMF1/TLR2/TLR4	12.0628
GO:0009620	response to fungus	7	7/197	52/17653	1.69463e-06	2.04514e-05	RARRES2/IL17A/IL25/TGFB1/PTX3/S100A8/TLR4	12.0628
GO:0007157	heterophilic cell-cell adhesion via plasma membrane cell adhesion molecules	7	7/197	52/17653	1.69463e-06	2.05252e-05	JAML/CDH4/CD200/CD6/ITGA5/NECTIN1/NCR3	12.0628
GO:0045580	regulation of T cell differentiation	10	10/197	128/17653	1.72701e-06	2.06196e-05	ADAM8/CD27/CTLA4/IL1RL2/IL12B/IL18/IL2RA/IL23R/IFNL1/TGFB1	7.00071
GO:0002576	platelet degranulation	10	10/197	128/17653	1.72701e-06	2.06933e-05	RARRES2/CLU/HGF/TGFB1/SERPINE1/PECAM1/TGFB2/TGFB3/TF/VEGFA	7.00071
GO:0002705	positive regulation of leukocyte mediated immunity	9	9/197	100/17653	1.7722e-06	2.10842e-05	TNFSF13/B2M/IL12B/IL1B/IL21/IL23R/TGFB1/XCL1/NCR3	8.06482
GO:0030307	positive regulation of cell growth	11	11/197	160/17653	1.84536e-06	2.1877e-05	NGF/CDH4/CXCL16/EGFR/IL9/NTF4/S100A8/CXCL12/SEMA7A/TGFB2/VEGFA	6.16063
GO:1900015	regulation of cytokine production involved in inflammatory response	6	6/197	34/17653	1.85548e-06	2.19195e-05	CD6/IL1R2/IL17A/IL17B/LEP/TLR4	15.8134
GO:0051403	stress-activated MAPK cascade	14	14/197	267/17653	1.88103e-06	2.21433e-05	CCL21/AGT/BMP2/CD27/EGFR/FGF19/HGF/IL1B/LEP/SLAMF1/TGFB2/TLR4/VEGFA/FLT4	4.69861
GO:0090100	positive regulation of transmembrane receptor protein serine/threonine kinase signaling pathway	9	9/197	102/17653	2.09332e-06	2.45563e-05	BMP2/BMP5/BMP7/GDF2/ENG/TGFB1/NOTCH1/TGFB2/TGFB3	7.90669
GO:0045807	positive regulation of endocytosis	10	10/197	131/17653	2.13318e-06	2.49366e-05	CCL21/ANGPT1/B2M/CLU/IL1B/MERTK/SERPINE1/PTX3/TF/VEGFA	6.84039
GO:0009615	response to virus	15	15/197	310/17653	2.17347e-06	2.53194e-05	CLU/CCL11/LGALS8/IFNAR2/IL10RB/IL12B/IL1B/IL2RA/IL23R/IFNL2/IFNL1/IL33/XCL1/CCL8/CXCL12	4.33593
GO:0060039	pericardium development	5	5/197	20/17653	2.22573e-06	2.58385e-05	BMP2/BMP5/BMP7/LRP6/NOTCH1	22.4023
GO:0010001	glial cell differentiation	12	12/197	197/17653	2.23394e-06	2.58443e-05	BMP2/TNFRSF8/CLU/EGFR/GPC1/IL6ST/TGFB1/LIF/NOTCH1/S100A8/TLR2/TLR4	5.45842
GO:0072028	nephron morphogenesis	8	8/197	77/17653	2.27237e-06	2.61089e-05	FGF1/AGT/FGF2/BMP2/BMP7/TGFB1/LIF/VEGFA	9.31004
GO:0002824	positive regulation of adaptive immune response based on somatic recombination of immune receptors built from immunoglobulin superfamily domains	8	8/197	77/17653	2.27237e-06	2.61987e-05	TNFSF13/B2M/IL12B/IL1B/IL23R/TGFB1/XCL1/NCR3	9.31004
GO:0071902	positive regulation of protein serine/threonine kinase activity	16	16/197	355/17653	2.48345e-06	2.84368e-05	ADAM8/ADAM9/FGF1/FGF2/BMP2/NGF/EGFR/PROK1/HGF/IL1B/TGFB1/KITLG/TGFB3/TLR4/TNFRSF10A/VEGFA	4.03872
GO:0002449	lymphocyte mediated immunity	15	15/197	315/17653	2.64632e-06	3.00963e-05	TNFSF13/B2M/CD27/CLU/IL12B/IL18/IL1B/IL21/IL23R/TGFB1/LEP/XCL1/NCR3/HAVCR2/ULBP1	4.2671
GO:0061756	leukocyte adhesion to vascular endothelial cell	6	6/197	36/17653	2.63783e-06	3.01018e-05	CCL21/CCL28/LEP/SELL/CXCL12/CCL25	14.9349
GO:0071677	positive regulation of mononuclear cell migration	5	5/197	21/17653	2.89487e-06	3.27013e-05	LGALS3/CCL1/TGFB1/SERPINE1/CXCL12	21.3355
GO:0003272	endocardial cushion formation	5	5/197	21/17653	2.89487e-06	3.28118e-05	BMP5/BMP7/ENG/NOTCH1/TGFB2	21.3355
GO:2000544	regulation of endothelial cell chemotaxis to fibroblast growth factor	4	4/197	10/17653	2.9976e-06	3.36353e-05	FGF1/FGF2/CXCL13/FGF4	35.8437
GO:0035768	endothelial cell chemotaxis to fibroblast growth factor	4	4/197	10/17653	2.9976e-06	3.37481e-05	FGF1/FGF2/CXCL13/FGF4	35.8437
GO:0016486	peptide hormone processing	6	6/197	37/17653	3.1193e-06	3.46532e-05	AGT/NGF/FURIN/MME/REN/TSHB	14.5312
GO:0002534	cytokine production involved in inflammatory response	6	6/197	37/17653	3.1193e-06	3.47683e-05	CD6/IL1R2/IL17A/IL17B/LEP/TLR4	14.5312
GO:0001912	positive regulation of leukocyte mediated cytotoxicity	6	6/197	37/17653	3.1193e-06	3.48842e-05	B2M/IL12B/IL21/IL23R/XCL1/NCR3	14.5312
GO:0002532	production of molecular mediator involved in inflammatory response	7	7/197	57/17653	3.19489e-06	3.53757e-05	CD6/IL1R2/IL17A/IL17B/LEP/SERPINE1/TLR4	11.0046
GO:0032602	chemokine production	8	8/197	81/17653	3.34377e-06	3.67814e-05	IL1RL1/IL18/IL1B/IL33/S100A8/HAVCR2/TLR2/TLR4	8.85029
GO:1903708	positive regulation of hemopoiesis	11	11/197	170/17653	3.33315e-06	3.67853e-05	ADAM8/CD27/IL1RL2/IL12B/IL17A/IL18/IL2RA/IL23R/TGFB1/LIF/KITLG	5.79824
GO:0030258	lipid modification	14	14/197	282/17653	3.56007e-06	3.90328e-05	FGF1/AGT/FGF2/BTC/EGFR/FGF17/FGF19/FGF4/FGF6/FGF7/HGF/ICOS/LEP/KITLG	4.44868
GO:0072009	nephron epithelium development	9	9/197	109/17653	3.64368e-06	3.98194e-05	FGF1/AGT/FGF2/BMP2/TGFB1/LIF/NOTCH1/PECAM1/VEGFA	7.39892
GO:1902622	regulation of neutrophil migration	6	6/197	38/17653	3.66997e-06	3.98471e-05	CCL21/ADAM8/CXCL5/CXCL6/CXCL1/XCL1	14.1488
GO:0002686	negative regulation of leukocyte migration	6	6/197	38/17653	3.66997e-06	3.99764e-05	CCL21/BMP5/CCL28/IL33/CXCL12/CCL25	14.1488
GO:0061082	myeloid leukocyte cytokine production	5	5/197	22/17653	3.71246e-06	4.01784e-05	TGFB1/SEMA7A/TGFB2/TGFB3/TLR4	20.3657
GO:0072073	kidney epithelium development	10	10/197	140/17653	3.89039e-06	4.17005e-05	FGF1/AGT/FGF2/BMP2/BMP7/TGFB1/LIF/NOTCH1/PECAM1/VEGFA	6.40065
GO:0072503	cellular divalent inorganic cation homeostasis	18	18/197	457/17653	3.86616e-06	4.17072e-05	CCL21/AGT/FGF2/CXCL13/CCL28/CCL23/CCL11/CCL14/CCL1/CXCL11/TGFB1/LRP6/XCL1/CCL8/CCL7/CCL13/S100A8/CXCL12	3.52946
GO:0051091	positive regulation of DNA binding transcription factor activity	13	13/197	245/17653	3.88596e-06	4.17865e-05	ADAM8/AGT/CLU/EDA/TNFSF18/IL1RAP/IL1B/TGFB1/LRP6/S100A8/TLR2/TLR4/VEGFA	4.75477
GO:1902041	regulation of extrinsic apoptotic signaling pathway via death domain receptors	7	7/197	59/17653	4.04562e-06	4.28172e-05	BMP5/BMPR1B/LGALS3/HGF/SERPINE1/TNFSF10/TNFRSF10A	10.6316
GO:0060135	maternal process involved in female pregnancy	7	7/197	59/17653	4.04562e-06	4.29527e-05	AGRP/ANGPT2/DSG2/EPOR/LIF/MMP7/HAVCR2	10.6316
GO:0008625	extrinsic apoptotic signaling pathway via death domain receptors	8	8/197	83/17653	4.02321e-06	4.29869e-05	BMP5/BMPR1B/NGF/LGALS3/HGF/SERPINE1/TNFSF10/TNFRSF10A	8.63703
GO:0042267	natural killer cell mediated cytotoxicity	7	7/197	59/17653	4.04562e-06	4.3089e-05	IL12B/IL18/IL21/LEP/NCR3/HAVCR2/ULBP1	10.6316
GO:0009612	response to mechanical stimulus	12	12/197	209/17653	4.12438e-06	4.35135e-05	ANGPT2/AGT/TNFRSF8/EGFR/ENG/IL1B/TGFB1/TNFSF14/MMP7/CXCL12/TLR4/TNFRSF10A	5.14502
GO:0010594	regulation of endothelial cell migration	12	12/197	210/17653	4.33212e-06	4.5562e-05	FGF1/ANGPT1/ANGPT2/AGT/FGF2/CXCL13/GDF2/FGF4/TGFB1/NOTCH1/VEGFA/FLT4	5.12052
GO:0045621	positive regulation of lymphocyte differentiation	8	8/197	84/17653	4.40461e-06	4.61796e-05	ADAM8/CD27/IL1RL2/IL12B/IL18/IL2RA/IL23R/TGFB1	8.5342
GO:1902895	positive regulation of pri-miRNA transcription by RNA polymerase II	5	5/197	23/17653	4.70085e-06	4.7792e-05	BMP2/TGFB1/NGFR/PRL/TGFB2	19.4802
GO:0072012	glomerulus vasculature development	5	5/197	23/17653	4.70085e-06	4.79372e-05	ANGPT1/ANGPT2/BMP7/NOTCH1/PECAM1	19.4802
GO:0032616	interleukin-13 production	5	5/197	23/17653	4.70085e-06	4.80834e-05	IL1RAP/IL25/IL18/IFNL1/IL33	19.4802
GO:1904995	negative regulation of leukocyte adhesion to vascular endothelial cell	4	4/197	11/17653	4.66938e-06	4.82024e-05	CCL21/CCL28/CXCL12/CCL25	32.5851
GO:0002691	regulation of cellular extravasation	5	5/197	23/17653	4.70085e-06	4.82304e-05	CCL21/ADAM8/CCL28/CXCL12/CCL25	19.4802
GO:2000116	regulation of cysteine-type endopeptidase activity	13	13/197	249/17653	4.63817e-06	4.83262e-05	NGF/CD27/TNFRSF6B/HGF/TNFSF14/MDM2/NGFR/S100A8/F3/TNFSF10/TNFRSF10A/TNFRSF10D/VEGFA	4.67839
GO:1904847	regulation of cell chemotaxis to fibroblast growth factor	4	4/197	11/17653	4.66938e-06	4.83512e-05	FGF1/FGF2/CXCL13/FGF4	32.5851
GO:0001914	regulation of T cell mediated cytotoxicity	5	5/197	23/17653	4.70085e-06	4.83784e-05	B2M/IL12B/IL23R/XCL1/NCR3	19.4802
GO:2000027	regulation of organ morphogenesis	13	13/197	249/17653	4.63817e-06	4.84768e-05	FGF1/AGT/BMP2/BMP7/ENG/FGF7/HGF/TGFB1/LIF/NOTCH1/TNFRSF11B/TGFB2/VEGFA	4.67839
GO:0035766	cell chemotaxis to fibroblast growth factor	4	4/197	11/17653	4.66938e-06	4.85009e-05	FGF1/FGF2/CXCL13/FGF4	32.5851
GO:0035148	tube formation	10	10/197	144/17653	5.00798e-06	5.07606e-05	BMP5/BMP7/EDA/FOLR1/SPINT2/TGFB1/LRP6/NOTCH1/TGFB2/VEGFA	6.22286
GO:0006874	cellular calcium ion homeostasis	17	17/197	420/17653	5.06779e-06	5.12121e-05	CCL21/AGT/FGF2/CXCL13/CCL28/CCL23/CCL11/CCL14/CCL1/CXCL11/TGFB1/LRP6/XCL1/CCL8/CCL7/CCL13/CXCL12	3.62704
GO:0032680	regulation of tumor necrosis factor production	9	9/197	114/17653	5.28044e-06	5.32008e-05	ANGPT1/TNFRSF8/CLU/IL12B/LEP/SLAMF1/HAVCR2/TLR2/TLR4	7.07441
GO:0044344	cellular response to fibroblast growth factor stimulus	10	10/197	145/17653	5.32738e-06	5.3513e-05	FGF1/FGF2/CXCL13/FGF17/FGF19/FGF21/FGF4/FGF6/FGF7/GPC1	6.17994
GO:0002719	negative regulation of cytokine production involved in immune response	5	5/197	24/17653	5.88429e-06	5.87554e-05	ANGPT1/TGFB1/XCL1/TGFB2/TGFB3	18.6686
GO:0002507	tolerance induction	5	5/197	24/17653	5.88429e-06	5.89308e-05	ICOS/IL2RA/TGFB1/PDCD1/HAVCR2	18.6686
GO:0008543	fibroblast growth factor receptor signaling pathway	9	9/197	116/17653	6.09278e-06	6.06566e-05	FGF1/FGF2/FGF17/FGF19/FGF21/FGF4/FGF6/FGF7/GPC1	6.95243
GO:0031098	stress-activated protein kinase signaling cascade	14	14/197	296/17653	6.21905e-06	6.17305e-05	CCL21/AGT/BMP2/CD27/EGFR/FGF19/HGF/IL1B/LEP/SLAMF1/TGFB2/TLR4/VEGFA/FLT4	4.23827
GO:0002228	natural killer cell mediated immunity	7	7/197	63/17653	6.31872e-06	6.23509e-05	IL12B/IL18/IL21/LEP/NCR3/HAVCR2/ULBP1	9.95657
GO:0051222	positive regulation of protein transport	17	17/197	427/17653	6.30359e-06	6.23851e-05	ADAM8/ADAM9/CD274/CD58/EGFR/IL1RAP/IL1RL1/IL17A/IL1B/IL33/TGFB1/MDM2/TGFB2/TGFB3/HAVCR2/TLR2/TLR4	3.56758
GO:0060560	developmental growth involved in morphogenesis	12	12/197	218/17653	6.35401e-06	6.25153e-05	FGF1/AREG/NGF/CDH4/CCL11/TGFB1/LRP6/NOTCH1/NTF4/CXCL12/SEMA7A/VEGFA	4.93261
GO:0048568	embryonic organ development	17	17/197	428/17653	6.50064e-06	6.37709e-05	BMP5/BMP7/RARRES2/EGFR/ENG/FOLR1/SPINT2/IL3/TGFB1/LIF/LRP6/NOTCH1/KITLG/FRZB/TGFB2/TGFB3/VEGFA	3.55924
GO:0032640	tumor necrosis factor production	9	9/197	117/17653	6.53759e-06	6.39464e-05	ANGPT1/TNFRSF8/CLU/IL12B/LEP/SLAMF1/HAVCR2/TLR2/TLR4	6.89301
GO:0055074	calcium ion homeostasis	17	17/197	431/17653	7.12543e-06	6.94937e-05	CCL21/AGT/FGF2/CXCL13/CCL28/CCL23/CCL11/CCL14/CCL1/CXCL11/TGFB1/LRP6/XCL1/CCL8/CCL7/CCL13/CXCL12	3.53447
GO:0046488	phosphatidylinositol metabolic process	12	12/197	221/17653	7.30286e-06	7.06084e-05	FGF1/FGF2/BTC/EGFR/FGF17/FGF19/FGF4/FGF6/FGF7/HGF/ICOS/KITLG	4.86565
GO:0061440	kidney vasculature development	5	5/197	25/17653	7.28896e-06	7.06776e-05	ANGPT1/ANGPT2/BMP7/NOTCH1/PECAM1	17.9218
GO:0061437	renal system vasculature development	5	5/197	25/17653	7.28896e-06	7.08825e-05	ANGPT1/ANGPT2/BMP7/NOTCH1/PECAM1	17.9218
GO:0010976	positive regulation of neuron projection development	13	13/197	260/17653	7.412e-06	7.14577e-05	AGT/BMP5/BMP7/NGF/CDH4/CX3CL1/HGF/IL1RAP/NGFR/NTF4/CXCL12/SEMA7A/VEGFA	4.48046
GO:0042116	macrophage activation	7	7/197	65/17653	7.80277e-06	7.50094e-05	CD200/CLU/IL1RL1/IL33/HAVCR2/TLR2/TLR4	9.65021
GO:0071774	response to fibroblast growth factor	10	10/197	152/17653	8.09986e-06	7.7643e-05	FGF1/FGF2/CXCL13/FGF17/FGF19/FGF21/FGF4/FGF6/FGF7/GPC1	5.89534
GO:2000379	positive regulation of reactive oxygen species metabolic process	8	8/197	92/17653	8.71564e-06	8.28356e-05	AGT/CLU/EGFR/IL1B/TGFB1/LEP/PTX3/TLR4	7.7921
GO:0090092	regulation of transmembrane receptor protein serine/threonine kinase signaling pathway	12	12/197	225/17653	8.76033e-06	8.30252e-05	BMP2/BMP5/BMP7/GDF2/ENG/FSTL3/FST/FOLR1/TGFB1/NOTCH1/TGFB2/TGFB3	4.77915
GO:0072080	nephron tubule development	8	8/197	92/17653	8.71564e-06	8.30709e-05	FGF1/AGT/FGF2/BMP2/TGFB1/LIF/NOTCH1/VEGFA	7.7921
GO:0060993	kidney morphogenesis	8	8/197	92/17653	8.71564e-06	8.33076e-05	FGF1/AGT/FGF2/BMP2/BMP7/TGFB1/LIF/VEGFA	7.7921
GO:0050926	regulation of positive chemotaxis	5	5/197	26/17653	8.94296e-06	8.42799e-05	ANGPT2/CDH13/CXCL12/F3/VEGFA	17.2325
GO:0032814	regulation of natural killer cell activation	5	5/197	26/17653	8.94296e-06	8.45173e-05	IL12B/IL18/IL23R/LEP/HAVCR2	17.2325
GO:0010634	positive regulation of epithelial cell migration	10	10/197	154/17653	9.09135e-06	8.54383e-05	ADAM9/FGF1/ANGPT1/AGT/FGF2/FGF7/TGFB1/TGFB2/VEGFA/FLT4	5.81878
GO:0032760	positive regulation of tumor necrosis factor production	7	7/197	67/17653	9.56521e-06	8.96405e-05	TNFRSF8/CLU/IL12B/LEP/HAVCR2/TLR2/TLR4	9.36215
GO:2001236	regulation of extrinsic apoptotic signaling pathway	10	10/197	155/17653	9.62522e-06	8.99516e-05	AGT/BMP5/BMPR1B/CX3CL1/LGALS3/HGF/IL1B/SERPINE1/TNFSF10/TNFRSF10A	5.78123
GO:0003158	endothelium development	9	9/197	123/17653	9.83516e-06	9.16583e-05	FGF1/GDF2/PROC/ENG/IL1B/F11R/NOTCH1/PECAM1/CDH5	6.55677
GO:0032754	positive regulation of interleukin-5 production	4	4/197	13/17653	9.94118e-06	9.18806e-05	IL1RAP/IL1RL1/IL33/IL9	27.572
GO:0032725	positive regulation of granulocyte macrophage colony-stimulating factor production	4	4/197	13/17653	9.94118e-06	9.21344e-05	IL12B/IL18/IL1B/IL23R	27.572
GO:0001771	immunological synapse formation	4	4/197	13/17653	9.94118e-06	9.23896e-05	CCL21/CD6/LGALS3/HAVCR2	27.572
GO:0045619	regulation of lymphocyte differentiation	10	10/197	156/17653	1.0186e-05	9.33712e-05	ADAM8/CD27/CTLA4/IL1RL2/IL12B/IL18/IL2RA/IL23R/IFNL1/TGFB1	5.74418
GO:0002573	myeloid leukocyte differentiation	11	11/197	191/17653	1.01665e-05	9.34486e-05	FSTL3/IL12B/IL17A/IL25/IL23R/TGFB1/LIF/KITLG/TLR2/TLR4/VEGFA	5.16074
GO:0061326	renal tubule development	8	8/197	94/17653	1.02268e-05	9.34899e-05	FGF1/AGT/FGF2/BMP2/TGFB1/LIF/NOTCH1/VEGFA	7.62631
GO:0032757	positive regulation of interleukin-8 production	6	6/197	45/17653	1.01475e-05	9.35294e-05	GDF2/CD58/IL1B/SERPINE1/TLR2/TLR4	11.9479
GO:1901652	response to peptide	18	18/197	491/17653	1.03431e-05	9.42964e-05	AGRP/AGT/AREG/BMP7/RARRES2/FGF21/IL1B/TGFB1/LEP/LRP6/MDM2/NGFR/NOTCH1/PRL/CXCL12/TLR2/TLR4/TNFSF10	3.28506
GO:0031346	positive regulation of cell projection organization	15	15/197	353/17653	1.04689e-05	9.51849e-05	CCL21/AGT/BMP5/BMP7/NGF/CDH4/CX3CL1/HGF/IL1RAP/NGFR/NTF4/CXCL12/SEMA7A/TGFB3/VEGFA	3.80775
GO:0051962	positive regulation of nervous system development	18	18/197	493/17653	1.09275e-05	9.88192e-05	AGT/BMP2/BMP5/BMP7/NGF/CDH4/CX3CL1/IL6ST/HGF/IL1RAP/LIF/NGFR/NOTCH1/NTF4/CXCL12/SEMA7A/TLR2/VEGFA	3.27173
GO:0001501	skeletal system development	18	18/197	493/17653	1.09275e-05	9.90863e-05	FGF2/BMP2/BMP5/BMP7/GDF2/BMPR1B/CDH11/ENG/FGF4/FGF6/TGFB1/LEP/LRP6/TNFRSF11B/FRZB/TGFB2/TGFB3/COMP	3.27173
GO:0042035	regulation of cytokine biosynthetic process	8	8/197	95/17653	1.10616e-05	9.97622e-05	CD276/TNFRSF8/IL12B/IL1B/IL21/IL9/CCL20/TLR4	7.54603
GO:0034330	cell junction organization	13	13/197	270/17653	1.11121e-05	9.99497e-05	AGT/CDH11/CDH13/CDH4/DSG2/ITGA5/F11R/TGFB1/NECTIN1/TGFB2/TGFB3/CDH5/VEGFA	4.31451
GO:0060541	respiratory system development	11	11/197	193/17653	1.12172e-05	0.000100625	FGF1/EDA/EGFR/FGF7/FSTL3/LIF/LRP6/NOTCH1/TGFB3/VEGFA/FLT4	5.10726
GO:0030203	glycosaminoglycan metabolic process	10	10/197	158/17653	1.13925e-05	0.000101925	ANGPT1/FGF2/GPC1/GPC5/HGF/IL1B/TGFB1/LYVE1/SDC3/SPOCK2	5.67146
GO:0050672	negative regulation of lymphocyte proliferation	7	7/197	69/17653	1.16456e-05	0.00010309	CD274/CTLA4/IL2RA/TGFB1/XCL1/TNFRSF13B/HAVCR2	9.09078
GO:0031343	positive regulation of cell killing	6	6/197	46/17653	1.1562e-05	0.000103166	B2M/IL12B/IL21/IL23R/XCL1/NCR3	11.6881
GO:0048708	astrocyte differentiation	7	7/197	69/17653	1.16456e-05	0.000103363	BMP2/EGFR/IL6ST/LIF/NOTCH1/S100A8/TLR4	9.09078
GO:0032945	negative regulation of mononuclear cell proliferation	7	7/197	69/17653	1.16456e-05	0.000103637	CD274/CTLA4/IL2RA/TGFB1/XCL1/TNFRSF13B/HAVCR2	9.09078
GO:0002286	T cell activation involved in immune response	8	8/197	96/17653	1.1953e-05	0.000105533	LY9/LGALS3/TNFSF18/IL12B/IL18/IL23R/IFNL1/HAVCR2	7.46743
GO:0007548	sex differentiation	13	13/197	273/17653	1.25011e-05	0.000109794	AFP/BMP5/BMPR1B/TYRO3/FSTL3/LEP/LRP6/MERTK/REN/KITLG/TGFB2/TNFSF10/VEGFA	4.2671
GO:0010975	regulation of neuron projection development	17	17/197	450/17653	1.2497e-05	0.000110045	AGT/B2M/BMP5/BMP7/NGF/CDH4/TNFRSF8/CX3CL1/LGALS1/HGF/IL1RAP/MDM2/NGFR/NTF4/CXCL12/SEMA7A/VEGFA	3.38523
GO:0032637	interleukin-8 production	7	7/197	70/17653	1.28185e-05	0.000112288	GDF2/CD58/IL1B/LEP/SERPINE1/TLR2/TLR4	8.96091
GO:0071622	regulation of granulocyte chemotaxis	6	6/197	47/17653	1.31317e-05	0.000114732	CCL21/RARRES2/CXCL5/CXCL6/CXCL1/XCL1	11.4395
GO:0048711	positive regulation of astrocyte differentiation	4	4/197	14/17653	1.37962e-05	0.000120224	BMP2/IL6ST/LIF/NOTCH1	25.6026
GO:0070231	T cell apoptotic process	6	6/197	48/17653	1.48694e-05	0.00012924	ADAM8/CD274/CD27/LGALS3/IL2RA/PDCD1	11.2011
GO:0045216	cell-cell junction organization	12	12/197	238/17653	1.54072e-05	0.000133569	AGT/CDH11/CDH13/CDH4/DSG2/F11R/TGFB1/NECTIN1/TGFB2/TGFB3/CDH5/VEGFA	4.51811
GO:0050868	negative regulation of T cell activation	8	8/197	100/17653	1.61491e-05	0.00013964	CD274/CTLA4/LGALS3/IL2RA/IFNL1/TGFB1/XCL1/HAVCR2	7.16873
GO:1904951	positive regulation of establishment of protein localization	17	17/197	462/17653	1.75304e-05	0.000151194	ADAM8/ADAM9/CD274/CD58/EGFR/IL1RAP/IL1RL1/IL17A/IL1B/IL33/TGFB1/MDM2/TGFB2/TGFB3/HAVCR2/TLR2/TLR4	3.29731
GO:0051090	regulation of DNA binding transcription factor activity	16	16/197	416/17653	1.8232e-05	0.000156842	ADAM8/AGT/BMP7/CLU/EDA/TNFSF18/IL1RAP/IL1B/TGFB1/LRP6/XCL1/S100A8/HAVCR2/TLR2/TLR4/VEGFA	3.44651
GO:0090023	positive regulation of neutrophil chemotaxis	5	5/197	30/17653	1.86843e-05	0.000158699	CCL21/CXCL5/CXCL6/CXCL1/XCL1	14.9349
GO:0032755	positive regulation of interleukin-6 production	7	7/197	74/17653	1.85329e-05	0.000159023	IL1RAP/IL1RL2/IL17A/IL1B/IL33/TLR2/TLR4	8.47654
GO:0001913	T cell mediated cytotoxicity	5	5/197	30/17653	1.86843e-05	0.000159101	B2M/IL12B/IL23R/XCL1/NCR3	14.9349
GO:0001823	mesonephros development	8	8/197	102/17653	1.86729e-05	0.000159409	FGF1/AGT/FGF2/BMP2/BMP7/TGFB1/REN/VEGFA	7.02817
GO:0051044	positive regulation of membrane protein ectodomain proteolysis	4	4/197	15/17653	1.8649e-05	0.000159611	ADAM8/ADAM9/FURIN/IL1B	23.8958
GO:0032655	regulation of interleukin-12 production	6	6/197	50/17653	1.89014e-05	0.000160137	TNFRSF9/IL12B/IL23R/SLAMF1/TLR2/TLR4	10.7531
GO:2001237	negative regulation of extrinsic apoptotic signaling pathway	8	8/197	103/17653	2.0054e-05	0.000169474	BMP5/CX3CL1/LGALS3/HGF/IL1B/SERPINE1/TNFSF10/TNFRSF10A	6.95993
GO:0072088	nephron epithelium morphogenesis	7	7/197	75/17653	2.02496e-05	0.000170697	FGF1/AGT/FGF2/BMP2/TGFB1/LIF/VEGFA	8.36352
GO:0002040	sprouting angiogenesis	10	10/197	169/17653	2.04795e-05	0.000172203	FGF1/ANGPT1/FGF2/CDH13/ITGA5/NGFR/NOTCH1/CDH5/VEGFA/FLT4	5.30232
GO:0007584	response to nutrient	11	11/197	207/17653	2.15952e-05	0.000181129	BMP7/CCL28/EGFR/FOLR1/IL1B/TGFB1/LEP/SELL/MDM2/TNFRSF11B/TSHB	4.76184
GO:0006022	aminoglycan metabolic process	10	10/197	172/17653	2.38397e-05	0.000199456	ANGPT1/FGF2/GPC1/GPC5/HGF/IL1B/TGFB1/LYVE1/SDC3/SPOCK2	5.20983
GO:0031295	T cell costimulation	7	7/197	77/17653	2.40776e-05	0.000200448	CCL21/CD274/CTLA4/LGALS1/ICOS/TNFSF14/PDCD1	8.14629
GO:0031100	animal organ regeneration	7	7/197	77/17653	2.40776e-05	0.000200947	ANGPT2/EGFR/HGF/IGF2R/TGFB1/NOTCH1/CXCL12	8.14629
GO:1900017	positive regulation of cytokine production involved in inflammatory response	4	4/197	16/17653	2.46486e-05	0.000204188	CD6/IL17A/IL17B/TLR4	22.4023
GO:0140131	positive regulation of lymphocyte chemotaxis	4	4/197	16/17653	2.46486e-05	0.000204693	CXCL13/TNFSF14/XCL1/CCL7	22.4023
GO:0043434	response to peptide hormone	16	16/197	427/17653	2.50575e-05	0.000207064	AGRP/AGT/AREG/BMP7/RARRES2/FGF21/IL1B/TGFB1/LEP/LRP6/MDM2/NGFR/PRL/CXCL12/TLR2/TNFSF10	3.35772
GO:0033002	muscle cell proliferation	11	11/197	211/17653	2.57795e-05	0.000212506	ANGPT1/AGT/FGF2/CDH13/EGFR/IL12B/IL18/MDM2/NOTCH1/TGFB2/TGFB3	4.67157
GO:1902893	regulation of pri-miRNA transcription by RNA polymerase II	5	5/197	32/17653	2.5929e-05	0.000212694	BMP2/TGFB1/NGFR/PRL/TGFB2	14.0014
GO:0071624	positive regulation of granulocyte chemotaxis	5	5/197	32/17653	2.5929e-05	0.000213215	CCL21/CXCL5/CXCL6/CXCL1/XCL1	14.0014
GO:0048259	regulation of receptor-mediated endocytosis	7	7/197	78/17653	2.62042e-05	0.000213386	CCL21/ANGPT1/B2M/CLU/SERPINE1/TF/VEGFA	8.04185
GO:0042742	defense response to bacterium	13	13/197	293/17653	2.63317e-05	0.000213905	CXCL13/RARRES2/CXCL6/IL12B/IL22RA1/IL23R/KLK5/CCL20/SERPINE1/S100A8/HAVCR2/TLR2/TLR4	3.97583
GO:0031294	lymphocyte costimulation	7	7/197	78/17653	2.62042e-05	0.000213905	CCL21/CD274/CTLA4/LGALS1/ICOS/TNFSF14/PDCD1	8.04185
GO:0010827	regulation of glucose transmembrane transport	7	7/197	78/17653	2.62042e-05	0.000214427	AGT/RARRES2/FGF19/FGF21/IL1B/LEP/NGFR	8.04185
GO:0010811	positive regulation of cell-substrate adhesion	8	8/197	107/17653	2.64679e-05	0.000214492	CCL21/CDH13/CCL28/ITGA5/NID1/CCL25/SPOCK2/VEGFA	6.69975
GO:0002709	regulation of T cell mediated immunity	6	6/197	53/17653	2.65593e-05	0.000214715	B2M/IL12B/IL1B/IL23R/XCL1/NCR3	10.1444
GO:2001234	negative regulation of apoptotic signaling pathway	11	11/197	213/17653	2.81225e-05	0.000226805	BMP5/CLU/CX3CL1/LGALS3/HGF/IL1B/MDM2/SERPINE1/CXCL12/TNFSF10/TNFRSF10A	4.6277
GO:0031663	lipopolysaccharide-mediated signaling pathway	6	6/197	54/17653	2.96041e-05	0.000238181	CD6/IL18/IL1B/TGFB1/TLR2/TLR4	9.95657
GO:0042095	interferon-gamma biosynthetic process	4	4/197	17/17653	3.19519e-05	0.000255235	CD276/IL12B/IL18/IL21	21.0845
GO:0033630	positive regulation of cell adhesion mediated by integrin	4	4/197	17/17653	3.19519e-05	0.000255844	CCL21/ADAM9/CXCL13/TGFB2	21.0845
GO:0032693	negative regulation of interleukin-10 production	4	4/197	17/17653	3.19519e-05	0.000256456	TNFRSF9/CD274/IL12B/IL23R	21.0845
GO:0045666	positive regulation of neuron differentiation	14	14/197	343/17653	3.23596e-05	0.000257877	AGT/BMP2/BMP5/BMP7/NGF/CDH4/CX3CL1/HGF/IL1RAP/NGFR/NTF4/CXCL12/SEMA7A/VEGFA	3.65752
GO:0060688	regulation of morphogenesis of a branching structure	6	6/197	55/17653	3.29231e-05	0.000260512	AGT/BMP7/FGF7/HGF/TGFB1/VEGFA	9.77554
GO:0042130	negative regulation of T cell proliferation	6	6/197	55/17653	3.29231e-05	0.000261127	CD274/CTLA4/IL2RA/TGFB1/XCL1/HAVCR2	9.77554
GO:0032722	positive regulation of chemokine production	6	6/197	55/17653	3.29231e-05	0.000261746	IL1RL1/IL1B/IL33/HAVCR2/TLR2/TLR4	9.77554
GO:0050772	positive regulation of axonogenesis	7	7/197	81/17653	3.35314e-05	0.00026408	NGF/CDH4/NGFR/NTF4/CXCL12/SEMA7A/VEGFA	7.744
GO:0002456	T cell mediated immunity	7	7/197	81/17653	3.35314e-05	0.000264701	B2M/IL12B/IL18/IL1B/IL23R/XCL1/NCR3	7.744
GO:0070232	regulation of T cell apoptotic process	5	5/197	34/17653	3.51852e-05	0.000275809	ADAM8/CD274/CD27/LGALS3/PDCD1	13.1778
GO:0061384	heart trabecula morphogenesis	5	5/197	34/17653	3.51852e-05	0.000276455	BMP5/BMP7/ENG/NOTCH1/TGFB2	13.1778
GO:0001666	response to hypoxia	14	14/197	346/17653	3.55881e-05	0.000278317	ADAM8/ANGPT2/BMP2/BMP7/CA9/TGFB1/LEP/MDM2/NOTCH1/CXCL12/TGFB2/TGFB3/TLR2/VEGFA	3.6258
GO:0046849	bone remodeling	7	7/197	82/17653	3.63185e-05	0.000282711	ADAM8/EGFR/TGFB1/LEP/LRP6/TNFRSF11B/TGFB3	7.64956
GO:0045740	positive regulation of DNA replication	6	6/197	56/17653	3.65344e-05	0.000283078	AREG/BMP5/EGFR/IL3/KITLG/TGFB3	9.60098
GO:0042445	hormone metabolic process	11	11/197	219/17653	3.62891e-05	0.00028314	AFP/AGT/BMP2/BMP5/NGF/FURIN/IL1B/LEP/MME/REN/TSHB	4.50092
GO:0033627	cell adhesion mediated by integrin	6	6/197	56/17653	3.65344e-05	0.000283733	CCL21/ADAM9/CXCL13/ITGA5/SERPINE1/TGFB2	9.60098
GO:0007219	Notch signaling pathway	10	10/197	181/17653	3.69042e-05	0.000285285	BMP2/BMP7/EGFR/IL6ST/IL2RA/TGFB1/MDK/NOTCH1/DLK1/TGFB2	4.95078
GO:0030099	myeloid cell differentiation	15	15/197	394/17653	3.76806e-05	0.000290617	B2M/FSTL3/LGALS3/CSF3R/IL11/IL12B/IL17A/IL25/IL23R/TGFB1/LIF/KITLG/TLR2/TLR4/VEGFA	3.41152
GO:0048738	cardiac muscle tissue development	11	11/197	221/17653	3.94312e-05	0.000303421	AGT/FGF2/BMP2/BMP5/BMP7/DSG2/ENG/TGFB1/NOTCH1/TGFB2/VEGFA	4.46018
GO:2000826	regulation of heart morphogenesis	5	5/197	35/17653	4.06796e-05	0.000310182	BMP2/BMP7/ENG/NOTCH1/TGFB2	12.8013
GO:0090022	regulation of neutrophil chemotaxis	5	5/197	35/17653	4.06796e-05	0.000310889	CCL21/CXCL5/CXCL6/CXCL1/XCL1	12.8013
GO:1903531	negative regulation of secretion by cell	10	10/197	183/17653	4.05204e-05	0.000311089	TNFRSF9/ANGPT1/CD84/IL1R2/IL11/IL1B/IL33/LEP/LIF/NOTCH1	4.89667
GO:0030501	positive regulation of bone mineralization	5	5/197	35/17653	4.06796e-05	0.000311599	BMP2/BMP7/BMPR1B/TGFB1/TGFB3	12.8013
GO:0001558	regulation of cell growth	15	15/197	397/17653	4.10906e-05	0.000312606	AGT/GDF2/NGF/CDH4/CXCL16/EGFR/IL9/TGFB1/NTF4/S100A8/CXCL12/SEMA7A/FRZB/TGFB2/VEGFA	3.38574
GO:0045667	regulation of osteoblast differentiation	8	8/197	114/17653	4.18174e-05	0.000317415	AREG/BMP2/BMP7/GDF2/BMPR1B/IL6ST/HGF/NOTCH1	6.28836
GO:0071496	cellular response to external stimulus	13	13/197	307/17653	4.26962e-05	0.000323354	AGT/TNFRSF8/EGFR/ENG/FOLR1/IL1B/TGFB1/LEP/TNFSF14/MDM2/MMP7/TLR4/TNFRSF10A	3.79452
GO:0036293	response to decreased oxygen levels	14	14/197	354/17653	4.56191e-05	0.000344712	ADAM8/ANGPT2/BMP2/BMP7/CA9/TGFB1/LEP/MDM2/NOTCH1/CXCL12/TGFB2/TGFB3/TLR2/VEGFA	3.54386
GO:0030212	hyaluronan metabolic process	5	5/197	36/17653	4.68154e-05	0.000352165	FGF2/HGF/IL1B/TGFB1/LYVE1	12.4457
GO:0003179	heart valve morphogenesis	5	5/197	36/17653	4.68154e-05	0.000352957	BMP2/TGFB1/MDM2/NOTCH1/TGFB2	12.4457
GO:0035051	cardiocyte differentiation	9	9/197	150/17653	4.78831e-05	0.000359391	AGT/BMP2/BMP7/EGFR/FOLR1/TGFB1/NOTCH1/TGFB2/VEGFA	5.37655
GO:0001658	branching involved in ureteric bud morphogenesis	6	6/197	59/17653	4.93129e-05	0.000369296	FGF1/AGT/FGF2/BMP2/TGFB1/VEGFA	9.11279
GO:0060973	cell migration involved in heart development	4	4/197	19/17653	5.11334e-05	0.000382077	BMP7/ENG/FOLR1/NOTCH1	18.8651
GO:0042269	regulation of natural killer cell mediated cytotoxicity	5	5/197	37/17653	5.36429e-05	0.000399938	IL12B/IL21/LEP/NCR3/HAVCR2	12.1093
GO:0045669	positive regulation of osteoblast differentiation	6	6/197	60/17653	5.4288e-05	0.000403849	BMP2/BMP7/GDF2/BMPR1B/IL6ST/HGF	8.96091
GO:0043547	positive regulation of GTPase activity	15	15/197	407/17653	5.45015e-05	0.000404541	CCL21/CXCL13/CCL23/CCL11/CCL26/CX3CL1/CCL14/CCL1/F11R/XCL1/CCL8/CCL7/CCL13/CCL20/CCL25	3.30255
GO:0046718	viral entry into host cell	8	8/197	119/17653	5.68312e-05	0.000420902	TYRO3/EGFR/LGALS1/ITGA5/F11R/NECTIN1/PTX3/SLAMF1	6.02414
GO:0001942	hair follicle development	7	7/197	88/17653	5.73261e-05	0.000423632	DKK4/EDA/EGFR/FGF7/FST/NOTCH1/TGFB2	7.128
GO:0032835	glomerulus development	6	6/197	61/17653	5.96564e-05	0.000439884	ANGPT1/ANGPT2/BMP7/NID1/NOTCH1/PECAM1	8.81401
GO:1902042	negative regulation of extrinsic apoptotic signaling pathway via death domain receptors	5	5/197	38/17653	6.12146e-05	0.000448417	BMP5/HGF/SERPINE1/TNFSF10/TNFRSF10A	11.7907
GO:0061614	pri-miRNA transcription by RNA polymerase II	5	5/197	38/17653	6.12146e-05	0.000449398	BMP2/TGFB1/NGFR/PRL/TGFB2	11.7907
GO:0045687	positive regulation of glial cell differentiation	5	5/197	38/17653	6.12146e-05	0.000450384	BMP2/IL6ST/LIF/NOTCH1/TLR2	11.7907
GO:0006275	regulation of DNA replication	8	8/197	121/17653	6.3977e-05	0.000467631	AREG/BMP5/GDF2/EGFR/IL3/TGFB1/KITLG/TGFB3	5.92457
GO:0006027	glycosaminoglycan catabolic process	6	6/197	62/17653	6.54407e-05	0.00047729	FGF2/GPC1/GPC5/TGFB1/LYVE1/SDC3	8.67185
GO:0048511	rhythmic process	12	12/197	276/17653	6.56064e-05	0.000477461	AFP/AGRP/BMPR1B/TYRO3/EGFR/PROK1/LEP/MMP7/NGFR/SERPINE1/TGFB2/TGFB3	3.89605
GO:0098773	skin epidermis development	7	7/197	90/17653	6.62135e-05	0.000477734	DKK4/EDA/EGFR/FGF7/FST/NOTCH1/TGFB2	6.9696
GO:0033273	response to vitamin	7	7/197	90/17653	6.62135e-05	0.000478764	BMP7/EGFR/FOLR1/TGFB1/LEP/MDM2/TSHB	6.9696
GO:0022405	hair cycle process	7	7/197	90/17653	6.62135e-05	0.000479798	DKK4/EDA/EGFR/FGF7/FST/NOTCH1/TGFB2	6.9696
GO:0022404	molting cycle process	7	7/197	90/17653	6.62135e-05	0.000480836	DKK4/EDA/EGFR/FGF7/FST/NOTCH1/TGFB2	6.9696
GO:0061028	establishment of endothelial barrier	5	5/197	39/17653	6.95848e-05	0.000499908	PROC/ENG/IL1B/F11R/CDH5	11.4884
GO:0046006	regulation of activated T cell proliferation	5	5/197	39/17653	6.95848e-05	0.000500981	CD274/IL12B/IL18/IL2RA/IL23R	11.4884
GO:0048015	phosphatidylinositol-mediated signaling	9	9/197	158/17653	7.17073e-05	0.00051296	ANGPT1/AGT/NGF/TYRO3/EGFR/HGF/IL18/LEP/TGFB2	5.10432
GO:0032677	regulation of interleukin-8 production	6	6/197	63/17653	7.16641e-05	0.000513746	GDF2/CD58/IL1B/SERPINE1/TLR2/TLR4	8.5342
GO:1904994	regulation of leukocyte adhesion to vascular endothelial cell	4	4/197	21/17653	7.75875e-05	0.000552667	CCL21/CCL28/CXCL12/CCL25	17.0684
GO:1900744	regulation of p38MAPK cascade	5	5/197	40/17653	7.88099e-05	0.000553153	BMP2/HGF/IL1B/LEP/VEGFA	11.2011
GO:0003181	atrioventricular valve morphogenesis	4	4/197	21/17653	7.75875e-05	0.000553843	BMP2/MDM2/NOTCH1/TGFB2	17.0684
GO:0070169	positive regulation of biomineral tissue development	5	5/197	40/17653	7.88099e-05	0.000554313	BMP2/BMP7/BMPR1B/TGFB1/TGFB3	11.2011
GO:0043030	regulation of macrophage activation	5	5/197	40/17653	7.88099e-05	0.000555477	CD200/IL1RL1/IL33/HAVCR2/TLR4	11.2011
GO:0033628	regulation of cell adhesion mediated by integrin	5	5/197	40/17653	7.88099e-05	0.000556647	CCL21/ADAM9/CXCL13/SERPINE1/TGFB2	11.2011
GO:0060675	ureteric bud morphogenesis	6	6/197	64/17653	7.83505e-05	0.000556919	FGF1/AGT/FGF2/BMP2/TGFB1/VEGFA	8.40086
GO:0003170	heart valve development	5	5/197	40/17653	7.88099e-05	0.000557821	BMP2/TGFB1/MDM2/NOTCH1/TGFB2	11.2011
GO:0002715	regulation of natural killer cell mediated immunity	5	5/197	40/17653	7.88099e-05	0.000559001	IL12B/IL21/LEP/NCR3/HAVCR2	11.2011
GO:0048017	inositol lipid-mediated signaling	9	9/197	161/17653	8.28998e-05	0.000580644	ANGPT1/AGT/NGF/TYRO3/EGFR/HGF/IL18/LEP/TGFB2	5.00921
GO:0072171	mesonephric tubule morphogenesis	6	6/197	65/17653	8.55249e-05	0.00059407	FGF1/AGT/FGF2/BMP2/TGFB1/VEGFA	8.27161
GO:0061035	regulation of cartilage development	6	6/197	65/17653	8.55249e-05	0.000595303	BMP2/GDF2/BMPR1B/TGFB1/LEP/FRZB	8.27161
GO:0045685	regulation of glial cell differentiation	6	6/197	65/17653	8.55249e-05	0.00059654	BMP2/TNFRSF8/IL6ST/LIF/NOTCH1/TLR2	8.27161
GO:0033619	membrane protein proteolysis	6	6/197	65/17653	8.55249e-05	0.000597783	ADAM8/ADAM9/FURIN/IL1B/TGFB1/NGFR	8.27161
GO:0016485	protein processing	13	13/197	329/17653	8.62953e-05	0.000598183	ADAM8/AGT/NGF/PROC/CLU/FURIN/IL1R2/MDM2/MME/SERPINE1/REN/F3/TSHB	3.54079
GO:0014020	primary neural tube formation	7	7/197	94/17653	8.73744e-05	0.000604415	BMP5/BMP7/FOLR1/SPINT2/TGFB1/LRP6/TGFB2	6.67302
GO:0070482	response to oxygen levels	14	14/197	378/17653	9.20272e-05	0.00063529	ADAM8/ANGPT2/BMP2/BMP7/CA9/TGFB1/LEP/MDM2/NOTCH1/CXCL12/TGFB2/TGFB3/TLR2/VEGFA	3.31886
GO:0046324	regulation of glucose import	6	6/197	66/17653	9.32127e-05	0.000640837	AGT/RARRES2/FGF19/FGF21/LEP/NGFR	8.14629
GO:0030858	positive regulation of epithelial cell differentiation	6	6/197	66/17653	9.32127e-05	0.000642153	GDF2/PROC/LIF/NOTCH1/SERPINE1/CDH5	8.14629
GO:1901623	regulation of lymphocyte chemotaxis	4	4/197	22/17653	9.40042e-05	0.000644957	CXCL13/TNFSF14/XCL1/CCL7	16.2926
GO:1904407	positive regulation of nitric oxide metabolic process	5	5/197	42/17653	0.00010006	0.000683711	AGT/CLU/IL1B/PTX3/TLR4	10.6678
GO:0045429	positive regulation of nitric oxide biosynthetic process	5	5/197	42/17653	0.00010006	0.000685107	AGT/CLU/IL1B/PTX3/TLR4	10.6678
GO:0050728	negative regulation of inflammatory response	8	8/197	130/17653	0.000106049	0.000720229	PROC/TYRO3/HGF/IL1R2/IL12B/IL2RA/SIGLEC10/CDH5	5.51441
GO:2001233	regulation of apoptotic signaling pathway	14	14/197	383/17653	0.000105707	0.000720829	AGT/BMP5/BMPR1B/CLU/CX3CL1/LGALS3/HGF/IL1B/MDM2/SERPINE1/S100A8/CXCL12/TNFSF10/TNFRSF10A	3.27553
GO:0014065	phosphatidylinositol 3-kinase signaling	8	8/197	130/17653	0.000106049	0.00072169	ANGPT1/AGT/TYRO3/EGFR/HGF/IL18/LEP/TGFB2	5.51441
GO:0001657	ureteric bud development	7	7/197	97/17653	0.000106617	0.000722626	FGF1/AGT/FGF2/BMP2/BMP7/TGFB1/VEGFA	6.46664
GO:0030324	lung development	9	9/197	167/17653	0.000109726	0.000742197	FGF1/EGFR/FGF7/FSTL3/LIF/NOTCH1/TGFB3/VEGFA/FLT4	4.82923
GO:0007411	axon guidance	11	11/197	248/17653	0.000111042	0.000749588	BMP7/BMPR1B/CDH4/TNFRSF8/GPC1/NECTIN1/NGFR/PSPN/CXCL12/SEMA7A/VEGFA	3.9746
GO:0050798	activated T cell proliferation	5	5/197	43/17653	0.000112208	0.000751413	CD274/IL12B/IL18/IL2RA/IL23R	10.4197
GO:0051043	regulation of membrane protein ectodomain proteolysis	4	4/197	23/17653	0.000112805	0.000752407	ADAM8/ADAM9/FURIN/IL1B	15.5842
GO:0045601	regulation of endothelial cell differentiation	5	5/197	43/17653	0.000112208	0.000752916	GDF2/PROC/IL1B/NOTCH1/CDH5	10.4197
GO:0043032	positive regulation of macrophage activation	4	4/197	23/17653	0.000112805	0.000753906	IL1RL1/IL33/HAVCR2/TLR4	15.5842
GO:0034105	positive regulation of tissue remodeling	5	5/197	43/17653	0.000112208	0.000754425	ADAM8/EGFR/IL12B/IL18/IL21	10.4197
GO:0072164	mesonephric tubule development	7	7/197	98/17653	0.000113748	0.00075569	FGF1/AGT/FGF2/BMP2/BMP7/TGFB1/VEGFA	6.40065
GO:0022602	ovulation cycle process	5	5/197	43/17653	0.000112208	0.00075594	AFP/BMPR1B/LEP/TGFB2/TGFB3	10.4197
GO:0072163	mesonephric epithelium development	7	7/197	98/17653	0.000113748	0.000757189	FGF1/AGT/FGF2/BMP2/BMP7/TGFB1/VEGFA	6.40065
GO:0051048	negative regulation of secretion	10	10/197	208/17653	0.000118241	0.000783991	TNFRSF9/ANGPT1/CD84/IL1R2/IL11/IL1B/IL33/LEP/LIF/NOTCH1	4.30813
GO:0060411	cardiac septum morphogenesis	6	6/197	69/17653	0.000119624	0.00078694	BMP5/BMP7/ENG/MDM2/NOTCH1/TGFB2	7.7921
GO:0014068	positive regulation of phosphatidylinositol 3-kinase signaling	6	6/197	69/17653	0.000119624	0.000788486	ANGPT1/AGT/HGF/IL18/LEP/TGFB2	7.7921
GO:0097485	neuron projection guidance	11	11/197	250/17653	0.0001192	0.000788788	BMP7/BMPR1B/CDH4/TNFRSF8/GPC1/NECTIN1/NGFR/PSPN/CXCL12/SEMA7A/VEGFA	3.9428
GO:0006026	aminoglycan catabolic process	6	6/197	69/17653	0.000119624	0.000790038	FGF2/GPC1/GPC5/TGFB1/LYVE1/SDC3	7.7921
GO:0007160	cell-matrix adhesion	10	10/197	209/17653	0.000122997	0.000807542	CCL21/ADAM9/CDH13/CCL28/EDA/LYVE1/NID1/SERPINE1/CCL25/VEGFA	4.28752
GO:0060627	regulation of vesicle-mediated transport	16	16/197	490/17653	0.000127255	0.000833867	CCL21/ANGPT1/B2M/CDH13/CD84/CLU/LGALS3/IL1B/TGFB1/MERTK/NOTCH1/SERPINE1/PTX3/TLR2/TF/VEGFA	2.92601
GO:0070227	lymphocyte apoptotic process	6	6/197	70/17653	0.000129637	0.000847823	ADAM8/CD274/CD27/LGALS3/IL2RA/PDCD1	7.68078
GO:0030323	respiratory tube development	9	9/197	171/17653	0.000131376	0.00085752	FGF1/EGFR/FGF7/FSTL3/LIF/NOTCH1/TGFB3/VEGFA/FLT4	4.71627
GO:0060444	branching involved in mammary gland duct morphogenesis	4	4/197	24/17653	0.000134189	0.000870801	AREG/CCL11/TGFB1/LRP6	14.9349
GO:0045603	positive regulation of endothelial cell differentiation	4	4/197	24/17653	0.000134189	0.000872489	GDF2/PROC/NOTCH1/CDH5	14.9349
GO:0003171	atrioventricular valve development	4	4/197	24/17653	0.000134189	0.000874183	BMP2/MDM2/NOTCH1/TGFB2	14.9349
GO:0051828	entry into other organism involved in symbiotic interaction	8	8/197	135/17653	0.000137934	0.00088653	TYRO3/EGFR/LGALS1/ITGA5/F11R/NECTIN1/PTX3/SLAMF1	5.31017
GO:0051806	entry into cell of other organism involved in symbiotic interaction	8	8/197	135/17653	0.000137934	0.000888232	TYRO3/EGFR/LGALS1/ITGA5/F11R/NECTIN1/PTX3/SLAMF1	5.31017
GO:0044409	entry into host	8	8/197	135/17653	0.000137934	0.00088994	TYRO3/EGFR/LGALS1/ITGA5/F11R/NECTIN1/PTX3/SLAMF1	5.31017
GO:0014066	regulation of phosphatidylinositol 3-kinase signaling	7	7/197	101/17653	0.000137498	0.000890554	ANGPT1/AGT/EGFR/HGF/IL18/LEP/TGFB2	6.21053
GO:0030260	entry into host cell	8	8/197	135/17653	0.000137934	0.000891655	TYRO3/EGFR/LGALS1/ITGA5/F11R/NECTIN1/PTX3/SLAMF1	5.31017
GO:0032570	response to progesterone	5	5/197	45/17653	0.000139869	0.000897249	DSG2/TGFB1/TGFB2/TGFB3/TLR2	9.95657
GO:2000377	regulation of reactive oxygen species metabolic process	9	9/197	173/17653	0.000143473	0.000918613	AGT/BMP7/CLU/EGFR/IL1B/TGFB1/LEP/PTX3/TLR4	4.66175
GO:0001841	neural tube formation	7	7/197	102/17653	0.000146254	0.000934632	BMP5/BMP7/FOLR1/SPINT2/TGFB1/LRP6/TGFB2	6.14965
GO:0061564	axon development	16	16/197	497/17653	0.000149676	0.000954681	BMP7/BMPR1B/NGF/CDH11/CDH4/TNFRSF8/FOLR1/GPC1/NECTIN1/NGFR/NOTCH1/NTF4/PSPN/CXCL12/SEMA7A/VEGFA	2.8848
GO:0042119	neutrophil activation	16	16/197	498/17653	0.000153145	0.000974955	ADAM8/B2M/CD58/ADGRE5/LGALS3/CXCL6/CXCL1/IGF2R/IL18/OLR1/SELL/MME/PECAM1/PTX3/S100A8/TLR2	2.87901
GO:0038066	p38MAPK cascade	5	5/197	46/17653	0.000155517	0.000978908	BMP2/HGF/IL1B/LEP/VEGFA	9.74012
GO:0001974	blood vessel remodeling	5	5/197	46/17653	0.000155517	0.000980748	AGT/TGFB1/LIF/MDM2/FLT4	9.74012
GO:0072672	neutrophil extravasation	3	3/197	10/17653	0.000155035	0.000981402	ADAM8/JAML/PECAM1	26.8827
GO:0001954	positive regulation of cell-matrix adhesion	5	5/197	46/17653	0.000155517	0.000982595	CCL21/CDH13/CCL28/CCL25/VEGFA	9.74012
GO:0051132	NK T cell activation	3	3/197	10/17653	0.000155035	0.000983257	IL12B/IL18/IL23R	26.8827
GO:0048845	venous blood vessel morphogenesis	3	3/197	10/17653	0.000155035	0.000985119	ENG/NOTCH1/VEGFA	26.8827
GO:0060561	apoptotic process involved in morphogenesis	4	4/197	25/17653	0.000158361	0.000991231	BMP7/FGF4/NOTCH1/TGFB2	14.3375
GO:0060037	pharyngeal system development	4	4/197	25/17653	0.000158361	0.000993083	BMP5/BMP7/FOLR1/TGFB2	14.3375
GO:0050927	positive regulation of positive chemotaxis	4	4/197	25/17653	0.000158361	0.000994943	CDH13/CXCL12/F3/VEGFA	14.3375
GO:0045862	positive regulation of proteolysis	13	13/197	350/17653	0.000159659	0.0009975	ADAM8/ADAM9/NGF/CLU/FURIN/IL1B/IL33/MDM2/NGFR/S100A8/F3/TNFSF10/TNFRSF10A	3.32834
GO:0002446	neutrophil mediated immunity	16	16/197	500/17653	0.000160295	0.000999607	ADAM8/B2M/CD58/ADGRE5/CXCL5/LGALS3/CXCL6/CXCL1/IGF2R/OLR1/SELL/MME/PECAM1/PTX3/S100A8/TLR2	2.86749
GO:0030879	mammary gland development	8	8/197	138/17653	0.000160597	0.000999634	AREG/CCL11/TGFB1/LRP6/MST1/PRL/TGFB3/VEGFA	5.19473
GO:0072078	nephron tubule morphogenesis	6	6/197	73/17653	0.000163717	0.00101529	FGF1/AGT/FGF2/BMP2/TGFB1/VEGFA	7.36513
GO:0046209	nitric oxide metabolic process	6	6/197	73/17653	0.000163717	0.00101717	AGT/CLU/IL1B/PTX3/TLR2/TLR4	7.36513
GO:0016339	calcium-dependent cell-cell adhesion via plasma membrane cell adhesion molecules	5	5/197	47/17653	0.000172467	0.00106758	CDH11/CDH13/CDH4/SELL/CDH5	9.53289
GO:0045446	endothelial cell differentiation	7	7/197	105/17653	0.000175268	0.00108292	GDF2/PROC/ENG/IL1B/F11R/NOTCH1/CDH5	5.97394
GO:0032642	regulation of chemokine production	6	6/197	74/17653	0.000176527	0.00108869	IL1RL1/IL1B/IL33/HAVCR2/TLR2/TLR4	7.26561
GO:0048639	positive regulation of developmental growth	9	9/197	178/17653	0.000177848	0.00109483	FGF2/NGF/CDH4/LEP/NOTCH1/NTF4/CXCL12/SEMA7A/VEGFA	4.5308
GO:1900745	positive regulation of p38MAPK cascade	4	4/197	26/17653	0.000185527	0.00113172	BMP2/IL1B/LEP/VEGFA	13.786
GO:1900048	positive regulation of hemostasis	4	4/197	26/17653	0.000185527	0.00113378	SERPINE1/F3/THBD/TLR4	13.786
GO:0042104	positive regulation of activated T cell proliferation	4	4/197	26/17653	0.000185527	0.00113585	IL12B/IL18/IL2RA/IL23R	13.786
GO:0030194	positive regulation of blood coagulation	4	4/197	26/17653	0.000185527	0.00113792	SERPINE1/F3/THBD/TLR4	13.786
GO:1901343	negative regulation of vasculature development	9	9/197	179/17653	0.000185487	0.00113976	ANGPT2/AGT/BMP7/GDF2/NGFR/NOTCH1/SERPINE1/PRL/TGFB2	4.50549
GO:0010463	mesenchymal cell proliferation	5	5/197	48/17653	0.000190792	0.00116172	BMP2/BMP7/FGF4/FGF7/VEGFA	9.33429
GO:0007409	axonogenesis	15	15/197	456/17653	0.000191493	0.00116387	BMP7/BMPR1B/NGF/CDH11/CDH4/TNFRSF8/GPC1/NECTIN1/NGFR/NOTCH1/NTF4/PSPN/CXCL12/SEMA7A/VEGFA	2.94767
GO:0104004	cellular response to environmental stimulus	12	12/197	310/17653	0.000195531	0.00118413	AGT/TNFRSF8/EGFR/ENG/IL1B/TGFB1/TNFSF14/MDM2/MMP7/MME/TLR4/TNFRSF10A	3.46874
GO:0071214	cellular response to abiotic stimulus	12	12/197	310/17653	0.000195531	0.00118627	AGT/TNFRSF8/EGFR/ENG/IL1B/TGFB1/TNFSF14/MDM2/MMP7/MME/TLR4/TNFRSF10A	3.46874
GO:2001057	reactive nitrogen species metabolic process	6	6/197	76/17653	0.000204519	0.00123632	AGT/CLU/IL1B/PTX3/TLR2/TLR4	7.07441
GO:0048660	regulation of smooth muscle cell proliferation	8	8/197	143/17653	0.000205138	0.00123784	AGT/FGF2/CDH13/EGFR/IL12B/IL18/MDM2/TGFB3	5.0131
GO:0071223	cellular response to lipoteichoic acid	3	3/197	11/17653	0.000211422	0.00124661	CCL20/TLR2/TLR4	24.4389
GO:0070391	response to lipoteichoic acid	3	3/197	11/17653	0.000211422	0.00124881	CCL20/TLR2/TLR4	24.4389
GO:0010820	positive regulation of T cell chemotaxis	3	3/197	11/17653	0.000211422	0.00125101	CXCL13/TNFSF14/XCL1	24.4389
GO:0002858	regulation of natural killer cell mediated cytotoxicity directed against tumor cell target	3	3/197	11/17653	0.000211422	0.00125322	IL12B/NCR3/HAVCR2	24.4389
GO:1904659	glucose transmembrane transport	7	7/197	108/17653	0.000208769	0.00125524	AGT/RARRES2/FGF19/FGF21/IL1B/LEP/NGFR	5.808
GO:0002855	regulation of natural killer cell mediated immune response to tumor cell	3	3/197	11/17653	0.000211422	0.00125544	IL12B/NCR3/HAVCR2	24.4389
GO:0019218	regulation of steroid metabolic process	7	7/197	108/17653	0.000208769	0.00125749	FGF1/AGT/BMP2/BMP5/FGF19/IL1B/LEP	5.808
GO:0002523	leukocyte migration involved in inflammatory response	3	3/197	11/17653	0.000211422	0.00125766	ADAM8/CX3CL1/S100A8	24.4389
GO:2000107	negative regulation of leukocyte apoptotic process	5	5/197	49/17653	0.000210566	0.00125926	CCL21/CD27/MERTK/KITLG/CXCL12	9.14379
GO:0002423	natural killer cell mediated immune response to tumor cell	3	3/197	11/17653	0.000211422	0.0012599	IL12B/NCR3/HAVCR2	24.4389
GO:0007179	transforming growth factor beta receptor signaling pathway	9	9/197	182/17653	0.00021006	0.00126074	ADAM9/ENG/FOLR1/FURIN/F11R/TGFB1/TGFB2/TGFB3/CDH5	4.43122
GO:0061383	trabecula morphogenesis	5	5/197	49/17653	0.000210566	0.00126151	BMP5/BMP7/ENG/NOTCH1/TGFB2	9.14379
GO:0002420	natural killer cell mediated cytotoxicity directed against tumor cell target	3	3/197	11/17653	0.000211422	0.00126214	IL12B/NCR3/HAVCR2	24.4389
GO:0050820	positive regulation of coagulation	4	4/197	27/17653	0.000215901	0.00126856	SERPINE1/F3/THBD/TLR4	13.2754
GO:0010575	positive regulation of vascular endothelial growth factor production	4	4/197	27/17653	0.000215901	0.00127079	IL6ST/IL1B/TGFB1/FLT4	13.2754
GO:0061333	renal tubule morphogenesis	6	6/197	77/17653	0.000219767	0.00128902	FGF1/AGT/FGF2/BMP2/TGFB1/VEGFA	6.98253
GO:0008544	epidermis development	15	15/197	462/17653	0.000220436	0.00129068	ADAM9/CSTA/DSG2/DSG3/DKK4/EDA/EGFR/FGF7/FST/FURIN/KLK14/KLK5/NOTCH1/NTF4/TGFB2	2.90939
GO:0043588	skin development	14	14/197	413/17653	0.000231044	0.00135044	ADAM9/CSTA/DSG2/DSG3/DKK4/EDA/EGFR/FGF7/FST/FURIN/KLK14/KLK5/NOTCH1/TGFB2	3.0376
GO:0034113	heterotypic cell-cell adhesion	5	5/197	50/17653	0.000231862	0.00135286	BMP7/CD58/DSG2/IL1B/ITGA5	8.96091
GO:0070997	neuron death	12	12/197	316/17653	0.000233199	0.0013583	ADAM8/ANGPT1/NGF/CLU/TYRO3/FGF21/MDK/NGFR/NTF4/TGFB2/TGFB3/TLR4	3.40288
GO:0014033	neural crest cell differentiation	6	6/197	78/17653	0.000235897	0.00136927	BMP7/FOLR1/LRP6/KITLG/SEMA7A/FRZB	6.89301
GO:0048659	smooth muscle cell proliferation	8	8/197	146/17653	0.000236413	0.00136989	AGT/FGF2/CDH13/EGFR/IL12B/IL18/MDM2/TGFB3	4.91009
GO:0001570	vasculogenesis	6	6/197	78/17653	0.000235897	0.00137164	GDF2/ENG/TGFB1/NOTCH1/VEGFA/FLT4	6.89301
GO:0000187	activation of MAPK activity	8	8/197	147/17653	0.000247667	0.00143263	FGF1/FGF2/BMP2/PROK1/HGF/IL1B/TGFB3/TLR4	4.87669
GO:0071634	regulation of transforming growth factor beta production	4	4/197	28/17653	0.000249698	0.00143941	CX3CL1/FURIN/XCL1/TGFB2	12.8013
GO:0048710	regulation of astrocyte differentiation	4	4/197	28/17653	0.000249698	0.00144189	BMP2/IL6ST/LIF/NOTCH1	12.8013
GO:0046323	glucose import	6	6/197	79/17653	0.000252945	0.00145563	AGT/RARRES2/FGF19/FGF21/LEP/NGFR	6.80576
GO:0002763	positive regulation of myeloid leukocyte differentiation	5	5/197	51/17653	0.000254757	0.00146354	IL12B/IL17A/IL23R/LIF/KITLG	8.78521
GO:0031348	negative regulation of defense response	9	9/197	187/17653	0.00025701	0.00147145	PROC/TYRO3/HGF/IL1R2/IL12B/IL2RA/SIGLEC10/HAVCR2/CDH5	4.31274
GO:0008037	cell recognition	9	9/197	187/17653	0.00025701	0.00147396	CCL21/ST6GALNAC6/CD200/CD6/LGALS3/NECTIN1/NCR3/PECAM1/HAVCR2	4.31274
GO:0071560	cellular response to transforming growth factor beta stimulus	10	10/197	229/17653	0.000258153	0.00147547	ADAM9/ENG/FOLR1/FURIN/F11R/TGFB1/XCL1/TGFB2/TGFB3/CDH5	3.91306
GO:0042633	hair cycle	7	7/197	112/17653	0.000261288	0.00148832	DKK4/EDA/EGFR/FGF7/FST/NOTCH1/TGFB2	5.60057
GO:0042303	molting cycle	7	7/197	112/17653	0.000261288	0.00149085	DKK4/EDA/EGFR/FGF7/FST/NOTCH1/TGFB2	5.60057
GO:1903140	regulation of establishment of endothelial barrier	3	3/197	12/17653	0.000279582	0.00156333	PROC/IL1B/CDH5	22.4023
GO:1901550	regulation of endothelial cell development	3	3/197	12/17653	0.000279582	0.00156594	PROC/IL1B/CDH5	22.4023
GO:0072540	T-helper 17 cell lineage commitment	3	3/197	12/17653	0.000279582	0.00156856	LY9/IL12B/IL23R	22.4023
GO:0070486	leukocyte aggregation	3	3/197	12/17653	0.000279582	0.00157119	BMP7/IL1B/S100A8	22.4023
GO:0045078	positive regulation of interferon-gamma biosynthetic process	3	3/197	12/17653	0.000279582	0.00157382	CD276/IL12B/IL21	22.4023
GO:0038110	interleukin-2-mediated signaling pathway	3	3/197	12/17653	0.000279582	0.00157647	IL2RA/IL2RB/IL2RG	22.4023
GO:0033631	cell-cell adhesion mediated by integrin	3	3/197	12/17653	0.000279582	0.00157912	ADAM9/CXCL13/ITGA5	22.4023
GO:0032700	negative regulation of interleukin-17 production	3	3/197	12/17653	0.000279582	0.00158178	IL12B/TGFB1/TLR4	22.4023
GO:0010819	regulation of T cell chemotaxis	3	3/197	12/17653	0.000279582	0.00158446	CXCL13/TNFSF14/XCL1	22.4023
GO:0002003	angiotensin maturation	3	3/197	12/17653	0.000279582	0.00158714	AGT/MME/REN	22.4023
GO:0002002	regulation of angiotensin levels in blood	3	3/197	12/17653	0.000279582	0.00158983	AGT/MME/REN	22.4023
GO:2000516	positive regulation of CD4-positive, alpha-beta T cell activation	4	4/197	29/17653	0.000287136	0.00160023	IL12B/IL18/IL23R/XCL1	12.3599
GO:0071604	transforming growth factor beta production	4	4/197	29/17653	0.000287136	0.0016029	CX3CL1/FURIN/XCL1/TGFB2	12.3599
GO:1903510	mucopolysaccharide metabolic process	7	7/197	114/17653	0.000291268	0.00161255	ANGPT1/FGF2/HGF/IL1B/TGFB1/LYVE1/SPOCK2	5.50232
GO:0010595	positive regulation of endothelial cell migration	7	7/197	114/17653	0.000291268	0.00161521	FGF1/ANGPT1/AGT/FGF2/TGFB1/VEGFA/FLT4	5.50232
GO:0008645	hexose transmembrane transport	7	7/197	114/17653	0.000291268	0.00161789	AGT/RARRES2/FGF19/FGF21/IL1B/LEP/NGFR	5.50232
GO:0002761	regulation of myeloid leukocyte differentiation	7	7/197	114/17653	0.000291268	0.00162057	FSTL3/IL12B/IL17A/IL23R/LIF/KITLG/TLR4	5.50232
GO:0071559	response to transforming growth factor beta	10	10/197	233/17653	0.00029644	0.00163848	ADAM9/ENG/FOLR1/FURIN/F11R/TGFB1/XCL1/TGFB2/TGFB3/CDH5	3.84589
GO:1903428	positive regulation of reactive oxygen species biosynthetic process	5	5/197	53/17653	0.00030566	0.00168666	AGT/CLU/IL1B/PTX3/TLR4	8.45369
GO:0050810	regulation of steroid biosynthetic process	6	6/197	82/17653	0.000309963	0.00170201	FGF1/BMP2/BMP5/FGF19/IL1B/LEP	6.55677
GO:0030856	regulation of epithelial cell differentiation	8	8/197	152/17653	0.000310722	0.00170338	GDF2/PROC/IL1B/LIF/NOTCH1/SERPINE1/FRZB/CDH5	4.71627
GO:0045445	myoblast differentiation	6	6/197	82/17653	0.000309963	0.0017048	FGF6/LGALS1/IL18/TGFB1/TNFSF14/NOTCH1	6.55677
GO:0016049	cell growth	15	15/197	477/17653	0.000309901	0.00170726	AGT/GDF2/NGF/CDH4/CXCL16/EGFR/IL9/TGFB1/NTF4/S100A8/CXCL12/SEMA7A/FRZB/TGFB2/VEGFA	2.8179
GO:0046660	female sex differentiation	7	7/197	116/17653	0.000323951	0.00177012	AFP/BMPR1B/TYRO3/LEP/MERTK/KITLG/VEGFA	5.40745
GO:0015749	monosaccharide transmembrane transport	7	7/197	116/17653	0.000323951	0.00177301	AGT/RARRES2/FGF19/FGF21/IL1B/LEP/NGFR	5.40745
GO:0048730	epidermis morphogenesis	4	4/197	30/17653	0.000328436	0.0017859	FGF7/KLK14/NOTCH1/TGFB2	11.9479
GO:0002828	regulation of type 2 immune response	4	4/197	30/17653	0.000328436	0.0017888	IL18/IFNL1/IL33/XCL1	11.9479
GO:1901214	regulation of neuron death	11	11/197	281/17653	0.00032796	0.00178911	ADAM8/ANGPT1/NGF/CLU/TYRO3/FGF21/MDK/NTF4/TGFB2/TGFB3/TLR4	3.50783
GO:0090183	regulation of kidney development	5	5/197	54/17653	0.000333829	0.00180354	AGT/BMP7/TGFB1/LIF/VEGFA	8.29714
GO:0003229	ventricular cardiac muscle tissue development	5	5/197	54/17653	0.000333829	0.00180645	DSG2/ENG/TGFB1/NOTCH1/TGFB2	8.29714
GO:0002011	morphogenesis of an epithelial sheet	5	5/197	54/17653	0.000333829	0.00180936	BMP5/BMP7/ITGA5/LRP6/NOTCH1	8.29714
GO:0001885	endothelial cell development	5	5/197	54/17653	0.000333829	0.00181229	PROC/ENG/IL1B/F11R/CDH5	8.29714
GO:0043087	regulation of GTPase activity	15	15/197	482/17653	0.000345974	0.00186315	CCL21/CXCL13/CCL23/CCL11/CCL26/CX3CL1/CCL14/CCL1/F11R/XCL1/CCL8/CCL7/CCL13/CCL20/CCL25	2.78867
GO:0006898	receptor-mediated endocytosis	12	12/197	330/17653	0.000345806	0.00186524	CCL21/ANGPT1/B2M/CD6/CLU/CXCL16/FOLR1/IGF2R/LRP6/SERPINE1/TF/VEGFA	3.25851
GO:0050829	defense response to Gram-negative bacterium	6	6/197	84/17653	0.000353253	0.00189626	RARRES2/IL12B/IL22RA1/IL23R/SERPINE1/TLR4	6.40065
GO:0001776	leukocyte homeostasis	6	6/197	84/17653	0.000353253	0.0018993	IL2RA/TGFB1/TNFSF14/MERTK/KITLG/TNFRSF13B	6.40065
GO:0071352	cellular response to interleukin-2	3	3/197	13/17653	0.000360474	0.00192885	IL2RA/IL2RB/IL2RG	20.679
GO:0042976	activation of Janus kinase activity	3	3/197	13/17653	0.000360474	0.00193194	AGT/IL12B/IL23R	20.679
GO:0070228	regulation of lymphocyte apoptotic process	5	5/197	55/17653	0.00036392	0.00194419	ADAM8/CD274/CD27/LGALS3/PDCD1	8.14629
GO:0061900	glial cell activation	4	4/197	31/17653	0.000373823	0.00199075	CLU/EGFR/IL33/TLR2	11.5625
GO:0003401	axis elongation	4	4/197	31/17653	0.000373823	0.00199392	FGF1/AREG/TGFB1/LRP6	11.5625
GO:0034219	carbohydrate transmembrane transport	7	7/197	119/17653	0.000378431	0.0020121	AGT/RARRES2/FGF19/FGF21/IL1B/LEP/NGFR	5.27113
GO:0021915	neural tube development	8	8/197	157/17653	0.000386315	0.00205077	BMP5/BMP7/FOLR1/SPINT2/TGFB1/LRP6/NOTCH1/TGFB2	4.56607
GO:0048661	positive regulation of smooth muscle cell proliferation	6	6/197	86/17653	0.000401138	0.00212609	AGT/FGF2/CDH13/EGFR/IL18/MDM2	6.2518
GO:0003007	heart morphogenesis	10	10/197	243/17653	0.000413407	0.00218767	BMP2/BMP5/BMP7/ENG/FOLR1/TGFB1/MDM2/NOTCH1/TGFB2/VEGFA	3.68762
GO:0090322	regulation of superoxide metabolic process	4	4/197	32/17653	0.000423522	0.00222366	AGT/BMP7/EGFR/TGFB1	11.2011
GO:0060603	mammary gland duct morphogenesis	4	4/197	32/17653	0.000423522	0.00222714	AREG/CCL11/TGFB1/LRP6	11.2011
GO:0060317	cardiac epithelial to mesenchymal transition	4	4/197	32/17653	0.000423522	0.00223064	BMP2/ENG/NOTCH1/TGFB2	11.2011
GO:0032735	positive regulation of interleukin-12 production	4	4/197	32/17653	0.000423522	0.00223414	IL12B/IL23R/TLR2/TLR4	11.2011
GO:0045637	regulation of myeloid cell differentiation	10	10/197	244/17653	0.000426966	0.00223474	B2M/FSTL3/LGALS3/CSF3R/IL12B/IL17A/IL23R/LIF/KITLG/TLR4	3.67251
GO:0010574	regulation of vascular endothelial growth factor production	4	4/197	32/17653	0.000423522	0.00223766	IL6ST/IL1B/TGFB1/FLT4	11.2011
GO:0048644	muscle organ morphogenesis	6	6/197	87/17653	0.000426906	0.00223792	BMP2/ENG/TGFB1/LIF/NOTCH1/TGFB2	6.17994
GO:0032623	interleukin-2 production	5	5/197	57/17653	0.000430205	0.00224469	IL1RAP/IL18/IL1B/XCL1/HAVCR2	7.86045
GO:0014015	positive regulation of gliogenesis	5	5/197	57/17653	0.000430205	0.00224819	BMP2/IL6ST/LIF/NOTCH1/TLR2	7.86045
GO:0001838	embryonic epithelial tube formation	7	7/197	122/17653	0.000440011	0.0022923	BMP5/BMP7/FOLR1/SPINT2/TGFB1/LRP6/TGFB2	5.14151
GO:0070669	response to interleukin-2	3	3/197	14/17653	0.000455023	0.00234501	IL2RA/IL2RB/IL2RG	19.202
GO:0070234	positive regulation of T cell apoptotic process	3	3/197	14/17653	0.000455023	0.00234862	ADAM8/CD274/PDCD1	19.202
GO:0051770	positive regulation of nitric-oxide synthase biosynthetic process	3	3/197	14/17653	0.000455023	0.00235224	CCL20/TLR2/TLR4	19.202
GO:0051604	protein maturation	13	13/197	390/17653	0.000452845	0.00235549	ADAM8/AGT/NGF/PROC/CLU/FURIN/IL1R2/MDM2/MME/SERPINE1/REN/F3/TSHB	2.98697
GO:0032930	positive regulation of superoxide anion generation	3	3/197	14/17653	0.000455023	0.00235587	AGT/EGFR/TGFB1	19.202
GO:0002837	regulation of immune response to tumor cell	3	3/197	14/17653	0.000455023	0.00235951	IL12B/NCR3/HAVCR2	19.202
GO:0002834	regulation of response to tumor cell	3	3/197	14/17653	0.000455023	0.00236316	IL12B/NCR3/HAVCR2	19.202
GO:0048545	response to steroid hormone	13	13/197	391/17653	0.000463904	0.00238711	ADAM9/AREG/BMP7/DSG2/EGFR/ENG/TGFB1/MDM2/MDK/NOTCH1/TGFB2/TGFB3/TLR2	2.97933
GO:1905207	regulation of cardiocyte differentiation	5	5/197	58/17653	0.000466572	0.0023935	BMP2/BMP7/EGFR/TGFB1/TGFB2	7.72493
GO:0045428	regulation of nitric oxide biosynthetic process	5	5/197	58/17653	0.000466572	0.00239717	AGT/CLU/IL1B/PTX3/TLR4	7.72493
GO:1905332	positive regulation of morphogenesis of an epithelium	4	4/197	33/17653	0.000477762	0.00243971	AGT/TGFB1/LIF/VEGFA	10.8617
GO:1902742	apoptotic process involved in development	4	4/197	33/17653	0.000477762	0.00244343	BMP7/FGF4/NOTCH1/TGFB2	10.8617
GO:0032633	interleukin-4 production	4	4/197	33/17653	0.000477762	0.00244716	IL1RAP/IL33/NOTCH1/HAVCR2	10.8617
GO:0046330	positive regulation of JNK cascade	7	7/197	124/17653	0.00048533	0.0024671	CCL21/CD27/FGF19/IL1B/SLAMF1/TLR4/FLT4	5.05858
GO:0045834	positive regulation of lipid metabolic process	7	7/197	124/17653	0.00048533	0.00247084	CCL21/FGF1/AGT/FGF2/FGF21/IL1B/TGFB1	5.05858
GO:0003206	cardiac chamber morphogenesis	7	7/197	124/17653	0.00048533	0.00247459	BMP5/BMP7/ENG/TGFB1/MDM2/NOTCH1/TGFB2	5.05858
GO:0001649	osteoblast differentiation	9	9/197	205/17653	0.000503836	0.00255729	AREG/BMP2/BMP7/GDF2/BMPR1B/IL6ST/HGF/NOTCH1/SEMA7A	3.93406
GO:0072604	interleukin-6 secretion	4	4/197	34/17653	0.000536772	0.00269995	IL1RAP/IL17A/IL1B/LEP	10.5423
GO:0070670	response to interleukin-4	4	4/197	34/17653	0.000536772	0.00270401	CCL11/IL2RG/IL24/XCL1	10.5423
GO:0048246	macrophage chemotaxis	4	4/197	34/17653	0.000536772	0.00270807	RARRES2/CX3CL1/LGALS3/MST1	10.5423
GO:0010573	vascular endothelial growth factor production	4	4/197	34/17653	0.000536772	0.00271215	IL6ST/IL1B/TGFB1/FLT4	10.5423
GO:0003156	regulation of animal organ formation	4	4/197	34/17653	0.000536772	0.00271624	FGF1/BMP2/BMP7/NOTCH1	10.5423
GO:0002369	T cell cytokine production	4	4/197	34/17653	0.000536772	0.00272035	B2M/IL12B/IL18/XCL1	10.5423
GO:0006919	activation of cysteine-type endopeptidase activity involved in apoptotic process	6	6/197	91/17653	0.000543157	0.00272798	NGF/NGFR/S100A8/F3/TNFSF10/TNFRSF10A	5.90829
GO:0046486	glycerolipid metabolic process	14	14/197	450/17653	0.00054624	0.00273937	FGF1/FGF2/BTC/EGFR/FABP2/FGF17/FGF19/FGF21/FGF4/FGF6/FGF7/HGF/ICOS/KITLG	2.78784
GO:1901201	regulation of extracellular matrix assembly	3	3/197	15/17653	0.000564116	0.00279558	AGT/TGFB1/NOTCH1	17.9218
GO:0034616	response to laminar fluid shear stress	3	3/197	15/17653	0.000564116	0.00279972	ADAM9/TGFB1/TGFB3	17.9218
GO:0032816	positive regulation of natural killer cell activation	3	3/197	15/17653	0.000564116	0.00280387	IL12B/IL18/IL23R	17.9218
GO:0002831	regulation of response to biotic stimulus	7	7/197	127/17653	0.000560211	0.00280523	IL12B/IL1B/IL2RA/IL23R/KLK5/NCR3/HAVCR2	4.93909
GO:0010455	positive regulation of cell fate commitment	3	3/197	15/17653	0.000564116	0.00280803	FGF2/IL12B/IL23R	17.9218
GO:0002830	positive regulation of type 2 immune response	3	3/197	15/17653	0.000564116	0.0028122	IL18/IL33/XCL1	17.9218
GO:0002827	positive regulation of T-helper 1 type immune response	3	3/197	15/17653	0.000564116	0.00281638	IL12B/IL23R/XCL1	17.9218
GO:0002295	T-helper cell lineage commitment	3	3/197	15/17653	0.000564116	0.00282058	LY9/IL12B/IL23R	17.9218
GO:0002292	T cell differentiation involved in immune response	5	5/197	61/17653	0.000589642	0.00291777	LY9/IL12B/IL18/IL23R/IFNL1	7.34501
GO:0044331	cell-cell adhesion mediated by cadherin	4	4/197	35/17653	0.000600784	0.00295981	CDH11/CDH13/CDH4/CDH5	10.241
GO:0003230	cardiac atrium development	4	4/197	35/17653	0.000600784	0.00296416	ENG/MDM2/NOTCH1/TGFB2	10.241
GO:0002823	negative regulation of adaptive immune response based on somatic recombination of immune receptors built from immunoglobulin superfamily domains	4	4/197	35/17653	0.000600784	0.00296853	IL1RL1/IL33/XCL1/HAVCR2	10.241
GO:0072593	reactive oxygen species metabolic process	10	10/197	256/17653	0.000620664	0.00304879	AGT/BMP7/CLU/EGFR/IL1B/TGFB1/LEP/PTX3/TLR2/TLR4	3.50036
GO:0051701	interaction with host	9	9/197	211/17653	0.000620141	0.00305069	TYRO3/EGFR/LGALS1/ITGA5/F11R/TGFB1/NECTIN1/PTX3/SLAMF1	3.82219
GO:0046328	regulation of JNK cascade	8	8/197	169/17653	0.000629986	0.00308555	CCL21/CD27/EGFR/FGF19/IL1B/SLAMF1/TLR4/FLT4	4.24185
GO:0016525	negative regulation of angiogenesis	8	8/197	169/17653	0.000629986	0.00309006	ANGPT2/AGT/GDF2/NGFR/NOTCH1/SERPINE1/PRL/TGFB2	4.24185
GO:0022617	extracellular matrix disassembly	6	6/197	94/17653	0.000645433	0.00314285	ADAM8/FURIN/KLK5/TGFB1/MMP7/NID1	5.71973
GO:0021782	glial cell development	6	6/197	94/17653	0.000645433	0.00314742	CLU/EGFR/TGFB1/S100A8/TLR2/TLR4	5.71973
GO:0072175	epithelial tube formation	7	7/197	130/17653	0.000644005	0.00314962	BMP5/BMP7/FOLR1/SPINT2/TGFB1/LRP6/TGFB2	4.82511
GO:0010596	negative regulation of endothelial cell migration	6	6/197	94/17653	0.000645433	0.003152	ANGPT2/FGF2/CXCL13/GDF2/TGFB1/NOTCH1	5.71973
GO:0014009	glial cell proliferation	4	4/197	36/17653	0.00067003	0.00325318	AREG/CLU/IL33/NOTCH1	9.95657
GO:0002720	positive regulation of cytokine production involved in immune response	4	4/197	36/17653	0.00067003	0.0032579	B2M/XCL1/SEMA7A/TLR4	9.95657
GO:2000811	negative regulation of anoikis	3	3/197	16/17653	0.000688609	0.00330513	CEACAM5/ITGA5/NOTCH1	16.8017
GO:0060841	venous blood vessel development	3	3/197	16/17653	0.000688609	0.00330986	ENG/NOTCH1/VEGFA	16.8017
GO:0045072	regulation of interferon-gamma biosynthetic process	3	3/197	16/17653	0.000688609	0.00331461	CD276/IL12B/IL21	16.8017
GO:0043373	CD4-positive, alpha-beta T cell lineage commitment	3	3/197	16/17653	0.000688609	0.00331937	LY9/IL12B/IL23R	16.8017
GO:0030214	hyaluronan catabolic process	3	3/197	16/17653	0.000688609	0.00332415	FGF2/TGFB1/LYVE1	16.8017
GO:0003222	ventricular trabecula myocardium morphogenesis	3	3/197	16/17653	0.000688609	0.00332894	ENG/NOTCH1/TGFB2	16.8017
GO:0003198	epithelial to mesenchymal transition involved in endocardial cushion formation	3	3/197	16/17653	0.000688609	0.00333374	ENG/NOTCH1/TGFB2	16.8017
GO:0002643	regulation of tolerance induction	3	3/197	16/17653	0.000688609	0.00333856	IL2RA/PDCD1/HAVCR2	16.8017
GO:0033135	regulation of peptidyl-serine phosphorylation	7	7/197	132/17653	0.000705184	0.00337985	ANGPT1/EGFR/HGF/IL11/TGFB1/LIF/VEGFA	4.752
GO:2000181	negative regulation of blood vessel morphogenesis	8	8/197	172/17653	0.000707086	0.00338413	ANGPT2/AGT/GDF2/NGFR/NOTCH1/SERPINE1/PRL/TGFB2	4.16787
GO:0008406	gonad development	9	9/197	215/17653	0.000709242	0.00338961	AFP/BMPR1B/FSTL3/LEP/REN/KITLG/TGFB2/TNFSF10/VEGFA	3.75108
GO:0008593	regulation of Notch signaling pathway	6	6/197	96/17653	0.000721498	0.00344328	BMP7/EGFR/IL6ST/NOTCH1/DLK1/TGFB2	5.60057
GO:0031214	biomineral tissue development	7	7/197	133/17653	0.000737453	0.00351442	BMP2/BMP7/BMPR1B/TGFB1/LEP/NECTIN1/TGFB3	4.71627
GO:0042092	type 2 immune response	4	4/197	37/17653	0.000744743	0.00353411	IL18/IFNL1/IL33/XCL1	9.68747
GO:0038179	neurotrophin signaling pathway	4	4/197	37/17653	0.000744743	0.00353911	AGT/NGF/NGFR/NTF4	9.68747
GO:0032715	negative regulation of interleukin-6 production	4	4/197	37/17653	0.000744743	0.00354413	HGF/SLAMF1/HAVCR2/TLR4	9.68747
GO:0031667	response to nutrient levels	14	14/197	465/17653	0.000752366	0.00356524	BMP7/CCL28/EGFR/FGF21/FOLR1/IL1B/TGFB1/LEP/SELL/MDM2/MMP7/TNFRSF11B/PRL/TSHB	2.69791
GO:0001701	in utero embryonic development	11	11/197	312/17653	0.000785052	0.00370965	ANGPT1/BMP2/BMP5/BMP7/RARRES2/EGFR/SPINT2/LIF/NOTCH1/TGFB3/VEGFA	3.1593
GO:0006650	glycerophospholipid metabolic process	12	12/197	362/17653	0.000784951	0.0037144	FGF1/FGF2/BTC/EGFR/FGF17/FGF19/FGF4/FGF6/FGF7/HGF/ICOS/KITLG	2.97047
GO:0051402	neuron apoptotic process	9	9/197	219/17653	0.000808535	0.00381524	ADAM8/ANGPT1/NGF/TYRO3/MDK/NGFR/NTF4/TGFB2/TGFB3	3.68257
GO:0002820	negative regulation of adaptive immune response	4	4/197	38/17653	0.000825158	0.00388276	IL1RL1/IL33/XCL1/HAVCR2	9.43254
GO:0090026	positive regulation of monocyte chemotaxis	3	3/197	17/17653	0.000829321	0.003886	CCL1/SERPINE1/CXCL12	15.8134
GO:0002639	positive regulation of immunoglobulin production	4	4/197	38/17653	0.000825158	0.00388821	TNFSF13/IL33/TGFB1/XCL1	9.43254
GO:0046641	positive regulation of alpha-beta T cell proliferation	3	3/197	17/17653	0.000829321	0.00389143	IL12B/IL18/XCL1	15.8134
GO:0002418	immune response to tumor cell	3	3/197	17/17653	0.000829321	0.00389688	IL12B/NCR3/HAVCR2	15.8134
GO:0051054	positive regulation of DNA metabolic process	9	9/197	220/17653	0.00083505	0.00390194	TNFSF13/AREG/BMP5/EGFR/HGF/IL3/TGFB1/KITLG/TGFB3	3.66583
GO:0006644	phospholipid metabolic process	14	14/197	470/17653	0.000834286	0.00390381	CCL21/FGF1/FGF2/BTC/EGFR/FGF17/FGF19/FGF4/FGF6/FGF7/HGF/ICOS/TGFB1/KITLG	2.66921
GO:0045670	regulation of osteoclast differentiation	5	5/197	66/17653	0.000846854	0.00395159	FSTL3/IL12B/IL17A/IL23R/TLR4	6.78857
GO:0019216	regulation of lipid metabolic process	12	12/197	366/17653	0.000863451	0.00401786	CCL21/FGF1/AGT/FGF2/BMP2/BMP5/RARRES2/FGF19/FGF21/IL1B/TGFB1/LEP	2.938
GO:0045137	development of primary sexual characteristics	9	9/197	221/17653	0.000862268	0.00401793	AFP/BMPR1B/FSTL3/LEP/REN/KITLG/TGFB2/TNFSF10/VEGFA	3.64924
GO:0001889	liver development	7	7/197	137/17653	0.000878404	0.00408178	PROC/EGFR/HGF/IGF2R/TGFB1/NOTCH1/FRZB	4.57857
GO:0048863	stem cell differentiation	10	10/197	268/17653	0.000881981	0.00409273	BMP7/FOLR1/LIF/LRP6/NOTCH1/NTF4/KITLG/SEMA7A/FRZB/TGFB2	3.34362
GO:0061387	regulation of extent of cell growth	6	6/197	100/17653	0.000894295	0.00412704	NGF/CDH4/NTF4/CXCL12/SEMA7A/VEGFA	5.37655
GO:0033138	positive regulation of peptidyl-serine phosphorylation	6	6/197	100/17653	0.000894295	0.00413273	ANGPT1/EGFR/IL11/TGFB1/LIF/VEGFA	5.37655
GO:0030282	bone mineralization	6	6/197	100/17653	0.000894295	0.00413843	BMP2/BMP7/BMPR1B/TGFB1/LEP/TGFB3	5.37655
GO:0003279	cardiac septum development	6	6/197	100/17653	0.000894295	0.00414414	BMP5/BMP7/ENG/MDM2/NOTCH1/TGFB2	5.37655
GO:0030500	regulation of bone mineralization	5	5/197	67/17653	0.000906968	0.00417978	BMP2/BMP7/BMPR1B/TGFB1/TGFB3	6.68725
GO:0045773	positive regulation of axon extension	4	4/197	39/17653	0.00091151	0.00419494	CDH4/CXCL12/SEMA7A/VEGFA	9.19068
GO:0043524	negative regulation of neuron apoptotic process	7	7/197	138/17653	0.00091676	0.00421333	ADAM8/ANGPT1/NGF/TYRO3/MDK/NTF4/TGFB3	4.54539
GO:0051607	defense response to virus	9	9/197	224/17653	0.000948287	0.00435226	IFNAR2/IL10RB/IL12B/IL1B/IL2RA/IL23R/IFNL2/IFNL1/IL33	3.60037
GO:0055008	cardiac muscle tissue morphogenesis	5	5/197	68/17653	0.000970201	0.00444675	BMP2/ENG/TGFB1/NOTCH1/TGFB2	6.58891
GO:0097094	craniofacial suture morphogenesis	3	3/197	18/17653	0.000987041	0.00446297	FGF4/TGFB1/TGFB3	14.9349
GO:0070230	positive regulation of lymphocyte apoptotic process	3	3/197	18/17653	0.000987041	0.00446899	ADAM8/CD274/PDCD1	14.9349
GO:0051769	regulation of nitric-oxide synthase biosynthetic process	3	3/197	18/17653	0.000987041	0.00447503	CCL20/TLR2/TLR4	14.9349
GO:0051767	nitric-oxide synthase biosynthetic process	3	3/197	18/17653	0.000987041	0.00448109	CCL20/TLR2/TLR4	14.9349
GO:0036303	lymph vessel morphogenesis	3	3/197	18/17653	0.000987041	0.00448716	LGALS8/VEGFA/FLT4	14.9349
GO:0035743	CD4-positive, alpha-beta T cell cytokine production	3	3/197	18/17653	0.000987041	0.00449325	IL12B/IL18/XCL1	14.9349
GO:0032928	regulation of superoxide anion generation	3	3/197	18/17653	0.000987041	0.00449935	AGT/EGFR/TGFB1	14.9349
GO:0061008	hepaticobiliary system development	7	7/197	140/17653	0.000997429	0.00450387	PROC/EGFR/HGF/IGF2R/TGFB1/NOTCH1/FRZB	4.48046
GO:0002363	alpha-beta T cell lineage commitment	3	3/197	18/17653	0.000987041	0.00450547	LY9/IL12B/IL23R	14.9349
GO:1905330	regulation of morphogenesis of an epithelium	8	8/197	181/17653	0.000985054	0.00450867	FGF1/AGT/BMP7/FGF7/HGF/TGFB1/LIF/VEGFA	3.96062
GO:0001991	regulation of systemic arterial blood pressure by circulatory renin-angiotensin	3	3/197	18/17653	0.000987041	0.00451161	AGT/MME/REN	14.9349
GO:1905517	macrophage migration	4	4/197	40/17653	0.00100403	0.00451545	RARRES2/CX3CL1/LGALS3/MST1	8.96091
GO:0090184	positive regulation of kidney development	4	4/197	40/17653	0.00100403	0.00452151	AGT/TGFB1/LIF/VEGFA	8.96091
GO:0050832	defense response to fungus	4	4/197	40/17653	0.00100403	0.00452759	RARRES2/IL17A/TGFB1/S100A8	8.96091
GO:0006809	nitric oxide biosynthetic process	5	5/197	69/17653	0.00103665	0.00465591	AGT/CLU/IL1B/PTX3/TLR4	6.49342
GO:1901654	response to ketone	8	8/197	183/17653	0.00105734	0.00474249	CCL21/CA9/DSG2/EGFR/TGFB1/TGFB2/TGFB3/TLR2	3.91734
GO:0010770	positive regulation of cell morphogenesis involved in differentiation	7	7/197	142/17653	0.00108358	0.0048537	NGF/CDH4/NGFR/NTF4/CXCL12/SEMA7A/VEGFA	4.41735
GO:0061180	mammary gland epithelium development	5	5/197	70/17653	0.00110642	0.0049494	AREG/CCL11/TGFB1/LRP6/MST1	6.40065
GO:0043312	neutrophil degranulation	14	14/197	485/17653	0.00112669	0.00503335	ADAM8/B2M/CD58/ADGRE5/LGALS3/CXCL1/IGF2R/OLR1/SELL/MME/PECAM1/PTX3/S100A8/TLR2	2.58666
GO:0014013	regulation of gliogenesis	6	6/197	105/17653	0.00115323	0.00514508	BMP2/TNFRSF8/IL6ST/LIF/NOTCH1/TLR2	5.12052
GO:0051961	negative regulation of nervous system development	10	10/197	278/17653	0.00116342	0.00514945	B2M/BMP7/TNFRSF8/LGALS1/TGFB1/MDM2/NGFR/NOTCH1/SEMA7A/TLR2	3.22335
GO:0014706	striated muscle tissue development	12	12/197	379/17653	0.00116529	0.00515091	AGT/FGF2/BMP2/BMP5/BMP7/DSG2/ENG/GPC1/TGFB1/NOTCH1/TGFB2/VEGFA	2.83723
GO:0090190	positive regulation of branching involved in ureteric bud morphogenesis	3	3/197	19/17653	0.00116252	0.00515227	AGT/TGFB1/VEGFA	14.1488
GO:0045624	positive regulation of T-helper cell differentiation	3	3/197	19/17653	0.00116252	0.00515908	IL12B/IL18/IL23R	14.1488
GO:0033622	integrin activation	3	3/197	19/17653	0.00116252	0.00516592	CXCL13/CX3CL1/CXCL12	14.1488
GO:0030949	positive regulation of vascular endothelial growth factor receptor signaling pathway	3	3/197	19/17653	0.00116252	0.00517277	IL1B/ITGA5/VEGFA	14.1488
GO:0002544	chronic inflammatory response	3	3/197	19/17653	0.00116252	0.00517964	CXCL13/CCL11/S100A8	14.1488
GO:0031099	regeneration	8	8/197	186/17653	0.00117367	0.00518114	ANGPT2/EGFR/FOLR1/HGF/IGF2R/TGFB1/NOTCH1/CXCL12	3.85416
GO:1900076	regulation of cellular response to insulin stimulus	5	5/197	71/17653	0.00117961	0.00520053	AGT/RARRES2/IL1B/LEP/NGFR	6.3105
GO:0002283	neutrophil activation involved in immune response	14	14/197	488/17653	0.00119447	0.00525913	ADAM8/B2M/CD58/ADGRE5/LGALS3/CXCL1/IGF2R/OLR1/SELL/MME/PECAM1/PTX3/S100A8/TLR2	2.57075
GO:0006509	membrane protein ectodomain proteolysis	4	4/197	42/17653	0.00120853	0.00530708	ADAM8/ADAM9/FURIN/IL1B	8.5342
GO:0001952	regulation of cell-matrix adhesion	6	6/197	106/17653	0.00121127	0.00531218	CCL21/CDH13/CCL28/SERPINE1/CCL25/VEGFA	5.07222
GO:0002833	positive regulation of response to biotic stimulus	4	4/197	42/17653	0.00120853	0.00531404	IL12B/KLK5/NCR3/HAVCR2	8.5342
GO:0060348	bone development	8	8/197	187/17653	0.00121464	0.00531999	BMP2/BMPR1B/ENG/FGF4/TGFB1/LEP/TGFB3/COMP	3.83355
GO:0006661	phosphatidylinositol biosynthetic process	7	7/197	145/17653	0.00122366	0.00535252	FGF1/FGF2/FGF17/FGF19/FGF4/FGF6/FGF7	4.32596
GO:1901215	negative regulation of neuron death	8	8/197	188/17653	0.00125674	0.00548291	ADAM8/ANGPT1/NGF/TYRO3/FGF21/MDK/NTF4/TGFB3	3.81315
GO:0048844	artery morphogenesis	5	5/197	72/17653	0.00125633	0.00548825	ENG/FOLR1/NOTCH1/TGFB2/VEGFA	6.22286
GO:0006024	glycosaminoglycan biosynthetic process	6	6/197	107/17653	0.00127152	0.0055402	ANGPT1/GPC1/GPC5/IL1B/TGFB1/SDC3	5.02481
GO:0046326	positive regulation of glucose import	4	4/197	43/17653	0.00132097	0.0057482	AGT/RARRES2/FGF19/FGF21	8.33573
GO:0008643	carbohydrate transport	7	7/197	147/17653	0.00132467	0.0057568	AGT/RARRES2/FGF19/FGF21/IL1B/LEP/NGFR	4.2671
GO:0035710	CD4-positive, alpha-beta T cell activation	5	5/197	73/17653	0.00133667	0.00578647	LY9/IL12B/IL18/IL23R/XCL1	6.13761
GO:0019730	antimicrobial humoral response	6	6/197	108/17653	0.00133404	0.00579003	RARRES2/CLU/CXCL6/KLK5/CCL13/S100A8	4.97829
GO:0009988	cell-cell recognition	5	5/197	73/17653	0.00133667	0.00579394	CCL21/ST6GALNAC6/CD6/LGALS3/HAVCR2	6.13761
GO:0072539	T-helper 17 cell differentiation	3	3/197	20/17653	0.00135649	0.00583466	LY9/IL12B/IL23R	13.4414
GO:0060602	branch elongation of an epithelium	3	3/197	20/17653	0.00135649	0.00584215	FGF1/AREG/TGFB1	13.4414
GO:0051797	regulation of hair follicle development	3	3/197	20/17653	0.00135649	0.00584966	DKK4/FST/TGFB2	13.4414
GO:0043369	CD4-positive or CD8-positive, alpha-beta T cell lineage commitment	3	3/197	20/17653	0.00135649	0.00585719	LY9/IL12B/IL23R	13.4414
GO:0001502	cartilage condensation	3	3/197	20/17653	0.00135649	0.00586474	BMPR1B/FGF4/FGF6	13.4414
GO:0009991	response to extracellular stimulus	14	14/197	495/17653	0.00136606	0.00586827	BMP7/CCL28/EGFR/FGF21/FOLR1/IL1B/TGFB1/LEP/SELL/MDM2/MMP7/TNFRSF11B/PRL/TSHB	2.5344
GO:0016331	morphogenesis of embryonic epithelium	7	7/197	148/17653	0.00137755	0.00591009	BMP5/BMP7/FOLR1/SPINT2/TGFB1/LRP6/TGFB2	4.23827
GO:0050764	regulation of phagocytosis	5	5/197	74/17653	0.00142073	0.0060798	IL1B/TGFB1/MERTK/PTX3/TLR2	6.05467
GO:0014031	mesenchymal cell development	5	5/197	74/17653	0.00142073	0.00608756	BMP7/FOLR1/NOTCH1/KITLG/SEMA7A	6.05467
GO:0043535	regulation of blood vessel endothelial cell migration	7	7/197	149/17653	0.00143208	0.00612053	ANGPT1/ANGPT2/FGF2/GDF2/TGFB1/NOTCH1/VEGFA	4.20983
GO:0044060	regulation of endocrine process	4	4/197	44/17653	0.00144052	0.0061488	AGT/IL1B/LEP/REN	8.14629
GO:0001890	placenta development	7	7/197	150/17653	0.00148827	0.00634454	BMP5/BMP7/EGFR/EPOR/SPINT2/LEP/LIF	4.18176
GO:0003151	outflow tract morphogenesis	5	5/197	75/17653	0.00150863	0.00642319	BMP7/ENG/FOLR1/TGFB2/VEGFA	5.97394
GO:0010633	negative regulation of epithelial cell migration	6	6/197	111/17653	0.00153573	0.00652201	ANGPT2/FGF2/CXCL13/GDF2/TGFB1/NOTCH1	4.84374
GO:0043523	regulation of neuron apoptotic process	8	8/197	194/17653	0.0015344	0.00652459	ADAM8/ANGPT1/NGF/TYRO3/MDK/NTF4/TGFB2/TGFB3	3.69522
GO:0098743	cell aggregation	3	3/197	21/17653	0.00156964	0.00659919	BMPR1B/FGF4/FGF6	12.8013
GO:0060713	labyrinthine layer morphogenesis	3	3/197	21/17653	0.00156964	0.00660747	BMP5/BMP7/SPINT2	12.8013
GO:0046640	regulation of alpha-beta T cell proliferation	3	3/197	21/17653	0.00156964	0.00661577	IL12B/IL18/XCL1	12.8013
GO:0042094	interleukin-2 biosynthetic process	3	3/197	21/17653	0.00156964	0.0066241	IL1RAP/IL18/IL1B	12.8013
GO:0035162	embryonic hemopoiesis	3	3/197	21/17653	0.00156964	0.00663244	IL3/KITLG/VEGFA	12.8013
GO:2000514	regulation of CD4-positive, alpha-beta T cell activation	4	4/197	45/17653	0.00156742	0.00663975	IL12B/IL18/IL23R/XCL1	7.96526
GO:0032656	regulation of interleukin-13 production	3	3/197	21/17653	0.00156964	0.0066408	IL1RAP/IFNL1/IL33	12.8013
GO:0046850	regulation of bone remodeling	4	4/197	45/17653	0.00156742	0.00664814	ADAM8/EGFR/LEP/TNFRSF11B	7.96526
GO:0070167	regulation of biomineral tissue development	5	5/197	76/17653	0.00160047	0.00672039	BMP2/BMP7/BMPR1B/TGFB1/TGFB3	5.89534
GO:0090288	negative regulation of cellular response to growth factor stimulus	7	7/197	152/17653	0.00160582	0.00673439	AGT/CXCL13/FSTL3/GPC1/TGFB1/NOTCH1/TGFB3	4.12674
GO:0070268	cornification	6	6/197	113/17653	0.00168256	0.00702987	CSTA/DSG2/DSG3/FURIN/KLK14/KLK5	4.75801
GO:0042552	myelination	6	6/197	113/17653	0.00168256	0.00703864	TNFRSF8/CLU/GPC1/HGF/TGFB1/TLR2	4.75801
GO:0060537	muscle tissue development	12	12/197	396/17653	0.00168761	0.0070422	AGT/FGF2/BMP2/BMP5/BMP7/DSG2/ENG/GPC1/TGFB1/NOTCH1/TGFB2/VEGFA	2.71543
GO:0006023	aminoglycan biosynthetic process	6	6/197	113/17653	0.00168256	0.00704742	ANGPT1/GPC1/GPC5/IL1B/TGFB1/SDC3	4.75801
GO:0043537	negative regulation of blood vessel endothelial cell migration	5	5/197	77/17653	0.00169636	0.00706991	ANGPT2/FGF2/GDF2/TGFB1/NOTCH1	5.81878
GO:0060443	mammary gland morphogenesis	4	4/197	46/17653	0.00170188	0.00707536	AREG/CCL11/TGFB1/LRP6	7.7921
GO:0048806	genitalia development	4	4/197	46/17653	0.00170188	0.00708414	BMP5/TYRO3/LRP6/MERTK	7.7921
GO:0007043	cell-cell junction assembly	6	6/197	114/17653	0.00175985	0.00730731	AGT/CDH11/CDH13/CDH4/F11R/CDH5	4.71627
GO:2001273	regulation of glucose import in response to insulin stimulus	3	3/197	22/17653	0.00180264	0.00741159	AGT/RARRES2/NGFR	12.2194
GO:0090025	regulation of monocyte chemotaxis	3	3/197	22/17653	0.00180264	0.00742068	CCL1/SERPINE1/CXCL12	12.2194
GO:0007204	positive regulation of cytosolic calcium ion concentration	10	10/197	295/17653	0.00180784	0.00742389	CCL21/AGT/FGF2/CXCL13/CCL28/CCL1/CXCL11/TGFB1/LRP6/XCL1	3.0376
GO:0072538	T-helper 17 type immune response	3	3/197	22/17653	0.00180264	0.0074298	LY9/IL12B/IL23R	12.2194
GO:0061213	positive regulation of mesonephros development	3	3/197	22/17653	0.00180264	0.00743894	AGT/TGFB1/VEGFA	12.2194
GO:1900046	regulation of hemostasis	5	5/197	78/17653	0.00179639	0.00744059	PROC/SERPINE1/F3/THBD/TLR4	5.74418
GO:0060445	branching involved in salivary gland morphogenesis	3	3/197	22/17653	0.00180264	0.0074481	BMP7/FGF7/HGF	12.2194
GO:0030193	regulation of blood coagulation	5	5/197	78/17653	0.00179639	0.00744979	PROC/SERPINE1/F3/THBD/TLR4	5.74418
GO:0002347	response to tumor cell	3	3/197	22/17653	0.00180264	0.00745728	IL12B/NCR3/HAVCR2	12.2194
GO:0060986	endocrine hormone secretion	4	4/197	47/17653	0.00184415	0.0075361	AGT/IL1B/LEP/REN	7.62631
GO:0008366	axon ensheathment	6	6/197	115/17653	0.00183981	0.00753672	TNFRSF8/CLU/GPC1/HGF/TGFB1/TLR2	4.67526
GO:0001755	neural crest cell migration	4	4/197	47/17653	0.00184415	0.00754529	BMP7/FOLR1/KITLG/SEMA7A	7.62631
GO:0007272	ensheathment of neurons	6	6/197	115/17653	0.00183981	0.00754593	TNFRSF8/CLU/GPC1/HGF/TGFB1/TLR2	4.67526
GO:0007254	JNK cascade	8	8/197	200/17653	0.00185865	0.00758609	CCL21/CD27/EGFR/FGF19/IL1B/SLAMF1/TLR4/FLT4	3.58437
GO:0002064	epithelial cell development	8	8/197	201/17653	0.00191759	0.00781714	BMP5/PROC/ENG/SPINT2/IL1B/F11R/NOTCH1/CDH5	3.56653
GO:0055010	ventricular cardiac muscle tissue morphogenesis	4	4/197	48/17653	0.00199446	0.0081108	ENG/TGFB1/NOTCH1/TGFB2	7.46743
GO:0010828	positive regulation of glucose transmembrane transport	4	4/197	48/17653	0.00199446	0.00812064	AGT/RARRES2/FGF19/FGF21	7.46743
GO:0050864	regulation of B cell activation	7	7/197	158/17653	0.00200225	0.00812281	TNFSF13/CD27/CTLA4/IL21/TGFB1/TNFRSF13B/TLR4	3.97003
GO:0003205	cardiac chamber development	7	7/197	158/17653	0.00200225	0.00813264	BMP5/BMP7/ENG/TGFB1/MDM2/NOTCH1/TGFB2	3.97003
GO:0051051	negative regulation of transport	13	13/197	460/17653	0.00202943	0.0082231	TNFRSF9/ANGPT1/CD84/LGALS3/IL1R2/IL11/IL1B/IL33/TGFB1/LEP/LIF/NOTCH1/TLR2	2.53243
GO:0045665	negative regulation of neuron differentiation	8	8/197	203/17653	0.00203989	0.00825551	B2M/BMP7/TNFRSF8/LGALS1/MDM2/NGFR/NOTCH1/SEMA7A	3.53139
GO:2000209	regulation of anoikis	3	3/197	23/17653	0.00205612	0.0082614	CEACAM5/ITGA5/NOTCH1	11.6881
GO:1901522	positive regulation of transcription from RNA polymerase II promoter involved in cellular response to chemical stimulus	3	3/197	23/17653	0.00205612	0.0082713	BMP2/NOTCH1/VEGFA	11.6881
GO:0090189	regulation of branching involved in ureteric bud morphogenesis	3	3/197	23/17653	0.00205612	0.00828123	AGT/TGFB1/VEGFA	11.6881
GO:0045954	positive regulation of natural killer cell mediated cytotoxicity	3	3/197	23/17653	0.00205612	0.00829119	IL12B/IL21/NCR3	11.6881
GO:0045940	positive regulation of steroid metabolic process	3	3/197	23/17653	0.00205612	0.00830116	FGF1/AGT/IL1B	11.6881
GO:0010894	negative regulation of steroid biosynthetic process	3	3/197	23/17653	0.00205612	0.00831117	BMP2/BMP5/FGF19	11.6881
GO:0010721	negative regulation of cell development	10	10/197	301/17653	0.00209459	0.0084059	B2M/BMP7/TNFRSF8/LGALS1/TGFB1/MDM2/NGFR/NOTCH1/SEMA7A/FRZB	2.97705
GO:0060415	muscle tissue morphogenesis	5	5/197	81/17653	0.00212244	0.00850751	BMP2/ENG/TGFB1/NOTCH1/TGFB2	5.53143
GO:0031960	response to corticosteroid	7	7/197	160/17653	0.00214998	0.00860762	ADAM9/AREG/EGFR/ENG/TGFB1/MDK/NOTCH1	3.9204
GO:1903556	negative regulation of tumor necrosis factor superfamily cytokine production	4	4/197	49/17653	0.00215303	0.00860954	CD274/SLAMF1/HAVCR2/TLR4	7.31503
GO:1903034	regulation of response to wounding	7	7/197	161/17653	0.00222693	0.00889447	FGF2/PROC/SERPINE1/SIGLEC10/F3/THBD/TLR4	3.89605
GO:0032612	interleukin-1 production	5	5/197	82/17653	0.00224013	0.00893656	IL1R2/IL1B/CCL20/HAVCR2/TLR4	5.46397
GO:2000778	positive regulation of interleukin-6 secretion	3	3/197	24/17653	0.00233068	0.00916696	IL1RAP/IL17A/IL1B	11.2011
GO:0097186	amelogenesis	3	3/197	24/17653	0.00233068	0.00917772	CSF3R/KLK5/NECTIN1	11.2011
GO:0046633	alpha-beta T cell proliferation	3	3/197	24/17653	0.00233068	0.00918851	IL12B/IL18/XCL1	11.2011
GO:0045672	positive regulation of osteoclast differentiation	3	3/197	24/17653	0.00233068	0.00919932	IL12B/IL17A/IL23R	11.2011
GO:0045662	negative regulation of myoblast differentiation	3	3/197	24/17653	0.00233068	0.00921015	IL18/TGFB1/NOTCH1	11.2011
GO:0044381	glucose import in response to insulin stimulus	3	3/197	24/17653	0.00233068	0.00922101	AGT/RARRES2/NGFR	11.2011
GO:0035902	response to immobilization stress	3	3/197	24/17653	0.00233068	0.0092319	TGFB1/MDM2/REN	11.2011
GO:0046635	positive regulation of alpha-beta T cell activation	4	4/197	50/17653	0.00232009	0.00923355	IL12B/IL18/IL23R/XCL1	7.16873
GO:0032967	positive regulation of collagen biosynthetic process	3	3/197	24/17653	0.00233068	0.00924281	ENG/TGFB1/TGFB3	11.2011
GO:0045661	regulation of myoblast differentiation	4	4/197	50/17653	0.00232009	0.00924452	IL18/TGFB1/TNFSF14/NOTCH1	7.16873
GO:0010714	positive regulation of collagen metabolic process	3	3/197	24/17653	0.00233068	0.00925375	ENG/TGFB1/TGFB3	11.2011
GO:0001945	lymph vessel development	3	3/197	24/17653	0.00233068	0.00926471	LGALS8/VEGFA/FLT4	11.2011
GO:0050886	endocrine process	5	5/197	83/17653	0.00236251	0.00928129	AGT/IL1B/LEP/MME/REN	5.39814
GO:0045598	regulation of fat cell differentiation	6	6/197	121/17653	0.00237886	0.0093346	BMP2/RARRES2/TGFB1/LEP/FRZB/WIF1	4.44343
GO:1903426	regulation of reactive oxygen species biosynthetic process	5	5/197	84/17653	0.00248968	0.00974664	AGT/CLU/IL1B/PTX3/TLR4	5.33388
GO:0050818	regulation of coagulation	5	5/197	84/17653	0.00248968	0.00975803	PROC/SERPINE1/F3/THBD/TLR4	5.33388
GO:0050768	negative regulation of neurogenesis	9	9/197	259/17653	0.00256996	0.0100492	B2M/BMP7/TNFRSF8/LGALS1/TGFB1/MDM2/NGFR/NOTCH1/SEMA7A	3.11383
GO:0060669	embryonic placenta morphogenesis	3	3/197	25/17653	0.0026269	0.010177	BMP5/BMP7/SPINT2	10.7531
GO:0055094	response to lipoprotein particle	3	3/197	25/17653	0.0026269	0.0101887	CDH13/FGF21/TLR4	10.7531
GO:0046885	regulation of hormone biosynthetic process	3	3/197	25/17653	0.0026269	0.0102005	BMP2/BMP5/IL1B	10.7531
GO:0045939	negative regulation of steroid metabolic process	3	3/197	25/17653	0.0026269	0.0102123	BMP2/BMP5/FGF19	10.7531
GO:0043372	positive regulation of CD4-positive, alpha-beta T cell differentiation	3	3/197	25/17653	0.0026269	0.0102242	IL12B/IL18/IL23R	10.7531
GO:0003081	regulation of systemic arterial blood pressure by renin-angiotensin	3	3/197	25/17653	0.0026269	0.0102361	AGT/MME/REN	10.7531
GO:1903035	negative regulation of response to wounding	5	5/197	85/17653	0.00262175	0.0102398	FGF2/PROC/SERPINE1/SIGLEC10/THBD	5.27113
GO:0001774	microglial cell activation	3	3/197	25/17653	0.0026269	0.010248	CLU/IL33/TLR2	10.7531
GO:0042093	T-helper cell differentiation	4	4/197	52/17653	0.00268057	0.0103729	LY9/IL12B/IL18/IL23R	6.89301
GO:0050770	regulation of axonogenesis	7	7/197	167/17653	0.00273432	0.0105566	NGF/CDH4/NGFR/NTF4/CXCL12/SEMA7A/VEGFA	3.75607
GO:0031345	negative regulation of cell projection organization	7	7/197	167/17653	0.00273432	0.0105687	CCL21/B2M/TNFRSF8/LGALS1/MDM2/NGFR/SEMA7A	3.75607
GO:0032355	response to estradiol	6	6/197	125/17653	0.00279913	0.0107943	AGT/AREG/BMP7/EGFR/TGFB1/LEP	4.30124
GO:0048146	positive regulation of fibroblast proliferation	4	4/197	53/17653	0.00287444	0.011072	AGT/BTC/EGFR/TGFB1	6.76295
GO:0045639	positive regulation of myeloid cell differentiation	5	5/197	87/17653	0.00290101	0.0111488	IL12B/IL17A/IL23R/LIF/KITLG	5.14995
GO:0001843	neural tube closure	5	5/197	87/17653	0.00290101	0.0111616	FOLR1/SPINT2/TGFB1/LRP6/TGFB2	5.14995
GO:0002526	acute inflammatory response	8	8/197	215/17653	0.00290838	0.0111643	ADAM8/CD6/CLU/IL6ST/IL1B/IL3/S100A8/F3	3.33429
GO:0002792	negative regulation of peptide secretion	6	6/197	126/17653	0.00291237	0.0111669	TNFRSF9/ANGPT1/IL1R2/IL1B/IL33/LEP	4.2671
GO:0043534	blood vessel endothelial cell migration	7	7/197	169/17653	0.00292179	0.0111902	ANGPT1/ANGPT2/FGF2/GDF2/TGFB1/NOTCH1/VEGFA	3.71162
GO:0061217	regulation of mesonephros development	3	3/197	26/17653	0.00294534	0.0112037	AGT/TGFB1/VEGFA	10.3395
GO:0060571	morphogenesis of an epithelial fold	3	3/197	26/17653	0.00294534	0.0112164	BMP5/BMP7/EGFR	10.3395
GO:0048011	neurotrophin TRK receptor signaling pathway	3	3/197	26/17653	0.00294534	0.0112291	AGT/NGF/NGFR	10.3395
GO:0042481	regulation of odontogenesis	3	3/197	26/17653	0.00294534	0.0112419	BMP2/TGFB1/TNFRSF11B	10.3395
GO:0002717	positive regulation of natural killer cell mediated immunity	3	3/197	26/17653	0.00294534	0.0112547	IL12B/IL21/NCR3	10.3395
GO:0002360	T cell lineage commitment	3	3/197	26/17653	0.00294534	0.0112675	LY9/IL12B/IL23R	10.3395
GO:0019058	viral life cycle	10	10/197	316/17653	0.00297413	0.0113004	TYRO3/EGFR/FURIN/LGALS1/ITGA5/F11R/NECTIN1/NOTCH1/PTX3/SLAMF1	2.83573
GO:0060606	tube closure	5	5/197	88/17653	0.00304842	0.0115565	FOLR1/SPINT2/TGFB1/LRP6/TGFB2	5.09143
GO:0060349	bone morphogenesis	5	5/197	88/17653	0.00304842	0.0115695	BMPR1B/FGF4/TGFB1/TGFB3/COMP	5.09143
GO:0090303	positive regulation of wound healing	4	4/197	54/17653	0.00307769	0.011628	SERPINE1/F3/THBD/TLR4	6.63771
GO:0050922	negative regulation of chemotaxis	4	4/197	54/17653	0.00307769	0.0116411	ANGPT2/CXCL13/NOTCH1/SEMA7A	6.63771
GO:0002294	CD4-positive, alpha-beta T cell differentiation involved in immune response	4	4/197	54/17653	0.00307769	0.0116542	LY9/IL12B/IL18/IL23R	6.63771
GO:0048709	oligodendrocyte differentiation	5	5/197	89/17653	0.00320117	0.0120673	TNFRSF8/CLU/TGFB1/NOTCH1/TLR2	5.03422
GO:0001892	embryonic placenta development	5	5/197	89/17653	0.00320117	0.0120809	BMP5/BMP7/EGFR/SPINT2/LIF	5.03422
GO:0035265	organ growth	7	7/197	172/17653	0.00322128	0.0121295	AGT/FGF2/FGF7/LEP/NOTCH1/TGFB2/COMP	3.64688
GO:0002293	alpha-beta T cell differentiation involved in immune response	4	4/197	55/17653	0.00329053	0.0122664	LY9/IL12B/IL18/IL23R	6.51703
GO:1902692	regulation of neuroblast proliferation	3	3/197	27/17653	0.00328652	0.0122787	TGFB1/NOTCH1/VEGFA	9.95657
GO:0002287	alpha-beta T cell activation involved in immune response	4	4/197	55/17653	0.00329053	0.01228	LY9/IL12B/IL18/IL23R	6.51703
GO:1903670	regulation of sprouting angiogenesis	6	6/197	129/17653	0.00327271	0.0122818	FGF1/FGF2/ITGA5/NGFR/NOTCH1/VEGFA	4.16787
GO:0071402	cellular response to lipoprotein particle stimulus	3	3/197	27/17653	0.00328652	0.0122924	CDH13/FGF21/TLR4	9.95657
GO:0043280	positive regulation of cysteine-type endopeptidase activity involved in apoptotic process	6	6/197	129/17653	0.00327271	0.0122956	NGF/NGFR/S100A8/F3/TNFSF10/TNFRSF10A	4.16787
GO:0031069	hair follicle morphogenesis	3	3/197	27/17653	0.00328652	0.0123061	FGF7/NOTCH1/TGFB2	9.95657
GO:0034332	adherens junction organization	6	6/197	129/17653	0.00327271	0.0123094	CDH11/CDH13/CDH4/NECTIN1/CDH5/VEGFA	4.16787
GO:0001773	myeloid dendritic cell activation	3	3/197	27/17653	0.00328652	0.0123199	TGFB1/SLAMF1/HAVCR2	9.95657
GO:0060840	artery development	5	5/197	90/17653	0.00335935	0.012509	ENG/FOLR1/NOTCH1/TGFB2/VEGFA	4.97829
GO:0048638	regulation of developmental growth	10	10/197	323/17653	0.00347482	0.0129246	FGF2/NGF/CDH4/LEP/NOTCH1/NTF4/PRL/CXCL12/SEMA7A/VEGFA	2.77428
GO:0002637	regulation of immunoglobulin production	4	4/197	56/17653	0.00351319	0.0130529	TNFSF13/IL33/TGFB1/XCL1	6.40065
GO:0030316	osteoclast differentiation	5	5/197	91/17653	0.00352309	0.0130752	FSTL3/IL12B/IL17A/IL23R/TLR4	4.92358
GO:0060173	limb development	7	7/197	176/17653	0.00365644	0.013407	BMP7/BMPR1B/FGF4/LRP6/NOTCH1/TGFB2/COMP	3.564
GO:2000108	positive regulation of leukocyte apoptotic process	3	3/197	28/17653	0.00365094	0.0134161	ADAM8/CD274/PDCD1	9.60098
GO:0048736	appendage development	7	7/197	176/17653	0.00365644	0.0134216	BMP7/BMPR1B/FGF4/LRP6/NOTCH1/TGFB2/COMP	3.564
GO:0007173	epidermal growth factor receptor signaling pathway	6	6/197	132/17653	0.0036653	0.0134248	AGT/AREG/BTC/CDH13/EGFR/TGFB1	4.07314
GO:0072606	interleukin-8 secretion	3	3/197	28/17653	0.00365094	0.0134308	CD58/LEP/TLR2	9.60098
GO:0061311	cell surface receptor signaling pathway involved in heart development	3	3/197	28/17653	0.00365094	0.0134456	BMP2/TGFB1/NOTCH1	9.60098
GO:0034329	cell junction assembly	8	8/197	223/17653	0.0036315	0.0134478	AGT/CDH11/CDH13/CDH4/ITGA5/F11R/CDH5/VEGFA	3.21468
GO:0051480	regulation of cytosolic calcium ion concentration	10	10/197	325/17653	0.00362955	0.0134554	CCL21/AGT/FGF2/CXCL13/CCL28/CCL1/CXCL11/TGFB1/LRP6/XCL1	2.7572
GO:0048841	regulation of axon extension involved in axon guidance	3	3/197	28/17653	0.00365094	0.0134603	CXCL12/SEMA7A/VEGFA	9.60098
GO:0042113	B cell activation	9	9/197	273/17653	0.003642	0.0134718	TNFSF13/CD27/CTLA4/LGALS1/IL11/IL21/TGFB1/TNFRSF13B/TLR4	2.95415
GO:0042634	regulation of hair cycle	3	3/197	28/17653	0.00365094	0.0134751	DKK4/FST/TGFB2	9.60098
GO:0002675	positive regulation of acute inflammatory response	3	3/197	28/17653	0.00365094	0.01349	ADAM8/IL6ST/IL1B	9.60098
GO:0046677	response to antibiotic	10	10/197	326/17653	0.00370894	0.0135698	ADAM9/AREG/CD27/CLU/HGF/IL18BP/LEP/CCL7/MDM2/S100A8	2.74875
GO:0048565	digestive tract development	6	6/197	133/17653	0.00380362	0.013901	RARRES2/EGFR/TGFB1/NOTCH1/TGFB2/TGFB3	4.04252
GO:0061041	regulation of wound healing	6	6/197	134/17653	0.00394578	0.0144049	FGF2/PROC/SERPINE1/F3/THBD/TLR4	4.01235
GO:1903672	positive regulation of sprouting angiogenesis	4	4/197	58/17653	0.00398878	0.0145302	FGF1/FGF2/ITGA5/VEGFA	6.17994
GO:0014823	response to activity	4	4/197	58/17653	0.00398878	0.014546	ANGPT2/AGT/FGF21/LEP	6.17994
GO:0071295	cellular response to vitamin	3	3/197	29/17653	0.00403907	0.0146498	FOLR1/LEP/MDM2	9.26991
GO:0045589	regulation of regulatory T cell differentiation	3	3/197	29/17653	0.00403907	0.0146657	CTLA4/IL2RA/TGFB1	9.26991
GO:0042554	superoxide anion generation	3	3/197	29/17653	0.00403907	0.0146816	AGT/EGFR/TGFB1	9.26991
GO:0035066	positive regulation of histone acetylation	3	3/197	29/17653	0.00403907	0.0146975	IL1B/TGFB1/LIF	9.26991
GO:0009314	response to radiation	12	12/197	442/17653	0.00412552	0.0149472	AGRP/ANGPT2/EGFR/CCL11/IL12B/F11R/TGFB1/CCL7/MDM2/MME/CXCL12/THBD	2.43283
GO:1990874	vascular smooth muscle cell proliferation	4	4/197	59/17653	0.00424213	0.0153366	AGT/FGF2/MDM2/TGFB3	6.0752
GO:1904705	regulation of vascular smooth muscle cell proliferation	4	4/197	59/17653	0.00424213	0.0153531	AGT/FGF2/MDM2/TGFB3	6.0752
GO:2000758	positive regulation of peptidyl-lysine acetylation	3	3/197	30/17653	0.00445136	0.0159725	IL1B/TGFB1/LIF	8.96091
GO:1900078	positive regulation of cellular response to insulin stimulus	3	3/197	30/17653	0.00445136	0.0159896	AGT/RARRES2/LEP	8.96091
GO:0008585	female gonad development	5	5/197	96/17653	0.00442873	0.015994	AFP/BMPR1B/LEP/KITLG/VEGFA	4.66714
GO:0061036	positive regulation of cartilage development	3	3/197	30/17653	0.00445136	0.0160068	BMP2/GDF2/BMPR1B	8.96091
GO:0060325	face morphogenesis	3	3/197	30/17653	0.00445136	0.016024	TGFB1/LRP6/TGFB3	8.96091
GO:0045622	regulation of T-helper cell differentiation	3	3/197	30/17653	0.00445136	0.0160412	IL12B/IL18/IL23R	8.96091
GO:0043552	positive regulation of phosphatidylinositol 3-kinase activity	3	3/197	30/17653	0.00445136	0.0160584	CCL21/FGF2/TGFB1	8.96091
GO:0048645	animal organ formation	4	4/197	60/17653	0.00450612	0.0161173	FGF1/BMP7/FOLR1/NTF4	5.97394
GO:0045600	positive regulation of fat cell differentiation	4	4/197	60/17653	0.00450612	0.0161345	BMP2/RARRES2/FRZB/WIF1	5.97394
GO:0010812	negative regulation of cell-substrate adhesion	4	4/197	60/17653	0.00450612	0.0161517	ANGPT2/LGALS1/NOTCH1/SERPINE1	5.97394
GO:0010977	negative regulation of neuron projection development	6	6/197	138/17653	0.00455406	0.0162714	B2M/TNFRSF8/LGALS1/MDM2/NGFR/SEMA7A	3.89605
GO:0016101	diterpenoid metabolic process	5	5/197	97/17653	0.00462801	0.0165181	RARRES2/EGFR/GPC1/GPC5/SDC3	4.61903
GO:0030888	regulation of B cell proliferation	4	4/197	61/17653	0.00478096	0.0170458	CTLA4/IL21/TNFRSF13B/TLR4	5.87601
GO:0042136	neurotransmitter biosynthetic process	5	5/197	98/17653	0.00483358	0.0172152	AGT/CLU/IL1B/PTX3/TLR4	4.57189
GO:2000352	negative regulation of endothelial cell apoptotic process	3	3/197	31/17653	0.00488824	0.0172632	ANGPT1/FGF21/SERPINE1	8.67185
GO:0071353	cellular response to interleukin-4	3	3/197	31/17653	0.00488824	0.0172814	IL2RG/IL24/XCL1	8.67185
GO:0045066	regulatory T cell differentiation	3	3/197	31/17653	0.00488824	0.0172996	CTLA4/IL2RA/TGFB1	8.67185
GO:0043368	positive T cell selection	3	3/197	31/17653	0.00488824	0.0173179	LY9/IL12B/IL23R	8.67185
GO:0035886	vascular smooth muscle cell differentiation	3	3/197	31/17653	0.00488824	0.0173362	ENG/NOTCH1/VEGFA	8.67185
GO:0014002	astrocyte development	3	3/197	31/17653	0.00488824	0.0173546	EGFR/S100A8/TLR4	8.67185
GO:0042133	neurotransmitter metabolic process	6	6/197	140/17653	0.00488288	0.0173723	AGT/CLU/IL1B/PTX3/TLR2/TLR4	3.84039
GO:0003209	cardiac atrium morphogenesis	3	3/197	31/17653	0.00488824	0.0173729	ENG/NOTCH1/TGFB2	8.67185
GO:0035690	cellular response to drug	10	10/197	340/17653	0.00497219	0.0175412	EGFR/FGF21/FOLR1/HGF/IL18BP/IL1B/TGFB1/CCL7/MDM2/REN	2.63556
GO:0072091	regulation of stem cell proliferation	4	4/197	62/17653	0.00506685	0.0178564	TGFB1/NOTCH1/KITLG/VEGFA	5.78123
GO:2000668	regulation of dendritic cell apoptotic process	2	2/197	10/17653	0.00525677	0.0182007	CCL21/CXCL12	17.9218
GO:1902337	regulation of apoptotic process involved in morphogenesis	2	2/197	10/17653	0.00525677	0.0182195	BMP7/TGFB2	17.9218
GO:0097048	dendritic cell apoptotic process	2	2/197	10/17653	0.00525677	0.0182383	CCL21/CXCL12	17.9218
GO:0072537	fibroblast activation	2	2/197	10/17653	0.00525677	0.0182572	IL17A/LEP	17.9218
GO:0071281	cellular response to iron ion	2	2/197	10/17653	0.00525677	0.0182761	B2M/TF	17.9218
GO:0060068	vagina development	2	2/197	10/17653	0.00525677	0.0182951	TYRO3/MERTK	17.9218
GO:0051918	negative regulation of fibrinolysis	2	2/197	10/17653	0.00525677	0.0183141	SERPINE1/THBD	17.9218
GO:0051547	regulation of keratinocyte migration	2	2/197	10/17653	0.00525677	0.0183331	ADAM9/FGF7	17.9218
GO:0045713	low-density lipoprotein particle receptor biosynthetic process	2	2/197	10/17653	0.00525677	0.0183522	FGF21/FURIN	17.9218
GO:0043569	negative regulation of insulin-like growth factor receptor signaling pathway	2	2/197	10/17653	0.00525677	0.0183713	BMP2/BMP5	17.9218
GO:0042756	drinking behavior	2	2/197	10/17653	0.00525677	0.0183905	AGT/REN	17.9218
GO:0034650	cortisol metabolic process	2	2/197	10/17653	0.00525677	0.0184097	BMP2/BMP5	17.9218
GO:0032908	regulation of transforming growth factor beta1 production	2	2/197	10/17653	0.00525677	0.0184289	CX3CL1/FURIN	17.9218
GO:0046888	negative regulation of hormone secretion	4	4/197	63/17653	0.00536397	0.0184387	IL11/IL1B/LEP/LIF	5.68947
GO:0048872	homeostasis of number of cells	8	8/197	238/17653	0.00535542	0.0184471	B2M/IL2RA/TGFB1/TNFSF14/MERTK/KITLG/TNFRSF13B/VEGFA	3.01207
GO:0043276	anoikis	3	3/197	32/17653	0.00535011	0.0184477	CEACAM5/ITGA5/NOTCH1	8.40086
GO:0032905	transforming growth factor beta1 production	2	2/197	10/17653	0.00525677	0.0184482	CX3CL1/FURIN	17.9218
GO:0002260	lymphocyte homeostasis	4	4/197	63/17653	0.00536397	0.0184576	IL2RA/TGFB1/TNFSF14/TNFRSF13B	5.68947
GO:0030947	regulation of vascular endothelial growth factor receptor signaling pathway	3	3/197	32/17653	0.00535011	0.0184667	IL1B/ITGA5/VEGFA	8.40086
GO:0032353	negative regulation of hormone biosynthetic process	2	2/197	10/17653	0.00525677	0.0184675	BMP2/BMP5	17.9218
GO:0002891	positive regulation of immunoglobulin mediated immune response	3	3/197	32/17653	0.00535011	0.0184857	TNFSF13/TGFB1/XCL1	8.40086
GO:0008343	adult feeding behavior	2	2/197	10/17653	0.00525677	0.0184869	AGRP/LEP	17.9218
GO:0002714	positive regulation of B cell mediated immunity	3	3/197	32/17653	0.00535011	0.0185048	TNFSF13/TGFB1/XCL1	8.40086
GO:0002934	desmosome organization	2	2/197	10/17653	0.00525677	0.0185063	DSG2/NECTIN1	17.9218
GO:0046545	development of primary female sexual characteristics	5	5/197	101/17653	0.00548915	0.0188496	AFP/BMPR1B/LEP/KITLG/VEGFA	4.4361
GO:2001056	positive regulation of cysteine-type endopeptidase activity	6	6/197	144/17653	0.00559244	0.0191847	NGF/NGFR/S100A8/F3/TNFSF10/TNFRSF10A	3.73371
GO:1901617	organic hydroxy compound biosynthetic process	8	8/197	240/17653	0.00562575	0.0192793	FGF1/FGF2/BMP2/BMP5/FGF19/IL1B/LEP/TGFB2	2.98697
GO:1903036	positive regulation of response to wounding	4	4/197	64/17653	0.00567253	0.0193999	SERPINE1/F3/THBD/TLR4	5.60057
GO:0043367	CD4-positive, alpha-beta T cell differentiation	4	4/197	64/17653	0.00567253	0.0194197	LY9/IL12B/IL18/IL23R	5.60057
GO:0097305	response to alcohol	7	7/197	191/17653	0.00569646	0.019462	CCL21/CD27/TGFB1/LEP/LRP6/CCL7/S100A8	3.2841
GO:0055123	digestive system development	6	6/197	145/17653	0.00578102	0.0197307	RARRES2/EGFR/TGFB1/NOTCH1/TGFB2/TGFB3	3.70796
GO:1903053	regulation of extracellular matrix organization	3	3/197	33/17653	0.00583735	0.0197422	AGT/TGFB1/NOTCH1	8.14629
GO:1902284	neuron projection extension involved in neuron projection guidance	3	3/197	33/17653	0.00583735	0.0197622	CXCL12/SEMA7A/VEGFA	8.14629
GO:0090218	positive regulation of lipid kinase activity	3	3/197	33/17653	0.00583735	0.0197821	CCL21/FGF2/TGFB1	8.14629
GO:0048846	axon extension involved in axon guidance	3	3/197	33/17653	0.00583735	0.0198021	CXCL12/SEMA7A/VEGFA	8.14629
GO:0032350	regulation of hormone metabolic process	3	3/197	33/17653	0.00583735	0.0198222	BMP2/BMP5/IL1B	8.14629
GO:0030513	positive regulation of BMP signaling pathway	3	3/197	33/17653	0.00583735	0.0198422	GDF2/ENG/NOTCH1	8.14629
GO:0010863	positive regulation of phospholipase C activity	3	3/197	33/17653	0.00583735	0.0198624	AGT/FGF2/EGFR	8.14629
GO:0010039	response to iron ion	3	3/197	33/17653	0.00583735	0.0198825	B2M/MDM2/TF	8.14629
GO:0001569	branching involved in blood vessel morphogenesis	3	3/197	33/17653	0.00583735	0.0199027	GDF2/ENG/VEGFA	8.14629
GO:1904888	cranial skeletal system development	4	4/197	65/17653	0.00599271	0.0202473	FGF4/TGFB1/TGFB2/TGFB3	5.51441
GO:0045926	negative regulation of growth	8	8/197	244/17653	0.00619755	0.0209183	AGT/GDF2/IL12B/TGFB1/NOTCH1/SEMA7A/FRZB/TGFB2	2.938
GO:1903409	reactive oxygen species biosynthetic process	5	5/197	104/17653	0.00620518	0.020923	AGT/CLU/IL1B/PTX3/TLR4	4.30813
GO:0043010	camera-type eye development	9	9/197	297/17653	0.00626617	0.0211074	BMP7/BMPR1B/EGFR/TGFB1/LRP6/MERTK/NECTIN1/TGFB2/VEGFA	2.71543
GO:0070673	response to interleukin-18	2	2/197	11/17653	0.00637796	0.0211862	IL18/IL18BP	16.2926
GO:0061308	cardiac neural crest cell development involved in heart development	2	2/197	11/17653	0.00637796	0.0212072	BMP7/FOLR1	16.2926
GO:0061307	cardiac neural crest cell differentiation involved in heart development	2	2/197	11/17653	0.00637796	0.0212282	BMP7/FOLR1	16.2926
GO:0051145	smooth muscle cell differentiation	4	4/197	66/17653	0.0063247	0.0212406	ENG/TGFB1/NOTCH1/VEGFA	5.43086
GO:0061081	positive regulation of myeloid leukocyte cytokine production involved in immune response	2	2/197	11/17653	0.00637796	0.0212493	SEMA7A/TLR4	16.2926
GO:0006801	superoxide metabolic process	4	4/197	66/17653	0.0063247	0.0212619	AGT/BMP7/EGFR/TGFB1	5.43086
GO:0060947	cardiac vascular smooth muscle cell differentiation	2	2/197	11/17653	0.00637796	0.0212704	NOTCH1/VEGFA	16.2926
GO:0002312	B cell activation involved in immune response	4	4/197	66/17653	0.0063247	0.0212832	TNFSF13/LGALS1/TGFB1/TLR4	5.43086
GO:0042535	positive regulation of tumor necrosis factor biosynthetic process	2	2/197	11/17653	0.00637796	0.0212916	TNFRSF8/TLR4	16.2926
GO:0042482	positive regulation of odontogenesis	2	2/197	11/17653	0.00637796	0.0213128	BMP2/TGFB1	16.2926
GO:1901653	cellular response to peptide	10	10/197	353/17653	0.00642725	0.0213288	AGT/RARRES2/FGF21/IL1B/TGFB1/LEP/MDM2/NGFR/PRL/TLR4	2.5385
GO:0035747	natural killer cell chemotaxis	2	2/197	11/17653	0.00637796	0.0213341	XCL1/CCL7	16.2926
GO:0032351	negative regulation of hormone metabolic process	2	2/197	11/17653	0.00637796	0.0213553	BMP2/BMP5	16.2926
GO:0002839	positive regulation of immune response to tumor cell	2	2/197	11/17653	0.00637796	0.0213767	IL12B/NCR3	16.2926
GO:0002836	positive regulation of response to tumor cell	2	2/197	11/17653	0.00637796	0.0213981	IL12B/NCR3	16.2926
GO:0035108	limb morphogenesis	6	6/197	149/17653	0.00658202	0.0217993	BMP7/BMPR1B/FGF4/LRP6/NOTCH1/TGFB2	3.60842
GO:0035107	appendage morphogenesis	6	6/197	149/17653	0.00658202	0.0218208	BMP7/BMPR1B/FGF4/LRP6/NOTCH1/TGFB2	3.60842
GO:2000648	positive regulation of stem cell proliferation	3	3/197	35/17653	0.00688932	0.022594	NOTCH1/KITLG/VEGFA	7.68078
GO:1904707	positive regulation of vascular smooth muscle cell proliferation	3	3/197	35/17653	0.00688932	0.0226161	AGT/FGF2/MDM2	7.68078
GO:1900274	regulation of phospholipase C activity	3	3/197	35/17653	0.00688932	0.0226383	AGT/FGF2/EGFR	7.68078
GO:0090077	foam cell differentiation	3	3/197	35/17653	0.00688932	0.0226605	AGT/IL18/TGFB1	7.68078
GO:0085029	extracellular matrix assembly	3	3/197	35/17653	0.00688932	0.0226827	AGT/TGFB1/NOTCH1	7.68078
GO:0050892	intestinal absorption	3	3/197	35/17653	0.00688932	0.022705	FABP2/F11R/LEP	7.68078
GO:0050435	amyloid-beta metabolic process	3	3/197	35/17653	0.00688932	0.0227273	CLU/MME/REN	7.68078
GO:0048713	regulation of oligodendrocyte differentiation	3	3/197	35/17653	0.00688932	0.0227497	TNFRSF8/NOTCH1/TLR2	7.68078
GO:0035909	aorta morphogenesis	3	3/197	35/17653	0.00688932	0.0227721	ENG/NOTCH1/TGFB2	7.68078
GO:0010742	macrophage derived foam cell differentiation	3	3/197	35/17653	0.00688932	0.0227946	AGT/IL18/TGFB1	7.68078
GO:0050688	regulation of defense response to virus	4	4/197	68/17653	0.00702484	0.023016	IL12B/IL1B/IL2RA/IL23R	5.27113
GO:2000319	regulation of T-helper 17 cell differentiation	2	2/197	12/17653	0.00759764	0.0243458	IL12B/IL23R	14.9349
GO:0060323	head morphogenesis	3	3/197	36/17653	0.00745471	0.024353	TGFB1/LRP6/TGFB3	7.46743
GO:1904748	regulation of apoptotic process involved in development	2	2/197	12/17653	0.00759764	0.0243691	BMP7/TGFB2	14.9349
GO:0045684	positive regulation of epidermis development	3	3/197	36/17653	0.00745471	0.0243768	FST/NOTCH1/TGFB2	7.46743
GO:0090197	positive regulation of chemokine secretion	2	2/197	12/17653	0.00759764	0.0243924	IL1RL1/IL33	14.9349
GO:0010453	regulation of cell fate commitment	3	3/197	36/17653	0.00745471	0.0244005	FGF2/IL12B/IL23R	7.46743
GO:0051798	positive regulation of hair follicle development	2	2/197	12/17653	0.00759764	0.0244158	FST/TGFB2	14.9349
GO:0050755	chemokine metabolic process	2	2/197	12/17653	0.00759764	0.0244392	IL18/IL1B	14.9349
GO:0048672	positive regulation of collateral sprouting	2	2/197	12/17653	0.00759764	0.0244626	NGF/NTF4	14.9349
GO:0042033	chemokine biosynthetic process	2	2/197	12/17653	0.00759764	0.0244861	IL18/IL1B	14.9349
GO:0038180	nerve growth factor signaling pathway	2	2/197	12/17653	0.00759764	0.0245097	NGF/NTF4	14.9349
GO:0034116	positive regulation of heterotypic cell-cell adhesion	2	2/197	12/17653	0.00759764	0.0245333	BMP7/IL1B	14.9349
GO:0032490	detection of molecule of bacterial origin	2	2/197	12/17653	0.00759764	0.0245569	TLR2/TLR4	14.9349
GO:0014842	regulation of skeletal muscle satellite cell proliferation	2	2/197	12/17653	0.00759764	0.0245806	ANGPT1/FGF2	14.9349
GO:0010623	programmed cell death involved in cell development	2	2/197	12/17653	0.00759764	0.0246043	IL1B/KITLG	14.9349
GO:0006721	terpenoid metabolic process	5	5/197	109/17653	0.00754049	0.0246093	RARRES2/EGFR/GPC1/GPC5/SDC3	4.11051
GO:0008212	mineralocorticoid metabolic process	2	2/197	12/17653	0.00759764	0.0246281	BMP2/BMP5	14.9349
GO:0038127	ERBB signaling pathway	6	6/197	154/17653	0.00769308	0.0246281	AGT/AREG/BTC/CDH13/EGFR/TGFB1	3.49127
GO:0006705	mineralocorticoid biosynthetic process	2	2/197	12/17653	0.00759764	0.0246519	BMP2/BMP5	14.9349
GO:0003184	pulmonary valve morphogenesis	2	2/197	12/17653	0.00759764	0.0246758	NOTCH1/TGFB2	14.9349
GO:0003177	pulmonary valve development	2	2/197	12/17653	0.00759764	0.0246997	NOTCH1/TGFB2	14.9349
GO:0002551	mast cell chemotaxis	2	2/197	12/17653	0.00759764	0.0247236	CCL11/VEGFA	14.9349
GO:0002517	T cell tolerance induction	2	2/197	12/17653	0.00759764	0.0247476	ICOS/IL2RA	14.9349
GO:0001660	fever generation	2	2/197	12/17653	0.00759764	0.0247717	IL1B/IL3	14.9349
GO:0014032	neural crest cell development	4	4/197	70/17653	0.00777437	0.0248647	BMP7/FOLR1/KITLG/SEMA7A	5.12052
GO:0032868	response to insulin	8	8/197	254/17653	0.00782022	0.0249875	AGRP/AGT/RARRES2/IL1B/LEP/NGFR/TLR2/TNFSF10	2.82234
GO:0051153	regulation of striated muscle cell differentiation	5	5/197	110/17653	0.00782975	0.0249941	BMP2/CEACAM5/TGFB1/TNFSF14/NOTCH1	4.07314
GO:1902667	regulation of axon guidance	3	3/197	37/17653	0.00804677	0.0255169	CXCL12/SEMA7A/VEGFA	7.26561
GO:0051154	negative regulation of striated muscle cell differentiation	3	3/197	37/17653	0.00804677	0.0255411	BMP2/CEACAM5/NOTCH1	7.26561
GO:0048286	lung alveolus development	3	3/197	37/17653	0.00804677	0.0255653	LIF/TGFB3/FLT4	7.26561
GO:0045124	regulation of bone resorption	3	3/197	37/17653	0.00804677	0.0255895	ADAM8/EGFR/TNFRSF11B	7.26561
GO:0043370	regulation of CD4-positive, alpha-beta T cell differentiation	3	3/197	37/17653	0.00804677	0.0256138	IL12B/IL18/IL23R	7.26561
GO:0034405	response to fluid shear stress	3	3/197	37/17653	0.00804677	0.0256381	ADAM9/TGFB1/TGFB3	7.26561
GO:0008207	C21-steroid hormone metabolic process	3	3/197	37/17653	0.00804677	0.0256625	AFP/BMP2/BMP5	7.26561
GO:0072089	stem cell proliferation	5	5/197	111/17653	0.00812663	0.0257459	FGF2/TGFB1/NOTCH1/KITLG/VEGFA	4.03645
GO:0021700	developmental maturation	8	8/197	256/17653	0.00817987	0.0258657	CCL21/BMP2/IL21/LEP/REN/TGFB2/CDH5/VEGFA	2.80029
GO:0007249	I-kappaB kinase/NF-kappaB signaling	8	8/197	256/17653	0.00817987	0.0258901	CCL21/ANGPT1/LGALS1/IL1RL1/IL1B/TLR2/TLR4/TNFSF10	2.80029
GO:0031334	positive regulation of protein complex assembly	8	8/197	257/17653	0.00836429	0.0264239	CCL21/CXCL13/CLU/CCL11/CCL26/TGFB1/TLR4/VEGFA	2.78939
GO:0051283	negative regulation of sequestering of calcium ion	5	5/197	112/17653	0.00843125	0.0265854	CCL21/FGF2/CXCL11/TGFB1/XCL1	4.00041
GO:0051209	release of sequestered calcium ion into cytosol	5	5/197	112/17653	0.00843125	0.0266104	CCL21/FGF2/CXCL11/TGFB1/XCL1	4.00041
GO:0071375	cellular response to peptide hormone stimulus	9	9/197	312/17653	0.00852696	0.0268619	AGT/RARRES2/FGF21/IL1B/TGFB1/LEP/MDM2/NGFR/PRL	2.58488
GO:0061045	negative regulation of wound healing	4	4/197	72/17653	0.00857466	0.0269616	FGF2/PROC/SERPINE1/THBD	4.97829
GO:0032652	regulation of interleukin-1 production	4	4/197	72/17653	0.00857466	0.0269869	IL1R2/CCL20/HAVCR2/TLR4	4.97829
GO:1905209	positive regulation of cardiocyte differentiation	3	3/197	38/17653	0.00866576	0.0271463	BMP7/TGFB1/TGFB2	7.07441
GO:0045088	regulation of innate immune response	11	11/197	427/17653	0.0086437	0.0271532	ADAM8/TYRO3/IFNAR2/IL12B/IL21/LEP/NCR3/S100A8/HAVCR2/TLR2/TLR4	2.30843
GO:1901985	positive regulation of protein acetylation	3	3/197	38/17653	0.00866576	0.0271716	IL1B/TGFB1/LIF	7.07441
GO:0050691	regulation of defense response to virus by host	3	3/197	38/17653	0.00866576	0.027197	IL12B/IL1B/IL23R	7.07441
GO:0051282	regulation of sequestering of calcium ion	5	5/197	113/17653	0.00874369	0.0273648	CCL21/FGF2/CXCL11/TGFB1/XCL1	3.96501
GO:2001028	positive regulation of endothelial cell chemotaxis	2	2/197	13/17653	0.00891348	0.027562	FGF2/VEGFA	13.786
GO:0043583	ear development	7	7/197	208/17653	0.00892658	0.027577	BMP2/BMP5/TGFB1/NOTCH1/FRZB/TGFB2/TGFB3	3.01569
GO:0097531	mast cell migration	2	2/197	13/17653	0.00891348	0.0275874	CCL11/VEGFA	13.786
GO:0097296	activation of cysteine-type endopeptidase activity involved in apoptotic signaling pathway	2	2/197	13/17653	0.00891348	0.0276129	TNFSF10/TNFRSF10A	13.786
GO:0071350	cellular response to interleukin-15	2	2/197	13/17653	0.00891348	0.0276384	IL2RB/IL2RG	13.786
GO:0060391	positive regulation of SMAD protein signal transduction	2	2/197	13/17653	0.00891348	0.027664	TGFB1/TGFB3	13.786
GO:0042635	positive regulation of hair cycle	2	2/197	13/17653	0.00891348	0.0276896	FST/TGFB2	13.786
GO:0035723	interleukin-15-mediated signaling pathway	2	2/197	13/17653	0.00891348	0.0277152	IL2RB/IL2RG	13.786
GO:0032310	prostaglandin secretion	2	2/197	13/17653	0.00891348	0.0277409	IL1B/LEP	13.786
GO:0003208	cardiac ventricle morphogenesis	4	4/197	73/17653	0.00899426	0.0277606	ENG/TGFB1/NOTCH1/TGFB2	4.91009
GO:0030213	hyaluronan biosynthetic process	2	2/197	13/17653	0.00891348	0.0277667	IL1B/TGFB1	13.786
GO:0014857	regulation of skeletal muscle cell proliferation	2	2/197	13/17653	0.00891348	0.0277925	ANGPT1/FGF2	13.786
GO:0014841	skeletal muscle satellite cell proliferation	2	2/197	13/17653	0.00891348	0.0278184	ANGPT1/FGF2	13.786
GO:0010566	regulation of ketone biosynthetic process	2	2/197	13/17653	0.00891348	0.0278443	BMP2/BMP5	13.786
GO:0003161	cardiac conduction system development	2	2/197	13/17653	0.00891348	0.0278702	DSG2/NOTCH1	13.786
GO:0048705	skeletal system morphogenesis	7	7/197	209/17653	0.00915122	0.0282191	BMP7/BMPR1B/FGF4/FGF6/TGFB1/TGFB3/COMP	3.00126
GO:0046661	male sex differentiation	6	6/197	160/17653	0.00919779	0.0283366	BMP5/FSTL3/REN/KITLG/TGFB2/TNFSF10	3.36034
GO:0090066	regulation of anatomical structure size	12	12/197	491/17653	0.0092431	0.0284501	CCL21/AGT/NGF/CDH4/EGFR/CCL11/CCL26/LEP/NTF4/CXCL12/SEMA7A/VEGFA	2.19004
GO:0048009	insulin-like growth factor receptor signaling pathway	3	3/197	39/17653	0.00931195	0.0284532	BMP2/BMP5/IGF2R	6.89301
GO:0046638	positive regulation of alpha-beta T cell differentiation	3	3/197	39/17653	0.00931195	0.0284791	IL12B/IL18/IL23R	6.89301
GO:0043029	T cell homeostasis	3	3/197	39/17653	0.00931195	0.0285051	IL2RA/TGFB1/TNFSF14	6.89301
GO:0032965	regulation of collagen biosynthetic process	3	3/197	39/17653	0.00931195	0.0285311	ENG/TGFB1/TGFB3	6.89301
GO:0030225	macrophage differentiation	3	3/197	39/17653	0.00931195	0.0285572	LIF/TLR2/VEGFA	6.89301
GO:0014003	oligodendrocyte development	3	3/197	39/17653	0.00931195	0.0285833	CLU/TGFB1/TLR2	6.89301
GO:0008156	negative regulation of DNA replication	3	3/197	39/17653	0.00931195	0.0286095	GDF2/TGFB1/TGFB3	6.89301
GO:0045444	fat cell differentiation	7	7/197	210/17653	0.00937999	0.028635	BMP2/RARRES2/IL11/TGFB1/LEP/FRZB/WIF1	2.98697
GO:0001990	regulation of systemic arterial blood pressure by hormone	3	3/197	39/17653	0.00931195	0.0286357	AGT/MME/REN	6.89301
GO:0048864	stem cell development	4	4/197	74/17653	0.00942703	0.0286483	BMP7/FOLR1/KITLG/SEMA7A	4.84374
GO:0046634	regulation of alpha-beta T cell activation	4	4/197	74/17653	0.00942703	0.0286742	IL12B/IL18/IL23R/XCL1	4.84374
GO:0043627	response to estrogen	4	4/197	74/17653	0.00942703	0.0287003	MDM2/TNFRSF11B/TGFB3/TSHB	4.84374
GO:0043536	positive regulation of blood vessel endothelial cell migration	4	4/197	74/17653	0.00942703	0.0287263	ANGPT1/FGF2/TGFB1/VEGFA	4.84374
GO:0034109	homotypic cell-cell adhesion	4	4/197	74/17653	0.00942703	0.0287524	CEACAM5/DSG2/TYRO3/LGALS1	4.84374
GO:0048588	developmental cell growth	7	7/197	211/17653	0.00961291	0.0291603	AGT/NGF/CDH4/NTF4/CXCL12/SEMA7A/VEGFA	2.97281
GO:0001894	tissue homeostasis	7	7/197	211/17653	0.00961291	0.0291867	ADAM8/B2M/EGFR/TNFRSF11B/TLR4/TF/VEGFA	2.97281
GO:0051208	sequestering of calcium ion	5	5/197	116/17653	0.0097289	0.0294589	CCL21/FGF2/CXCL11/TGFB1/XCL1	3.86246
GO:0046631	alpha-beta T cell activation	5	5/197	116/17653	0.0097289	0.0294855	LY9/IL12B/IL18/IL23R/XCL1	3.86246
GO:0045732	positive regulation of protein catabolic process	7	7/197	212/17653	0.00985005	0.0297988	ADAM8/ADAM9/CLU/FURIN/IL1B/IL33/MDM2	2.95879
GO:0090101	negative regulation of transmembrane receptor protein serine/threonine kinase signaling pathway	5	5/197	117/17653	0.0100736	0.0304477	FSTL3/FST/TGFB1/NOTCH1/TGFB3	3.82945
GO:2000316	regulation of T-helper 17 type immune response	2	2/197	14/17653	0.0103232	0.0307588	IL12B/IL23R	12.8013
GO:1900424	regulation of defense response to bacterium	2	2/197	14/17653	0.0103232	0.0307862	KLK5/HAVCR2	12.8013
GO:0018209	peptidyl-serine modification	9	9/197	322/17653	0.0103475	0.0308038	ANGPT1/EGFR/HGF/IL11/IL24/TGFB1/LIF/SPOCK2/VEGFA	2.5046
GO:0098543	detection of other organism	2	2/197	14/17653	0.0103232	0.0308135	TLR2/TLR4	12.8013
GO:0097286	iron ion import	2	2/197	14/17653	0.0103232	0.030841	B2M/TF	12.8013
GO:0090399	replicative senescence	2	2/197	14/17653	0.0103232	0.0308685	MME/SERPINE1	12.8013
GO:0090196	regulation of chemokine secretion	2	2/197	14/17653	0.0103232	0.030896	IL1RL1/IL33	12.8013
GO:0072109	glomerular mesangium development	2	2/197	14/17653	0.0103232	0.0309236	BMP7/NOTCH1	12.8013
GO:0070672	response to interleukin-15	2	2/197	14/17653	0.0103232	0.0309512	IL2RB/IL2RG	12.8013
GO:0060312	regulation of blood vessel remodeling	2	2/197	14/17653	0.0103232	0.0309789	TGFB1/FLT4	12.8013
GO:0051917	regulation of fibrinolysis	2	2/197	14/17653	0.0103232	0.0310066	SERPINE1/THBD	12.8013
GO:0050930	induction of positive chemotaxis	2	2/197	14/17653	0.0103232	0.0310344	CXCL12/VEGFA	12.8013
GO:0042487	regulation of odontogenesis of dentin-containing tooth	2	2/197	14/17653	0.0103232	0.0310623	BMP2/TNFRSF11B	12.8013
GO:0014856	skeletal muscle cell proliferation	2	2/197	14/17653	0.0103232	0.0310901	ANGPT1/FGF2	12.8013
GO:0010893	positive regulation of steroid biosynthetic process	2	2/197	14/17653	0.0103232	0.0311181	FGF1/IL1B	12.8013
GO:0008361	regulation of cell size	6	6/197	164/17653	0.010311	0.0311373	NGF/CDH4/NTF4/CXCL12/SEMA7A/VEGFA	3.27838
GO:0002726	positive regulation of T cell cytokine production	2	2/197	14/17653	0.0103232	0.0311461	B2M/XCL1	12.8013
GO:1904036	negative regulation of epithelial cell apoptotic process	3	3/197	41/17653	0.0106868	0.0317014	ANGPT1/FGF21/SERPINE1	6.55677
GO:1903318	negative regulation of protein maturation	3	3/197	41/17653	0.0106868	0.0317295	IL1R2/MDM2/SERPINE1	6.55677
GO:0045746	negative regulation of Notch signaling pathway	3	3/197	41/17653	0.0106868	0.0317576	BMP7/EGFR/DLK1	6.55677
GO:0010955	negative regulation of protein processing	3	3/197	41/17653	0.0106868	0.0317857	IL1R2/MDM2/SERPINE1	6.55677
GO:2000177	regulation of neural precursor cell proliferation	4	4/197	77/17653	0.010806	0.03197	SPINT2/TGFB1/NOTCH1/VEGFA	4.65502
GO:0050871	positive regulation of B cell activation	5	5/197	119/17653	0.0107879	0.0319731	TNFSF13/CD27/IL21/TGFB1/TLR4	3.76509
GO:0014855	striated muscle cell proliferation	4	4/197	77/17653	0.010806	0.0319982	ANGPT1/FGF2/NOTCH1/TGFB2	4.65502
GO:0050709	negative regulation of protein secretion	5	5/197	120/17653	0.0111578	0.0329818	TNFRSF9/ANGPT1/IL1R2/IL1B/IL33	3.73371
GO:0051147	regulation of muscle cell differentiation	6	6/197	167/17653	0.0112065	0.0330677	BMP2/CEACAM5/ENG/TGFB1/TNFSF14/NOTCH1	3.21949
GO:0046890	regulation of lipid biosynthetic process	6	6/197	167/17653	0.0112065	0.0330968	FGF1/BMP2/BMP5/FGF19/IL1B/LEP	3.21949
GO:0032924	activin receptor signaling pathway	3	3/197	42/17653	0.0114159	0.0336559	GDF2/FSTL3/FST	6.40065
GO:0003231	cardiac ventricle development	5	5/197	121/17653	0.0115362	0.0339806	ENG/TGFB1/MDM2/NOTCH1/TGFB2	3.70286
GO:2000846	regulation of corticosteroid hormone secretion	2	2/197	15/17653	0.0118246	0.0343775	AGT/REN	11.9479
GO:2000484	positive regulation of interleukin-8 secretion	2	2/197	15/17653	0.0118246	0.0344073	CD58/TLR2	11.9479
GO:1990000	amyloid fibril formation	2	2/197	15/17653	0.0118246	0.0344372	CLU/MDM2	11.9479
GO:1903798	regulation of production of miRNAs involved in gene silencing by miRNA	2	2/197	15/17653	0.0118246	0.0344671	EGFR/TGFB1	11.9479
GO:0098856	intestinal lipid absorption	2	2/197	15/17653	0.0118246	0.0344971	FABP2/LEP	11.9479
GO:0090036	regulation of protein kinase C signaling	2	2/197	15/17653	0.0118246	0.0345271	VEGFA/FLT4	11.9479
GO:0071697	ectodermal placode morphogenesis	2	2/197	15/17653	0.0118246	0.0345572	DKK4/EDA	11.9479
GO:0060788	ectodermal placode formation	2	2/197	15/17653	0.0118246	0.0345873	DKK4/EDA	11.9479
GO:0060026	convergent extension	2	2/197	15/17653	0.0118246	0.0346175	LRP6/FRZB	11.9479
GO:0051546	keratinocyte migration	2	2/197	15/17653	0.0118246	0.0346477	ADAM9/FGF7	11.9479
GO:0050765	negative regulation of phagocytosis	2	2/197	15/17653	0.0118246	0.034678	TGFB1/TLR2	11.9479
GO:0006959	humoral immune response	9	9/197	329/17653	0.0117863	0.0346869	CXCL13/RARRES2/CLU/CXCL6/KLK5/CCL13/NOTCH1/PDCD1/S100A8	2.45131
GO:0046184	aldehyde biosynthetic process	2	2/197	15/17653	0.0118246	0.0347083	BMP2/BMP5	11.9479
GO:0032736	positive regulation of interleukin-13 production	2	2/197	15/17653	0.0118246	0.0347387	IL1RAP/IL33	11.9479
GO:0007252	I-kappaB phosphorylation	2	2/197	15/17653	0.0118246	0.0347692	TLR2/TLR4	11.9479
GO:0006909	phagocytosis	9	9/197	330/17653	0.0120035	0.0348672	TYRO3/IL1B/TGFB1/LEP/MERTK/PECAM1/PTX3/SLAMF1/TLR2	2.44389
GO:1903727	positive regulation of phospholipid metabolic process	3	3/197	43/17653	0.012173	0.0352074	CCL21/FGF2/TGFB1	6.2518
GO:1901224	positive regulation of NIK/NF-kappaB signaling	3	3/197	43/17653	0.012173	0.0352378	EGFR/HAVCR2/TNFRSF10A	6.2518
GO:0032732	positive regulation of interleukin-1 production	3	3/197	43/17653	0.012173	0.0352682	CCL20/HAVCR2/TLR4	6.2518
GO:0030308	negative regulation of cell growth	6	6/197	170/17653	0.0121558	0.035279	AGT/GDF2/TGFB1/SEMA7A/FRZB/TGFB2	3.16268
GO:0010712	regulation of collagen metabolic process	3	3/197	43/17653	0.012173	0.0352987	ENG/TGFB1/TGFB3	6.2518
GO:0062014	negative regulation of small molecule metabolic process	5	5/197	123/17653	0.012319	0.0355682	BMP2/BMP5/FGF19/TGFB1/MST1	3.64265
GO:0045682	regulation of epidermis development	4	4/197	80/17653	0.0123089	0.0355695	DKK4/FST/NOTCH1/TGFB2	4.48046
GO:0010950	positive regulation of endopeptidase activity	6	6/197	171/17653	0.0124844	0.0360147	NGF/NGFR/S100A8/F3/TNFSF10/TNFRSF10A	3.14418
GO:0032963	collagen metabolic process	5	5/197	124/17653	0.0127236	0.0366733	ENG/FURIN/TGFB1/MMP7/TGFB3	3.61327
GO:0010038	response to metal ion	9	9/197	334/17653	0.0129022	0.0371562	ADAM9/B2M/EGFR/FSTL3/MDM2/TNFRSF11B/S100A8/TF/TSHB	2.41462
GO:0048871	multicellular organismal homeostasis	9	9/197	335/17653	0.0131345	0.0377928	ADAM8/B2M/EGFR/IL1B/IL3/TNFRSF11B/TLR4/TF/VEGFA	2.40741
GO:1905314	semi-lunar valve development	2	2/197	16/17653	0.0134155	0.0381755	NOTCH1/TGFB2	11.2011
GO:0090195	chemokine secretion	2	2/197	16/17653	0.0134155	0.0382079	IL1RL1/IL33	11.2011
GO:0071696	ectodermal placode development	2	2/197	16/17653	0.0134155	0.0382404	DKK4/EDA	11.2011
GO:0048012	hepatocyte growth factor receptor signaling pathway	2	2/197	16/17653	0.0134155	0.0382729	HGF/MST1	11.2011
GO:0046852	positive regulation of bone remodeling	2	2/197	16/17653	0.0134155	0.0383055	ADAM8/EGFR	11.2011
GO:0045780	positive regulation of bone resorption	2	2/197	16/17653	0.0134155	0.0383381	ADAM8/EGFR	11.2011
GO:0043931	ossification involved in bone maturation	2	2/197	16/17653	0.0134155	0.0383708	BMP2/LEP	11.2011
GO:0035930	corticosteroid hormone secretion	2	2/197	16/17653	0.0134155	0.0384036	AGT/REN	11.2011
GO:0032695	negative regulation of interleukin-12 production	2	2/197	16/17653	0.0134155	0.0384363	TNFRSF9/SLAMF1	11.2011
GO:0030889	negative regulation of B cell proliferation	2	2/197	16/17653	0.0134155	0.0384692	CTLA4/TNFRSF13B	11.2011
GO:0045833	negative regulation of lipid metabolic process	4	4/197	82/17653	0.0133815	0.0384704	BMP2/BMP5/FGF19/IL1B	4.37118
GO:0015732	prostaglandin transport	2	2/197	16/17653	0.0134155	0.0385021	IL1B/LEP	11.2011
GO:0010744	positive regulation of macrophage derived foam cell differentiation	2	2/197	16/17653	0.0134155	0.0385351	AGT/IL18	11.2011
GO:0090199	regulation of release of cytochrome c from mitochondria	3	3/197	45/17653	0.013772	0.0390575	CLU/HGF/TNFSF10	5.97394
GO:0045058	T cell selection	3	3/197	45/17653	0.013772	0.0390906	LY9/IL12B/IL23R	5.97394
GO:0043551	regulation of phosphatidylinositol 3-kinase activity	3	3/197	45/17653	0.013772	0.0391237	CCL21/FGF2/TGFB1	5.97394
GO:0002704	negative regulation of leukocyte mediated immunity	3	3/197	45/17653	0.013772	0.0391568	CD84/XCL1/HAVCR2	5.97394
GO:0000302	response to reactive oxygen species	7	7/197	227/17653	0.0139403	0.0393685	ADAM9/AREG/BMP7/EGFR/HGF/IL18BP/MDM2	2.76328
GO:0048636	positive regulation of muscle organ development	4	4/197	83/17653	0.0139394	0.0393991	FGF2/GPC1/TGFB1/NOTCH1	4.31851
GO:0045844	positive regulation of striated muscle tissue development	4	4/197	83/17653	0.0139394	0.0394324	FGF2/GPC1/TGFB1/NOTCH1	4.31851
GO:0031058	positive regulation of histone modification	4	4/197	83/17653	0.0139394	0.0394656	IL1B/TGFB1/LIF/VEGFA	4.31851
GO:0010660	regulation of muscle cell apoptotic process	4	4/197	83/17653	0.0139394	0.039499	AGT/BMP7/IL12B/LRP6	4.31851
GO:0051052	regulation of DNA metabolic process	10	10/197	399/17653	0.0143628	0.0405274	TNFSF13/AREG/BMP5/GDF2/EGFR/HGF/IL3/TGFB1/KITLG/TGFB3	2.24584
GO:0097553	calcium ion transmembrane import into cytosol	5	5/197	128/17653	0.014432	0.0406543	CCL21/FGF2/CXCL11/TGFB1/XCL1	3.50036
GO:0006720	isoprenoid metabolic process	5	5/197	128/17653	0.014432	0.0406885	RARRES2/EGFR/GPC1/GPC5/SDC3	3.50036
GO:1901863	positive regulation of muscle tissue development	4	4/197	84/17653	0.0145119	0.040811	FGF2/GPC1/TGFB1/NOTCH1	4.2671
GO:0060191	regulation of lipase activity	4	4/197	84/17653	0.0145119	0.0408452	AGT/FGF2/EGFR/FURIN	4.2671
GO:0002889	regulation of immunoglobulin mediated immune response	3	3/197	46/17653	0.0146141	0.0409952	TNFSF13/TGFB1/XCL1	5.84407
GO:0002712	regulation of B cell mediated immunity	3	3/197	46/17653	0.0146141	0.0410295	TNFSF13/TGFB1/XCL1	5.84407
GO:0002067	glandular epithelial cell differentiation	3	3/197	46/17653	0.0146141	0.0410639	BMP2/BMP5/NOTCH1	5.84407
GO:0051924	regulation of calcium ion transport	7	7/197	230/17653	0.0148854	0.0416519	AGT/CD84/LGALS3/CXCL11/TGFB1/XCL1/CXCL12	2.72723
GO:0035113	embryonic appendage morphogenesis	5	5/197	129/17653	0.014882	0.0416769	BMP7/FGF4/LRP6/NOTCH1/TGFB2	3.47322
GO:0030326	embryonic limb morphogenesis	5	5/197	129/17653	0.014882	0.0417117	BMP7/FGF4/LRP6/NOTCH1/TGFB2	3.47322
GO:0030516	regulation of axon extension	4	4/197	85/17653	0.0150991	0.0417621	CDH4/CXCL12/SEMA7A/VEGFA	4.2169
GO:2001275	positive regulation of glucose import in response to insulin stimulus	2	2/197	17/17653	0.0150936	0.0417815	AGT/RARRES2	10.5423
GO:2000738	positive regulation of stem cell differentiation	2	2/197	17/17653	0.0150936	0.041816	BMP7/TGFB2	10.5423
GO:0090280	positive regulation of calcium ion import	2	2/197	17/17653	0.0150936	0.0418506	LGALS3/CXCL12	10.5423
GO:0090201	negative regulation of release of cytochrome c from mitochondria	2	2/197	17/17653	0.0150936	0.0418852	CLU/HGF	10.5423
GO:0071636	positive regulation of transforming growth factor beta production	2	2/197	17/17653	0.0150936	0.0419198	CX3CL1/XCL1	10.5423
GO:0070920	regulation of production of small RNA involved in gene silencing by RNA	2	2/197	17/17653	0.0150936	0.0419546	EGFR/TGFB1	10.5423
GO:0060977	coronary vasculature morphogenesis	2	2/197	17/17653	0.0150936	0.0419894	NOTCH1/VEGFA	10.5423
GO:0060390	regulation of SMAD protein signal transduction	2	2/197	17/17653	0.0150936	0.0420242	TGFB1/TGFB3	10.5423
GO:0045683	negative regulation of epidermis development	2	2/197	17/17653	0.0150936	0.0420591	DKK4/NOTCH1	10.5423
GO:0032291	axon ensheathment in central nervous system	2	2/197	17/17653	0.0150936	0.0420941	CLU/TLR2	10.5423
GO:0031065	positive regulation of histone deacetylation	2	2/197	17/17653	0.0150936	0.0421291	TGFB1/VEGFA	10.5423
GO:0022010	central nervous system myelination	2	2/197	17/17653	0.0150936	0.0421642	CLU/TLR2	10.5423
GO:0010832	negative regulation of myotube differentiation	2	2/197	17/17653	0.0150936	0.0421993	CEACAM5/NOTCH1	10.5423
GO:0030111	regulation of Wnt signaling pathway	9	9/197	344/17653	0.0153677	0.0424351	BMP2/DKK4/EDA/FOLR1/LRP6/NOTCH1/FRZB/TLR2/WIF1	2.34443
GO:0001654	eye development	9	9/197	344/17653	0.0153677	0.0424701	BMP7/BMPR1B/EGFR/TGFB1/LRP6/MERTK/NECTIN1/TGFB2/VEGFA	2.34443
GO:0050999	regulation of nitric-oxide synthase activity	3	3/197	47/17653	0.0154848	0.042653	EGFR/IL1B/LEP	5.71973
GO:0032964	collagen biosynthetic process	3	3/197	47/17653	0.0154848	0.0426881	ENG/TGFB1/TGFB3	5.71973
GO:0032720	negative regulation of tumor necrosis factor production	3	3/197	47/17653	0.0154848	0.0427232	SLAMF1/HAVCR2/TLR4	5.71973
GO:0006029	proteoglycan metabolic process	4	4/197	86/17653	0.015701	0.0432133	BMP2/BMPR1B/GPC1/SPOCK2	4.16787
GO:0018105	peptidyl-serine phosphorylation	8	8/197	288/17653	0.0157758	0.0433836	ANGPT1/EGFR/HGF/IL11/IL24/TGFB1/LIF/VEGFA	2.48914
GO:0046683	response to organophosphorus	5	5/197	131/17653	0.0158099	0.0434416	AREG/IL1B/SELL/REN/THBD	3.4202
GO:0048145	regulation of fibroblast proliferation	4	4/197	87/17653	0.0163179	0.0447642	AGT/BTC/EGFR/TGFB1	4.11996
GO:0010657	muscle cell apoptotic process	4	4/197	87/17653	0.0163179	0.0448008	AGT/BMP7/IL12B/LRP6	4.11996
GO:0060711	labyrinthine layer development	3	3/197	48/17653	0.0163841	0.0448358	BMP5/BMP7/SPINT2	5.60057
GO:0060324	face development	3	3/197	48/17653	0.0163841	0.0448724	TGFB1/LRP6/TGFB3	5.60057
GO:0002381	immunoglobulin production involved in immunoglobulin mediated immune response	3	3/197	48/17653	0.0163841	0.0449091	TNFSF13/TGFB1/XCL1	5.60057
GO:0048839	inner ear development	6	6/197	182/17653	0.0165206	0.0451724	BMP2/TGFB1/NOTCH1/FRZB/TGFB2/TGFB3	2.95415
GO:2001269	positive regulation of cysteine-type endopeptidase activity involved in apoptotic signaling pathway	2	2/197	18/17653	0.016857	0.0456827	TNFSF10/TNFRSF10A	9.95657
GO:2000831	regulation of steroid hormone secretion	2	2/197	18/17653	0.016857	0.0457196	AGT/REN	9.95657
GO:1903055	positive regulation of extracellular matrix organization	2	2/197	18/17653	0.016857	0.0457566	AGT/TGFB1	9.95657
GO:0070977	bone maturation	2	2/197	18/17653	0.016857	0.0457936	BMP2/LEP	9.95657
GO:0032026	response to magnesium ion	2	2/197	18/17653	0.016857	0.0458307	MDM2/TNFRSF11B	9.95657
GO:0030540	female genitalia development	2	2/197	18/17653	0.016857	0.0458679	TYRO3/MERTK	9.95657
GO:0048144	fibroblast proliferation	4	4/197	88/17653	0.0169498	0.0458972	AGT/BTC/EGFR/TGFB1	4.07314
GO:0010829	negative regulation of glucose transmembrane transport	2	2/197	18/17653	0.016857	0.0459051	IL1B/LEP	9.95657
GO:0010224	response to UV-B	2	2/197	18/17653	0.016857	0.0459424	IL12B/MME	9.95657
GO:0010002	cardioblast differentiation	2	2/197	18/17653	0.016857	0.0459798	NOTCH1/TGFB2	9.95657
GO:0006704	glucocorticoid biosynthetic process	2	2/197	18/17653	0.016857	0.0460172	BMP2/BMP5	9.95657
GO:0002374	cytokine secretion involved in immune response	2	2/197	18/17653	0.016857	0.0460547	ANGPT1/TLR2	9.95657
GO:0051055	negative regulation of lipid biosynthetic process	3	3/197	49/17653	0.0173122	0.0466527	BMP2/BMP5/FGF19	5.48627
GO:0046579	positive regulation of Ras protein signal transduction	3	3/197	49/17653	0.0173122	0.0466902	NGF/NOTCH1/KITLG	5.48627
GO:0045806	negative regulation of endocytosis	3	3/197	49/17653	0.0173122	0.0467277	LGALS3/TGFB1/TLR2	5.48627
GO:0010518	positive regulation of phospholipase activity	3	3/197	49/17653	0.0173122	0.0467653	AGT/FGF2/EGFR	5.48627
GO:0010171	body morphogenesis	3	3/197	49/17653	0.0173122	0.046803	TGFB1/LRP6/TGFB3	5.48627
GO:0003044	regulation of systemic arterial blood pressure mediated by a chemical signal	3	3/197	49/17653	0.0173122	0.0468408	AGT/MME/REN	5.48627
GO:0030510	regulation of BMP signaling pathway	4	4/197	89/17653	0.0175968	0.0473814	GDF2/ENG/FSTL3/NOTCH1	4.02738
GO:0002224	toll-like receptor signaling pathway	5	5/197	135/17653	0.01778	0.0478362	TYRO3/S100A8/HAVCR2/TLR2/TLR4	3.31886
GO:0006816	calcium ion transport	10	10/197	413/17653	0.0178349	0.0479455	CCL21/AGT/FGF2/CD84/LGALS3/CXCL11/TGFB1/XCL1/CCL8/CXCL12	2.16971
GO:0045089	positive regulation of innate immune response	9	9/197	353/17653	0.0178692	0.0479994	ADAM8/TYRO3/IL12B/IL21/NCR3/S100A8/HAVCR2/TLR2/TLR4	2.28465
GO:2001238	positive regulation of extrinsic apoptotic signaling pathway	3	3/197	50/17653	0.0182692	0.0488003	AGT/BMPR1B/TNFSF10	5.37655
GO:0006260	DNA replication	8	8/197	296/17653	0.0182855	0.0488049	AREG/BMP5/GDF2/EGFR/IL3/TGFB1/KITLG/TGFB3	2.42187
GO:0006694	steroid biosynthetic process	6	6/197	186/17653	0.0181886	0.0488181	FGF1/BMP2/BMP5/FGF19/IL1B/LEP	2.89062
GO:2000351	regulation of endothelial cell apoptotic process	3	3/197	50/17653	0.0182692	0.0488391	ANGPT1/FGF21/SERPINE1	5.37655
GO:0032890	regulation of organic acid transport	3	3/197	50/17653	0.0182692	0.0488781	AGT/IL1B/LEP	5.37655
GO:0032663	regulation of interleukin-2 production	3	3/197	50/17653	0.0182692	0.0489171	IL1B/XCL1/HAVCR2	5.37655
GO:1905269	positive regulation of chromatin organization	4	4/197	90/17653	0.018259	0.0489289	IL1B/TGFB1/LIF/VEGFA	3.98263
GO:0001523	retinoid metabolic process	4	4/197	90/17653	0.018259	0.048968	RARRES2/GPC1/GPC5/SDC3	3.98263
GO:0043270	positive regulation of ion transport	7	7/197	240/17653	0.0183659	0.0489805	AGT/LGALS3/IL1B/CXCL11/LEP/XCL1/CXCL12	2.6136
GO:0098581	detection of external biotic stimulus	2	2/197	19/17653	0.0187034	0.0493704	TLR2/TLR4	9.43254
GO:0097242	amyloid-beta clearance	2	2/197	19/17653	0.0187034	0.0494093	CLU/MME	9.43254
GO:0072111	cell proliferation involved in kidney development	2	2/197	19/17653	0.0187034	0.0494482	BMP2/BMP7	9.43254
GO:0061377	mammary gland lobule development	2	2/197	19/17653	0.0187034	0.0494872	AREG/VEGFA	9.43254
GO:0060749	mammary gland alveolus development	2	2/197	19/17653	0.0187034	0.0495263	AREG/VEGFA	9.43254
GO:0060438	trachea development	2	2/197	19/17653	0.0187034	0.0495654	EDA/LRP6	9.43254
GO:0042534	regulation of tumor necrosis factor biosynthetic process	2	2/197	19/17653	0.0187034	0.0496046	TNFRSF8/TLR4	9.43254
GO:0034764	positive regulation of transmembrane transport	6	6/197	187/17653	0.0186229	0.0496266	AGT/RARRES2/FGF19/FGF21/CXCL11/XCL1	2.87516
GO:0042533	tumor necrosis factor biosynthetic process	2	2/197	19/17653	0.0187034	0.0496438	TNFRSF8/TLR4	9.43254
GO:0008584	male gonad development	5	5/197	137/17653	0.0188232	0.0496477	FSTL3/REN/KITLG/TGFB2/TNFSF10	3.27041
GO:0034104	negative regulation of tissue remodeling	2	2/197	19/17653	0.0187034	0.0496832	AGT/TNFRSF11B	9.43254
GO:0032703	negative regulation of interleukin-2 production	2	2/197	19/17653	0.0187034	0.0497225	XCL1/HAVCR2	9.43254
GO:0001779	natural killer cell differentiation	2	2/197	19/17653	0.0187034	0.049762	TYRO3/MERTK	9.43254
GO:0001759	organ induction	2	2/197	19/17653	0.0187034	0.0498014	FGF1/BMP2	9.43254
GO:0055024	regulation of cardiac muscle tissue development	4	4/197	91/17653	0.0189365	0.0498681	FGF2/BMP2/TGFB1/NOTCH1	3.93886
GO:0046632	alpha-beta T cell differentiation	4	4/197	91/17653	0.0189365	0.0499073	LY9/IL12B/IL18/IL23R	3.93886

## Sheet: GO_MF
ID	Description	Count	GeneRatio	BgRatio	pvalue	p.adjust	geneID	Enrich_factor
GO:0048018	receptor ligand activity	76	76/197	472/17548	3.78805e-68	9.3186e-66	CCL21/FGF1/AGRP/AGT/TNFSF13/AREG/FGF2/CXCL13/BMP2/BMP5/BMP7/GDF2/NGF/BTC/CCL28/CCL23/CXCL16/PROK1/CXCL5/CCL11/CCL26/FGF17/FGF19/FGF21/FGF4/FGF6/FGF7/CX3CL1/LGALS3/CXCL6/TNFSF18/CXCL1/CCL14/HGF/CCL1/IL1F10/IL36B/IL11/IL12B/IL17A/IL17B/IL25/IL18/IL1B/IL21/IL24/IFNL2/IFNL1/IL3/IL32/IL33/IL9/CXCL11/TGFB1/LEP/LIF/TNFSF14/XCL1/CCL8/CCL7/CCL13/MDK/CCL20/NTF4/TNFRSF11B/PSPN/PRL/KITLG/CXCL12/SEMA7A/CCL25/…	14.3428
GO:0005125	cytokine activity	55	55/197	220/17548	1.31381e-59	1.61599e-57	CCL21/TNFSF13/AREG/FGF2/CXCL13/BMP2/BMP5/BMP7/GDF2/CCL28/CCL23/CXCL16/CXCL5/CCL11/CCL26/CX3CL1/CXCL6/TNFSF18/CXCL1/CCL14/CCL1/IL1F10/IL36B/IL11/IL12B/IL17A/IL17B/IL25/IL18/IL1B/IL21/IL24/IFNL2/IFNL1/IL3/IL32/IL33/IL9/CXCL11/TGFB1/LIF/TNFSF14/XCL1/CCL8/CCL7/CCL13/CCL20/TNFRSF11B/KITLG/CXCL12/CCL25/TGFB2/TGFB3/TNFSF10/VEGFA	22.269
GO:0005126	cytokine receptor binding	53	53/197	278/17548	1.4108e-50	1.15685e-48	CCL21/TNFSF13/CXCL13/BMP2/BMP5/BMP7/GDF2/NGF/CCL28/CCL23/CXCL16/EDA/CXCL5/ENG/CCL11/CCL26/CX3CL1/CXCL6/TNFSF18/IL6ST/CXCL1/CCL14/CCL1/IL1F10/IL36B/IL11/IL12B/IL25/IL1B/IL21/IL23R/IFNL1/IL3/IL9/ITGA5/CXCL11/TGFB1/LIF/TNFSF14/XCL1/CCL8/CCL7/CCL13/CCL20/NTF4/PRL/KITLG/CXCL12/CCL25/TGFB2/TGFB3/TNFSF10/VEGFA	16.9821
GO:0008083	growth factor activity	33	33/197	163/17548	2.96932e-32	1.82613e-30	FGF1/AGT/AREG/FGF2/BMP2/BMP5/BMP7/GDF2/NGF/BTC/PROK1/FGF17/FGF19/FGF21/FGF4/FGF6/FGF7/CXCL1/HGF/IL11/IL12B/IL3/IL9/TGFB1/LIF/MDK/NTF4/PSPN/KITLG/CXCL12/TGFB2/TGFB3/VEGFA	18.0338
GO:0008009	chemokine activity	21	21/197	49/17548	1.13436e-28	5.58106e-27	CCL21/CXCL13/CCL28/CCL23/CXCL16/CXCL5/CCL11/CCL26/CX3CL1/CXCL6/CXCL1/CCL14/CCL1/CXCL11/XCL1/CCL8/CCL7/CCL13/CCL20/CXCL12/CCL25	38.1755
GO:0042379	chemokine receptor binding	21	21/197	66/17548	2.1961e-25	9.00403e-24	CCL21/CXCL13/CCL28/CCL23/CXCL16/CXCL5/CCL11/CCL26/CX3CL1/CXCL6/CXCL1/CCL14/CCL1/CXCL11/XCL1/CCL8/CCL7/CCL13/CCL20/CXCL12/CCL25	28.3424
GO:0070851	growth factor receptor binding	22	22/197	133/17548	9.86145e-20	3.4656e-18	FGF1/AREG/FGF2/BTC/FGF17/FGF19/FGF21/FGF4/FGF6/FGF7/IL6ST/IL1F10/IL36B/IL11/IL12B/IL1B/IL21/IL23R/IL3/IL9/ITGA5/VEGFA	14.7344
GO:0004896	cytokine receptor activity	19	19/197	93/17548	5.20159e-19	1.59949e-17	CSF2RB/EPOR/CSF3R/IL6ST/IFNAR2/IL1RAP/IL1RL1/IL1RL2/IL1R2/IL10RA/IL10RB/IL12B/IL2RA/IL2RB/IL2RG/IL22RA1/IL23R/IL5RA/F3	18.1984
GO:0048020	CCR chemokine receptor binding	14	14/197	43/17548	1.86695e-17	5.10299e-16	CCL21/CXCL13/CCL23/CCL11/CCL26/CX3CL1/CCL14/CCL1/XCL1/CCL8/CCL7/CCL13/CCL20/CCL25	29.0015
GO:0001664	G-protein coupled receptor binding	24	24/197	271/17548	4.95305e-15	1.21845e-13	CCL21/AGT/CXCL13/CCL28/CCL23/CXCL16/PROK1/CXCL5/CCL11/CCL26/CX3CL1/CXCL6/CXCL1/CCL14/CCL1/CXCL11/LRP6/XCL1/CCL8/CCL7/CCL13/CCL20/CXCL12/CCL25	7.88866
GO:0019955	cytokine binding	16	16/197	103/17548	3.2894e-14	7.3563e-13	TNFRSF9/TNFRSF25/ENG/CSF3R/IL6ST/IL1RL1/IL1R2/IL10RA/IL12B/IL18BP/IL2RA/IL2RB/IL2RG/IL22RA1/IL23R/TGFB3	13.8371
GO:0005539	glycosaminoglycan binding	20	20/197	215/17548	4.18673e-13	8.5828e-12	FGF1/FGF2/CXCL13/BMP7/CCL23/ENG/FGF4/FGF7/CXCL6/CXCL11/SELL/LYVE1/CCL8/CCL7/MDK/MMP7/SPOCK2/COMP/TLR2/VEGFA	8.28615
GO:0019838	growth factor binding	16	16/197	133/17548	1.95585e-12	3.70107e-11	CXCL13/TNFRSF8/EGFR/ENG/FURIN/GPC1/IL6ST/IGF2R/IL1R2/IL10RA/IL2RA/IL2RB/IL2RG/NGFR/TGFB3/FLT4	10.7159
GO:0005031	tumor necrosis factor-activated receptor activity	9	9/197	24/17548	2.66577e-12	4.37186e-11	TNFRSF9/CD27/TNFRSF8/TNFRSF6B/TNFRSF25/NGFR/TNFRSF11B/TNFRSF10A/TNFRSF10D	33.4036
GO:0005035	death receptor activity	9	9/197	24/17548	2.66577e-12	4.37186e-11	TNFRSF9/CD27/TNFRSF8/TNFRSF6B/TNFRSF25/NGFR/TNFRSF11B/TNFRSF10A/TNFRSF10D	33.4036
GO:0046934	phosphatidylinositol-4,5-bisphosphate 3-kinase activity	12	12/197	68/17548	1.20332e-11	1.8501e-10	FGF1/FGF2/BTC/EGFR/FGF17/FGF19/FGF4/FGF6/FGF7/HGF/ICOS/KITLG	15.7193
GO:1901681	sulfur compound binding	19	19/197	235/17548	1.98534e-11	2.8077e-10	FGF1/FGF2/CXCL13/BMP7/CCL23/FGF4/FGF7/FST/CXCL6/GPC1/GPC5/CXCL11/SELL/CCL8/CCL7/MDK/MMP7/COMP/VEGFA	7.2019
GO:0052813	phosphatidylinositol bisphosphate kinase activity	12	12/197	71/17548	2.05441e-11	2.8077e-10	FGF1/FGF2/BTC/EGFR/FGF17/FGF19/FGF4/FGF6/FGF7/HGF/ICOS/KITLG	15.0551
GO:0004713	protein tyrosine kinase activity	17	17/197	182/17548	2.4248e-11	3.13948e-10	FGF1/FGF2/BTC/CSF2RB/TYRO3/EGFR/EPHB6/FGF17/FGF4/FGF6/FGF7/HGF/IGF2R/IL3/IL5RA/MERTK/FLT4	8.3203
GO:0008201	heparin binding	16	16/197	158/17548	2.81061e-11	3.45705e-10	FGF1/FGF2/CXCL13/BMP7/CCL23/FGF4/FGF7/CXCL6/CXCL11/SELL/CCL8/CCL7/MDK/MMP7/COMP/VEGFA	9.02037
GO:0035004	phosphatidylinositol 3-kinase activity	12	12/197	76/17548	4.74042e-11	5.55307e-10	FGF1/FGF2/BTC/EGFR/FGF17/FGF19/FGF4/FGF6/FGF7/HGF/ICOS/KITLG	14.0647
GO:0005088	Ras guanyl-nucleotide exchange factor activity	19	19/197	251/17548	6.23459e-11	6.97141e-10	FGF1/ANGPT1/FGF2/BTC/CSF2RB/EGFR/FGF17/FGF19/FGF4/FGF6/FGF7/HGF/IL2RA/IL2RB/IL2RG/IL3/IL5RA/PSPN/KITLG	6.74282
GO:0005104	fibroblast growth factor receptor binding	8	8/197	26/17548	2.87504e-10	3.07504e-09	FGF1/FGF2/FGF17/FGF19/FGF21/FGF4/FGF6/FGF7	27.408
GO:0070700	BMP receptor binding	6	6/197	12/17548	1.62058e-09	1.6611e-08	BMP2/BMP5/BMP7/TGFB1/TGFB2/TGFB3	44.5381
GO:0005085	guanyl-nucleotide exchange factor activity	19	19/197	323/17548	4.36085e-09	4.29107e-08	FGF1/ANGPT1/FGF2/BTC/CSF2RB/EGFR/FGF17/FGF19/FGF4/FGF6/FGF7/HGF/IL2RA/IL2RB/IL2RG/IL3/IL5RA/PSPN/KITLG	5.23977
GO:0045236	CXCR chemokine receptor binding	6	6/197	17/17548	2.0713e-08	1.95977e-07	CXCL13/CXCL5/CXCL6/CXCL1/CXCL11/CXCL12	31.4386
GO:0050839	cell adhesion molecule binding	22	22/197	489/17548	3.35788e-08	3.0594e-07	ADAM8/ADAM9/FGF1/JAML/FGF2/CDH11/CDH13/CDH4/CD200/DSG2/EGFR/CX3CL1/LGALS8/IL1B/ITGA5/F11R/SELL/NECTIN1/NCR3/CXCL12/SEMA7A/CDH5	4.00752
GO:0070696	transmembrane receptor protein serine/threonine kinase binding	6	6/197	20/17548	6.30741e-08	5.54151e-07	BMP2/BMP5/BMP7/TGFB1/TGFB2/TGFB3	26.7228
GO:0005160	transforming growth factor beta receptor binding	8	8/197	49/17548	6.65443e-08	5.64479e-07	BMP2/BMP5/BMP7/GDF2/ENG/TGFB1/TGFB2/TGFB3	14.543
GO:0005178	integrin binding	11	11/197	118/17548	9.07478e-08	7.44132e-07	ADAM9/FGF1/JAML/FGF2/EGFR/CX3CL1/LGALS8/IL1B/ITGA5/CXCL12/SEMA7A	8.30371
GO:0033612	receptor serine/threonine kinase binding	6	6/197	22/17548	1.19167e-07	9.45646e-07	BMP2/BMP5/BMP7/TGFB1/TGFB2/TGFB3	24.2935
GO:0016303	1-phosphatidylinositol-3-kinase activity	7	7/197	43/17548	4.62321e-07	3.55409e-06	FGF1/FGF2/FGF17/FGF19/FGF4/FGF6/FGF7	14.5008
GO:0052742	phosphatidylinositol kinase activity	7	7/197	51/17548	1.53968e-06	1.14776e-05	FGF1/FGF2/FGF17/FGF19/FGF4/FGF6/FGF7	12.2261
GO:0050840	extracellular matrix binding	7	7/197	52/17548	1.76241e-06	1.27515e-05	ADAM9/LGALS1/LGALS3/GPC1/NID1/SPOCK2/VEGFA	11.991
GO:0042056	chemoattractant activity	6	6/197	34/17548	1.9201e-06	1.34956e-05	FGF2/FGF7/LGALS3/HGF/CXCL12/VEGFA	15.7193
GO:0032813	tumor necrosis factor receptor superfamily binding	6	6/197	46/17548	1.19567e-05	8.17041e-05	TNFSF13/NGF/EDA/TNFSF18/TNFSF14/TNFSF10	11.6186
GO:0043236	laminin binding	5	5/197	28/17548	1.35018e-05	8.97686e-05	ADAM9/LGALS1/LGALS3/GPC1/NID1	15.9065
GO:0005149	interleukin-1 receptor binding	4	4/197	17/17548	3.27012e-05	0.000211697	IL1F10/IL36B/IL1B/IL3	20.9591
GO:0019199	transmembrane receptor protein kinase activity	7	7/197	83/17548	4.07936e-05	0.000257313	BMPR1B/TYRO3/EGFR/EPHB6/IGF2R/MERTK/FLT4	7.51245
GO:0043394	proteoglycan binding	5	5/197	38/17548	6.29552e-05	0.000387175	FST/GPC1/GPC5/NID1/COMP	11.7205
GO:0043395	heparan sulfate proteoglycan binding	4	4/197	20/17548	6.48361e-05	0.000389017	FST/GPC1/GPC5/COMP	17.8152
GO:0004714	transmembrane receptor protein tyrosine kinase activity	6	6/197	66/17548	9.62888e-05	0.000563977	TYRO3/EGFR/EPHB6/IGF2R/MERTK/FLT4	8.09783
GO:0004866	endopeptidase inhibitor activity	9	9/197	173/17548	0.000149971	0.000857975	AGT/NGF/CD27/CSTA/FURIN/SPINT2/TNFSF14/SERPINE1/SPOCK2	4.63402
GO:0043121	neurotrophin binding	3	3/197	10/17548	0.00015778	0.000882135	TNFRSF8/FURIN/NGFR	26.7228
GO:0001618	virus receptor activity	6	6/197	74/17548	0.000182273	0.000974764	TYRO3/EGFR/ITGA5/F11R/NECTIN1/SLAMF1	7.22239
GO:0104005	hijacked molecular function	6	6/197	74/17548	0.000182273	0.000974764	TYRO3/EGFR/ITGA5/F11R/NECTIN1/SLAMF1	7.22239
GO:0061135	endopeptidase regulator activity	9	9/197	179/17548	0.000193821	0.00101447	AGT/NGF/CD27/CSTA/FURIN/SPINT2/TNFSF14/SERPINE1/SPOCK2	4.47869
GO:0030246	carbohydrate binding	11	11/197	266/17548	0.000215604	0.00110179	ENG/LGALS1/LGALS2/LGALS3/LGALS8/IGF2R/OLR1/SELL/NECTIN1/PTX3/SIGLEC10	3.6836
GO:0030414	peptidase inhibitor activity	9	9/197	182/17548	0.000219462	0.00110179	AGT/NGF/CD27/CSTA/FURIN/SPINT2/TNFSF14/SERPINE1/SPOCK2	4.40486
GO:0048185	activin binding	3	3/197	12/17548	0.000284504	0.00139976	ENG/FSTL3/FST	22.269
GO:0005164	tumor necrosis factor receptor binding	4	4/197	31/17548	0.00038231	0.00184409	TNFSF13/EDA/TNFSF14/TNFSF10	11.4937
GO:0046982	protein heterodimerization activity	15	15/197	500/17548	0.000539382	0.00255169	CXCL13/BMP2/TYRO3/EGFR/HGF/IL12B/JAM2/TGFB1/NECTIN1/NOTCH1/TGFB2/TGFB3/TLR2/TLR4/VEGFA	2.67228
GO:0005057	signal transducer activity, downstream of receptor	8	8/197	169/17548	0.000654781	0.00303917	BMPR1B/TYRO3/EGFR/ENG/EPHB6/IL1RL1/MERTK/FLT4	4.21662
GO:0002020	protease binding	7	7/197	133/17548	0.000763494	0.00347814	CSTA/FURIN/SELL/SERPINE1/F3/COMP/TNFRSF10A	4.68822
GO:0061134	peptidase regulator activity	9	9/197	218/17548	0.000816086	0.00365013	AGT/NGF/CD27/CSTA/FURIN/SPINT2/TNFSF14/SERPINE1/SPOCK2	3.67746
GO:0031434	mitogen-activated protein kinase kinase binding	5	5/197	70/17548	0.00113594	0.00499001	TYRO3/EGFR/EPHB6/MERTK/FLT4	6.36258
GO:0015026	coreceptor activity	4	4/197	42/17548	0.00123527	0.00533115	LRP6/NECTIN1/NGFR/RGMB	8.48344
GO:0004252	serine-type endopeptidase activity	9	9/197	248/17548	0.00199623	0.00846677	ADAM8/PROC/FURIN/KLK14/KLK5/PRSS27/MMP7/MST1/F3	3.2326
GO:0004709	MAP kinase kinase kinase activity	5	5/197	81/17548	0.00217779	0.00908028	TYRO3/EGFR/EPHB6/MERTK/FLT4	5.49853
GO:0005179	hormone activity	6	6/197	121/17548	0.00245003	0.0100451	AGRP/AGT/LEP/PRL/CCL25/TSHB	4.417
GO:0004702	signal transducer, downstream of receptor, with serine/threonine kinase activity	6	6/197	123/17548	0.00265956	0.0107254	BMPR1B/TYRO3/EGFR/EPHB6/MERTK/FLT4	4.34518
GO:0008236	serine-type peptidase activity	9	9/197	276/17548	0.00406547	0.0161308	ADAM8/PROC/FURIN/KLK14/KLK5/PRSS27/MMP7/MST1/F3	2.90466
GO:0017171	serine hydrolase activity	9	9/197	281/17548	0.00456752	0.0178351	ADAM8/PROC/FURIN/KLK14/KLK5/PRSS27/MMP7/MST1/F3	2.85297
GO:0001530	lipopolysaccharide binding	3	3/197	31/17548	0.00496969	0.0188084	CD6/TLR2/TLR4	8.62027
GO:0017147	Wnt-protein binding	3	3/197	31/17548	0.00496969	0.0188084	LRP6/FRZB/WIF1	8.62027
GO:0035325	Toll-like receptor binding	2	2/197	10/17548	0.00531799	0.0196112	S100A8/TLR2	17.8152
GO:0004857	enzyme inhibitor activity	11	11/197	397/17548	0.00534126	0.0196112	AGT/NGF/CD27/CSTA/FURIN/SPINT2/TNFSF14/LRP6/NOTCH1/SERPINE1/SPOCK2	2.4681
GO:0005154	epidermal growth factor receptor binding	3	3/197	33/17548	0.00593404	0.0214673	AREG/BTC/ITGA5	8.09783
GO:0005172	vascular endothelial growth factor receptor binding	2	2/197	11/17548	0.00645196	0.0230026	ITGA5/VEGFA	16.1957
GO:0004175	endopeptidase activity	12	12/197	474/17548	0.00741882	0.0260718	ADAM8/ADAM9/PROC/FURIN/KLK14/KLK5/PRSS27/MMP7/MST1/MME/REN/F3	2.25509
GO:0005165	neurotrophin receptor binding	2	2/197	12/17548	0.00768545	0.0262586	NGF/NTF4	14.846
GO:0036041	long-chain fatty acid binding	2	2/197	12/17548	0.00768545	0.0262586	FABP2/S100A8	14.846
GO:1990782	protein tyrosine kinase binding	4	4/197	70/17548	0.00793506	0.0267401	ANGPT1/ANGPT2/IL1RAP/MST1	5.09007
GO:0039706	co-receptor binding	2	2/197	13/17548	0.00901611	0.0299725	BMP2/DKK4	13.704
GO:0005041	low-density lipoprotein particle receptor activity	2	2/197	14/17548	0.0104416	0.0342485	CXCL16/LRP6	12.7252
GO:0005161	platelet-derived growth factor receptor binding	2	2/197	15/17548	0.0119597	0.038209	ITGA5/VEGFA	11.8768
GO:0008191	metalloendopeptidase inhibitor activity	2	2/197	15/17548	0.0119597	0.038209	NGF/SPOCK2	11.8768
GO:0070492	oligosaccharide binding	2	2/197	16/17548	0.0135682	0.042792	LGALS1/SELL	11.1345
GO:0008329	signaling pattern recognition receptor activity	2	2/197	17/17548	0.0152648	0.0456422	TLR2/TLR4	10.4795
GO:0030228	lipoprotein particle receptor activity	2	2/197	17/17548	0.0152648	0.0456422	CXCL16/LRP6	10.4795
GO:0038187	pattern recognition receptor activity	2	2/197	17/17548	0.0152648	0.0456422	TLR2/TLR4	10.4795
GO:0048019	receptor antagonist activity	2	2/197	17/17548	0.0152648	0.0456422	DKK4/IL18BP	10.4795
GO:0038024	cargo receptor activity	4	4/197	85/17548	0.0153996	0.0456422	CD6/CXCL16/FOLR1/LRP6	4.19182

## Sheet: GO_CC
ID	Description	Count	GeneRatio	BgRatio	pvalue	p.adjust	geneID
GO:0009897	external side of plasma membrane	27	27/198	287/18698	4.40159e-18	8.05491e-16	TNFRSF9/ADAM9/B2M/CD274/CD276/CDH13/CD27/CEACAM5/CTLA4/ENG/FOLR1/IL6ST/ICOS/IL1RL1/IL17A/IL2RA/IL2RB/IL2RG/ITGA5/SELL/PDCD1/CXCL12/SEMA7A/F3/TLR4/TF/CDH5
GO:0043235	receptor complex	22	22/198	374/18698	8.18697e-11	7.49108e-09	B2M/BMP2/BMPR1B/CD6/CSF2RB/TYRO3/EGFR/ENG/EPHB6/IL6ST/IL10RB/IL23R/IFNL1/ITGA5/OLR1/LRP6/MERTK/NOTCH1/TLR2/TLR4/TF/FLT4
GO:0031012	extracellular matrix	22	22/198	479/18698	8.31943e-09	5.07485e-07	FGF1/BMP7/CDH13/RARRES2/CLU/LGALS1/LGALS3/GPC1/GPC5/IL1RL1/TGFB1/MMP7/NID1/TNFRSF11B/SERPINE1/SDC3/SPOCK2/F3/TGFB2/TGFB3/COMP/VEGFA
GO:0098802	plasma membrane receptor complex	13	13/198	179/18698	6.07447e-08	2.77907e-06	B2M/BMP2/BMPR1B/CD6/CSF2RB/ENG/IL6ST/IL10RB/IL23R/IFNL1/ITGA5/TLR2/TF
GO:0031225	anchored component of membrane	11	11/198	159/18698	1.04988e-06	3.84256e-05	CDH13/CD48/CD58/CEACAM5/FOLR1/GPC1/GPC5/PRSS27/RGMB/SEMA7A/ULBP1
GO:0031091	platelet alpha granule	8	8/198	90/18698	5.06365e-06	0.000154441	CLU/HGF/TGFB1/SERPINE1/PECAM1/TGFB2/TGFB3/VEGFA
GO:0031093	platelet alpha granule lumen	7	7/198	67/18698	6.82346e-06	0.000178385	CLU/HGF/TGFB1/SERPINE1/TGFB2/TGFB3/VEGFA
GO:0016342	catenin complex	5	5/198	29/18698	1.22258e-05	0.000248592	CDH11/CDH13/CDH4/NECTIN1/CDH5
GO:0046658	anchored component of plasma membrane	6	6/198	48/18698	1.10771e-05	0.000248592	FOLR1/GPC1/GPC5/PRSS27/RGMB/ULBP1
GO:0005796	Golgi lumen	8	8/198	103/18698	1.38136e-05	0.000252789	AGRP/NGF/PROC/FURIN/GPC1/GPC5/TGFB1/SDC3
GO:0031983	vesicle lumen	14	14/198	339/18698	1.60811e-05	0.00026753	B2M/RARRES2/CLU/EGFR/CXCL1/HGF/TGFB1/SERPINE1/PTX3/S100A8/TGFB2/TGFB3/TF/VEGFA
GO:0034774	secretory granule lumen	13	13/198	321/18698	3.97263e-05	0.000605825	B2M/RARRES2/CLU/CXCL1/HGF/TGFB1/SERPINE1/PTX3/S100A8/TGFB2/TGFB3/TF/VEGFA
GO:0060205	cytoplasmic vesicle lumen	13	13/198	338/18698	6.72785e-05	0.000947074	B2M/RARRES2/CLU/CXCL1/HGF/TGFB1/SERPINE1/PTX3/S100A8/TGFB2/TGFB3/TF/VEGFA
GO:0031233	intrinsic component of external side of plasma membrane	4	4/198	23/18698	9.22506e-05	0.00120585	ADAM9/CEACAM5/FOLR1/F3
GO:0005913	cell-cell adherens junction	7	7/198	110/18698	0.000170259	0.00207716	CDH11/CDH13/CDH4/CD200/NECTIN1/NCR3/CDH5
GO:0005911	cell-cell junction	14	14/198	440/18698	0.000259796	0.00297142	JAML/CDH11/CDH13/CDH4/CD200/DSG2/DSG3/ESAM/ITGA5/F11R/JAM2/NECTIN1/NCR3/CDH5
GO:0045121	membrane raft	11	11/198	302/18698	0.000389564	0.00407241	ANGPT1/CDH13/CD48/EGFR/FURIN/GPC1/OLR1/LRP6/PECAM1/RGMB/TLR2
GO:0098857	membrane microdomain	11	11/198	303/18698	0.000400565	0.00407241	ANGPT1/CDH13/CD48/EGFR/FURIN/GPC1/OLR1/LRP6/PECAM1/RGMB/TLR2
GO:0098589	membrane region	11	11/198	314/18698	0.000539815	0.00519928	ANGPT1/CDH13/CD48/EGFR/FURIN/GPC1/OLR1/LRP6/PECAM1/RGMB/TLR2
GO:0005578	proteinaceous extracellular matrix	12	12/198	375/18698	0.000679376	0.00621629	FGF1/LGALS1/GPC1/GPC5/IL1RL1/TGFB1/MMP7/NID1/TNFRSF11B/SPOCK2/COMP/VEGFA
GO:0030667	secretory granule membrane	10	10/198	303/18698	0.00150237	0.013092	ADAM8/CD58/ADGRE5/LGALS3/IGF2R/OLR1/SELL/MME/PECAM1/TLR2
GO:0070820	tertiary granule	7	7/198	164/18698	0.00184492	0.0153464	ADAM8/B2M/CD58/LGALS3/CXCL1/OLR1/PTX3
GO:0019897	extrinsic component of plasma membrane	7	7/198	171/18698	0.00233665	0.0185916	CDH11/CDH13/CDH4/PRSS27/NECTIN1/TF/CDH5
GO:0043296	apical junction complex	6	6/198	140/18698	0.00379583	0.0289432	JAML/ESAM/F11R/JAM2/NECTIN1/CDH5
GO:0001772	immunological synapse	3	3/198	33/18698	0.00505074	0.0369714	CD6/LGALS3/HAVCR2
GO:0031904	endosome lumen	3	3/198	34/18698	0.00549683	0.0386893	B2M/IL12B/PRL
GO:0106003	amyloid-beta complex	2	2/198	11/18698	0.00576244	0.0390565	CLU/TLR2

## Sheet: KEGG
ID	Description	Count	GeneRatio	BgRatio	pvalue	p.adjust	geneID	Enrich_factor
hsa04060	Cytokine-cytokine receptor interaction	82	82/157	294/8016	1.40607e-78	2.27783e-76	3604/6366/8741/10563/650/653/655/2658/658/4803/56477/939/943/6368/1439/58191/8771/8718/1896/6374/6356/10344/2057/6376/6372/1441/8995/3572/2919/6358/6346/3455/84639/27177/3556/9173/8808/7850/3587/3588/3589/3593/3605/27190/64806/3606/3553/3559/3560/3561/59067/58985/149233/11009/282616/282618/3562/9235/90865/3568/3578/6373/7040/3952/3976/8740/6375/6355/6354/6357/6364/4804/4982/5617/6387/23495/6370/7…	14.2405
hsa04061	Viral protein interaction with cytokine and cytokine receptor	33	33/157	100/8016	1.30379e-32	1.05607e-30	6366/10563/56477/6368/6374/6356/10344/6376/6372/3572/2919/6358/6346/3587/3588/3606/3559/3560/3561/58985/11009/6373/8740/6375/6355/6354/6357/6364/6387/6370/8743/8797/8793	16.8489
hsa04630	JAK-STAT signaling pathway	25	25/157	162/8016	4.76725e-16	2.57431e-14	1439/1956/2057/1441/3572/3455/3587/3588/3589/3593/3559/3560/3561/59067/58985/149233/11009/282616/282618/3562/3568/3578/3952/3976/5617	7.87922
hsa05323	Rheumatoid arthritis	18	18/157	93/8016	1.3915e-13	5.61258e-12	284/8741/1493/6374/6372/2919/3589/3605/3606/3553/7040/6364/6387/7042/7043/7097/7099/7422	9.88206
hsa04151	PI3K-Akt signaling pathway	32	32/157	354/8016	1.73228e-13	5.61258e-12	2246/284/285/374/2247/4803/1956/2057/8822/9965/26291/2249/2251/2252/1441/3082/3455/3559/3560/3561/3562/3678/4193/4804/4909/5617/4254/1311/7097/7099/7422/2324	4.61535
hsa04062	Chemokine signaling pathway	21	21/157	189/8016	8.46794e-11	2.28634e-09	6366/10563/56477/6368/58191/6374/6356/10344/6376/6372/2919/6358/6346/6373/6375/6355/6354/6357/6364/6387/6370	5.67304
hsa04010	MAPK signaling pathway	24	24/157	295/8016	2.3077e-09	5.34067e-08	2246/284/285/374/2247/4803/1956/8822/9965/26291/2249/2251/2252/3082/3556/3553/7040/4804/4909/4254/7042/7043/7422/2324	4.15382
hsa05321	Inflammatory bowel disease (IBD)	12	12/157	65/8016	3.43941e-09	6.9648e-08	3593/3605/3606/3553/3561/59067/149233/7040/7042/7043/7097/7099	9.42597
hsa04514	Cell adhesion molecules (CAMs)	16	16/157	147/8016	2.33273e-08	4.19892e-07	29126/80381/1002/965/923/1493/90952/29851/50848/58494/6402/5818/5133/5175/9672/1003	5.55726
hsa05144	Malaria	10	10/157	50/8016	3.26757e-08	5.29346e-07	3082/3606/3553/7040/5175/7042/7043/1311/7097/7099	10.2115
hsa05218	Melanoma	11	11/157	72/8016	1.2374e-07	1.82235e-06	2246/2247/1956/8822/9965/26291/2249/2251/2252/3082/4193	7.80042
hsa04014	Ras signaling pathway	18	18/157	232/8016	5.59799e-07	7.55728e-06	2246/284/285/2247/4803/1956/8822/9965/26291/2249/2251/2252/3082/4804/4909/4254/7422/2324	3.96134
hsa04015	Rap1 signaling pathway	17	17/157	210/8016	6.49899e-07	8.09875e-06	2246/284/285/2247/4803/1956/8822/9965/26291/2249/2251/2252/3082/4804/4254/7422/2324	4.13321
hsa05226	Gastric cancer	14	14/157	149/8016	1.13518e-06	1.31356e-05	2246/2247/1956/8822/9965/26291/2249/2251/2252/3082/7040/4040/7042/7043	4.79733
hsa04657	IL-17 signaling pathway	11	11/157	94/8016	1.95157e-06	2.10769e-05	6374/6356/6372/2919/3605/27190/64806/3553/6354/6364/6279	5.97479
hsa04640	Hematopoietic cell lineage	11	11/157	99/8016	3.27536e-06	3.3163e-05	2057/1441/7850/3589/3553/3559/3562/3568/3678/4311/4254	5.67304
hsa05224	Breast cancer	12	12/157	147/8016	2.87079e-05	0.00027357	2246/2247/1956/8822/9965/26291/2249/2251/2252/4040/4851/2324	4.16794
hsa04672	Intestinal immune network for IgA production	7	7/157	49/8016	4.16348e-05	0.000366107	8741/56477/29851/7040/6387/23495/6370	7.2939
hsa04659	Th17 cell differentiation	10	10/157	107/8016	4.29384e-05	0.000366107	3572/3556/3605/3553/3559/3560/3561/59067/149233/7040	4.77171
hsa04350	TGF-beta signaling pathway	9	9/157	94/8016	8.65867e-05	0.000701353	650/653/655/658/10468/7040/285704/7042/7043	4.88847
hsa04933	AGE-RAGE signaling pathway in diabetic complications	9	9/157	100/8016	0.000140123	0.00108095	183/3553/7040/5054/2152/7042/7043/7056/7422	4.59516
hsa05146	Amoebiasis	9	9/157	102/8016	0.000163192	0.00120169	2919/7850/3593/3553/7040/7042/7043/7097/7099	4.50506
hsa04390	Hippo signaling pathway	11	11/157	154/8016	0.000206994	0.00145796	2246/174/374/650/653/655/658/7040/5054/7042/7043	3.64695
hsa05205	Proteoglycans in cancer	12	12/157	204/8016	0.000639806	0.00431869	2247/1956/2817/3082/3593/3678/7040/4193/7042/7097/7099/7422	3.00337
hsa05140	Leishmaniasis	7	7/157	77/8016	0.000737286	0.00477761	3593/3553/7040/7042/7043/7097/7099	4.64157
hsa05134	Legionellosis	6	6/157	57/8016	0.00081609	0.00483871	2919/3593/3606/3553/7097/7099	5.37446
hsa04064	NF-kappa B signaling pathway	8	8/157	102/8016	0.000836321	0.00483871	6366/1896/2919/3553/8740/6357/6387/7099	4.0045
hsa05142	Chagas disease (American trypanosomiasis)	8	8/157	102/8016	0.000836321	0.00483871	3593/3553/7040/5054/7042/7043/7097/7099	4.0045
hsa04066	HIF-1 signaling pathway	8	8/157	109/8016	0.00129118	0.00721281	284/285/1956/2026/5054/7099/7018/7422	3.74733
hsa05162	Measles	9	9/157	138/8016	0.0015017	0.00803857	3455/3593/3553/3559/3560/3561/6504/7097/7099	3.32983
hsa05145	Toxoplasmosis	8	8/157	112/8016	0.00153824	0.00803857	3587/3588/3593/7040/7042/7043/7097/7099	3.64695
hsa05152	Tuberculosis	10	10/157	180/8016	0.00275452	0.0139448	3587/3588/3593/3606/3553/7040/7042/7043/7097/7099	2.83652
hsa04810	Regulation of actin cytoskeleton	11	11/157	213/8016	0.00302611	0.0148554	2246/2247/1956/8822/9965/26291/2249/2251/2252/3678/6387	2.63676
hsa05133	Pertussis	6	6/157	76/8016	0.00362617	0.0172777	6374/6372/3593/3553/3678/7099	4.03084
hsa05418	Fluid shear stress and atherosclerosis	8	8/157	139/8016	0.00584943	0.0270745	658/2817/7850/3553/5175/7056/1003/7422	2.93855
hsa04668	TNF signaling pathway	7	7/157	112/8016	0.0062917	0.0283126	6374/6376/6372/2919/3553/3976/6364	3.19108
hsa04614	Renin-angiotensin system	3	3/157	23/8016	0.00979122	0.0428696	183/4311/5972	6.65965
hsa05211	Renal cell carcinoma	5	5/157	69/8016	0.0111049	0.0473418	3082/7040/7042/7043/7422	3.69981
